# Supplementary material for: Synthesis, crystal structure determination, Hirshfeld surface and crystal void analyses, inter­action energy calculations and energy frameworks of (3aRS,4RS,9aRS)-2-benzyl-3-oxo-2,3,3a,4,9,9a-hexa­hydro-1H-benzo[f]iso­indole-4-carb­oxy­lic acid
Source: Acta Crystallogr E Crystallogr Commun. 2026 May 22;82(Pt 6):722–7. doi: 10.1107/S2056989026005189 (PMC13239012; doi:10.1107/S2056989026005189)
Supplement: Supplementary file 1 [file e-82-00722-sup1.cif]

##############################################################################
#                                                                            #
# This CIF contains the data in a paper accepted for publication in          #
# Acta Crystallographica Section E. It conforms to the requirements of       #
# Notes for Authors for Acta Crystallographica Section E, and has been       #
# peer reviewed under the auspices of the IUCr Commission on Journals.       #
#                                                                            #
# Full details of the Crystallographic Information File format               #
# are given in the paper "The Crystallographic Information File (CIF):       #
# a New Standard Archive File for Crystallography" by S. R. Hall, F. H.      #
# Allen and I. D. Brown [Acta Cryst. (1991), A47, 655-685].                  #
#                                                                            #
# The current version of the core CIF dictionary is obtainable from          #
# ftp://ftp.iucr.org/pub/cif_core.dic.                                       #
#                                                                            #
# Software is freely available for graphical display of the structure(s)     #
# in this CIF. For information consult the CIF software page                 #
# http://www.iucr.org/resources/cif/software.                                #
#                                                                            #
# This file may be used for bona fide research purposes within the           #
# scientific community so long as proper attribution is given to the journal # 
# article from which it was obtained.                                        #
#                                                                            #
##############################################################################
data_I
_audit_creation_method     'SHELXL-2019/2'
_chemical_name_systematic
;\
(3a<i>RS</i>,4<i>RS</i>,9a<i>RS</i>)-2-Benzyl-3-oxo-2,3,3a,4,9,9a-\
hexahydro-1<i>H</i>-benzo[<i>f</i>]isoindole-4-carboxylic acid
;
_chemical_name_common     ?
_chemical_formula_moiety     'C20 H19 N O3'
_chemical_formula_sum     'C20 H19 N O3'
_chemical_formula_iupac     'C20 H19 N O3'
_chemical_formula_weight     321.36
_chemical_melting_point     ?
_space_group_crystal_system     triclinic
_space_group_name_H-M_alt     'P -1'
_space_group_name_Hall     '-P 1'
loop_
    _space_group_symop_operation_xyz
    'x, y, z'
    '-x, -y, -z'
_cell_length_a     6.7225(15)
_cell_length_b     11.102(3)
_cell_length_c     11.108(3)
_cell_angle_alpha     84.894(4)
_cell_angle_beta     76.890(4)
_cell_angle_gamma     83.580(3)
_cell_volume     800.6(4)
_cell_formula_units_Z     2
_cell_measurement_reflns_used     6018
_cell_measurement_theta_min     2.55
_cell_measurement_theta_max     32.61
_cell_measurement_temperature     100(2)
_exptl_crystal_description     prism
_exptl_crystal_colour     colourless
_exptl_crystal_size_max     0.30
_exptl_crystal_size_mid     0.25
_exptl_crystal_size_min     0.20
_exptl_crystal_density_diffrn     1.333
_exptl_crystal_density_method     ?
_exptl_crystal_F_000     340
_exptl_absorpt_coefficient_mu     0.090
_exptl_absorpt_correction_type     multi-scan
_exptl_absorpt_process_details
;
(SADABS; Krause <i>et al.</i>, 2015)
;
_exptl_absorpt_correction_T_min     0.963
_exptl_absorpt_correction_T_max     0.980
_diffrn_ambient_temperature     100(2)
_diffrn_source     'fine-focus sealed tube'
_diffrn_radiation_type     MoK\a
_diffrn_radiation_wavelength     0.71073
_diffrn_measurement_device_type     'Bruker APEXII area detector'
_diffrn_measurement_method     '\f and \w scans'
_diffrn_detector_area_resol_mean     ?
_diffrn_reflns_number     13680
_diffrn_reflns_av_R_equivalents     0.0218
_diffrn_reflns_av_unetI/netI     0.0413
_diffrn_reflns_theta_min     1.850
_diffrn_reflns_theta_max     32.765
_diffrn_reflns_theta_full     25.242
_diffrn_measured_fraction_theta_max     0.937
_diffrn_measured_fraction_theta_full     0.997
_diffrn_reflns_limit_h_min     -10
_diffrn_reflns_limit_h_max     9
_diffrn_reflns_limit_k_min     -16
_diffrn_reflns_limit_k_max     16
_diffrn_reflns_limit_l_min     -16
_diffrn_reflns_limit_l_max     16
_refine_special_details     ?
_reflns_number_total     5546
_reflns_number_gt     4248
_reflns_threshold_expression     'I > 2\s(I)'
_refine_ls_structure_factor_coef     Fsqd
_refine_ls_matrix_type     full
_refine_ls_R_factor_all     0.0751
_refine_ls_R_factor_gt     0.0539
_refine_ls_wR_factor_gt     0.1239
_refine_ls_wR_factor_ref     0.1362
_refine_ls_goodness_of_fit_ref     1.031
_refine_ls_restrained_S_all     1.031
_refine_ls_number_reflns     5546
_refine_ls_number_parameters     220
_refine_ls_number_restraints     0
_refine_ls_hydrogen_treatment     mixed
_refine_ls_weighting_scheme     calc
_refine_ls_weighting_details
                'w=1/[\s^2^(Fo^2^)+(0.0621P)^2^+0.37P] where P=(Fo^2^+2Fc^2^)/3'
_atom_sites_solution_hydrogens     mixed
_atom_sites_solution_primary     difmap
_atom_sites_solution_secondary     difmap
_refine_ls_shift/su_max     0.000
_refine_ls_shift/su_mean     0.000
_refine_diff_density_max     0.560
_refine_diff_density_min     -0.252
_refine_ls_extinction_method     none
_refine_ls_extinction_coef     .
loop_
    _atom_type_symbol
    _atom_type_description
    _atom_type_scat_dispersion_real
    _atom_type_scat_dispersion_imag
    _atom_type_scat_source
    'C' 'C' 0.0033 0.0016
                         'International Tables Vol C Tables 4.2.6.8 and 6.1.1.4'
    'H' 'H' 0.0000 0.0000
                         'International Tables Vol C Tables 4.2.6.8 and 6.1.1.4'
    'N' 'N' 0.0061 0.0033
                         'International Tables Vol C Tables 4.2.6.8 and 6.1.1.4'
    'O' 'O' 0.0106 0.0060
                         'International Tables Vol C Tables 4.2.6.8 and 6.1.1.4'
_computing_data_collection
;
APEX2 (Bruker, 2013)
;
_computing_cell_refinement
;
SAINT (Bruker, 2018)
;
_computing_data_reduction
;
SAINT (Bruker, 2018)
;
_computing_structure_solution
;
<i>SHELXT</i> (Sheldrick, 2015a)
;
_computing_structure_refinement
;
SHELXL (Sheldrick, 2015b)
;
_computing_molecular_graphics
;
SHELXTL (Sheldrick, 2008)
;
_computing_publication_material
;
SHELXTL (Sheldrick, 2008)
;
loop_
    _atom_site_type_symbol
    _atom_site_label
    _atom_site_fract_x
    _atom_site_fract_y
    _atom_site_fract_z
    _atom_site_U_iso_or_equiv
    _atom_site_adp_type
    _atom_site_calc_flag
    _atom_site_occupancy
    _atom_site_disorder_assembly
    _atom_site_disorder_group
    O O1 0.47170(13) 0.17245(8) 0.11760(8) 0.01417(18) Uani d 1 . .
    O O2 0.29170(15) -0.16976(10) 0.18918(9) 0.0225(2) Uani d 1 . .
    O O3 0.59880(14) -0.11167(9) 0.09065(8) 0.01539(19) Uani d 1 . .
    H H3 0.565(3) -0.1419(16) 0.0275(17) 0.023 Uiso d 1 . .
    C C1 0.95288(19) 0.10015(12) 0.20139(12) 0.0154(2) Uani d 1 . .
    H H1A 0.968369 0.153351 0.264981 0.019 Uiso calc 1 . .
    H H1B 1.089892 0.075125 0.150450 0.019 Uiso calc 1 . .
    N N2 0.81469(16) 0.16053(10) 0.12427(10) 0.0138(2) Uani d 1 . .
    C C3 0.62090(18) 0.13013(11) 0.16167(11) 0.0113(2) Uani d 1 . .
    C C3A 0.61601(17) 0.04056(11) 0.27320(11) 0.0104(2) Uani d 1 . .
    H H3A 0.582024 0.090138 0.347302 0.012 Uiso calc 1 . .
    C C4 0.46745(17) -0.05682(11) 0.30006(10) 0.0105(2) Uani d 1 . .
    H H4 0.329661 -0.016392 0.337862 0.013 Uiso calc 1 . .
    C C4A 0.52742(18) -0.15235(11) 0.39842(11) 0.0115(2) Uani d 1 . .
    C C5 0.39286(19) -0.24037(12) 0.45008(12) 0.0154(2) Uani d 1 . .
    H H5 0.269579 -0.240813 0.422016 0.018 Uiso calc 1 . .
    C C6 0.4354(2) -0.32699(13) 0.54135(13) 0.0197(3) Uani d 1 . .
    H H6 0.341939 -0.385686 0.575476 0.024 Uiso calc 1 . .
    C C7 0.6163(2) -0.32686(13) 0.58225(13) 0.0204(3) Uani d 1 . .
    H H7 0.646653 -0.385144 0.645110 0.024 Uiso calc 1 . .
    C C8 0.7520(2) -0.24141(12) 0.53094(12) 0.0169(2) Uani d 1 . .
    H H8 0.875866 -0.242600 0.558770 0.020 Uiso calc 1 . .
    C C8A 0.71126(18) -0.15299(11) 0.43877(11) 0.0124(2) Uani d 1 . .
    C C9 0.86880(18) -0.06341(12) 0.38610(11) 0.0140(2) Uani d 1 . .
    H H9A 0.853288 0.002468 0.442969 0.017 Uiso calc 1 . .
    H H9B 1.008710 -0.105233 0.378223 0.017 Uiso calc 1 . .
    C C9A 0.83988(18) -0.01002(11) 0.26026(11) 0.0121(2) Uani d 1 . .
    H H9C 0.871886 -0.075616 0.200736 0.015 Uiso calc 1 . .
    C C10 0.8754(2) 0.26392(12) 0.03716(12) 0.0156(2) Uani d 1 . .
    H H10A 0.784425 0.277362 -0.022431 0.019 Uiso calc 1 . .
    H H10B 1.017686 0.245513 -0.010136 0.019 Uiso calc 1 . .
    C C11 0.86246(19) 0.37789(11) 0.10473(11) 0.0144(2) Uani d 1 . .
    C C12 0.6812(2) 0.45538(13) 0.12481(13) 0.0196(3) Uani d 1 . .
    H H12 0.567626 0.436842 0.094474 0.023 Uiso calc 1 . .
    C C13 0.6653(2) 0.55930(13) 0.18871(14) 0.0255(3) Uani d 1 . .
    H H13 0.541318 0.611417 0.201913 0.031 Uiso calc 1 . .
    C C14 0.8304(3) 0.58691(13) 0.23320(14) 0.0268(3) Uani d 1 . .
    H H14 0.819651 0.657971 0.276873 0.032 Uiso calc 1 . .
    C C15 1.0114(2) 0.51058(13) 0.21384(14) 0.0242(3) Uani d 1 . .
    H H15 1.124517 0.529574 0.244299 0.029 Uiso calc 1 . .
    C C16 1.0277(2) 0.40614(12) 0.14984(13) 0.0182(3) Uani d 1 . .
    H H16 1.151744 0.354112 0.136972 0.022 Uiso calc 1 . .
    C C17 0.44251(18) -0.11850(11) 0.18782(11) 0.0124(2) Uani d 1 . .
loop_
    _atom_site_aniso_label
    _atom_site_aniso_U_11
    _atom_site_aniso_U_22
    _atom_site_aniso_U_33
    _atom_site_aniso_U_12
    _atom_site_aniso_U_13
    _atom_site_aniso_U_23
    O1 0.0157(4) 0.0146(4) 0.0127(4) 0.0013(3) -0.0054(3) -0.0011(3)
    O2 0.0173(4) 0.0333(6) 0.0190(5) -0.0097(4) -0.0027(4) -0.0077(4)
    O3 0.0151(4) 0.0210(5) 0.0107(4) -0.0035(3) -0.0021(3) -0.0039(3)
    C1 0.0129(5) 0.0164(6) 0.0179(6) -0.0040(4) -0.0055(4) 0.0026(5)
    N2 0.0141(5) 0.0136(5) 0.0140(5) -0.0026(4) -0.0040(4) 0.0019(4)
    C3 0.0145(5) 0.0103(5) 0.0093(5) -0.0009(4) -0.0028(4) -0.0022(4)
    C3A 0.0109(5) 0.0111(5) 0.0096(5) -0.0018(4) -0.0029(4) -0.0005(4)
    C4 0.0102(5) 0.0116(5) 0.0096(5) -0.0007(4) -0.0021(4) -0.0002(4)
    C4A 0.0127(5) 0.0117(5) 0.0098(5) 0.0001(4) -0.0020(4) -0.0007(4)
    C5 0.0146(5) 0.0152(6) 0.0160(6) -0.0016(4) -0.0030(4) 0.0005(4)
    C6 0.0201(6) 0.0159(6) 0.0206(6) -0.0019(5) -0.0013(5) 0.0048(5)
    C7 0.0223(6) 0.0185(6) 0.0182(6) 0.0013(5) -0.0044(5) 0.0066(5)
    C8 0.0169(6) 0.0194(6) 0.0144(6) 0.0018(5) -0.0057(4) 0.0009(5)
    C8A 0.0124(5) 0.0140(5) 0.0102(5) 0.0009(4) -0.0021(4) -0.0011(4)
    C9 0.0120(5) 0.0173(6) 0.0135(5) -0.0015(4) -0.0052(4) 0.0005(4)
    C9A 0.0103(5) 0.0142(5) 0.0119(5) -0.0009(4) -0.0030(4) -0.0002(4)
    C10 0.0198(6) 0.0136(6) 0.0130(5) -0.0051(5) -0.0019(4) 0.0016(4)
    C11 0.0174(6) 0.0128(5) 0.0120(5) -0.0028(4) -0.0014(4) 0.0020(4)
    C12 0.0184(6) 0.0178(6) 0.0206(6) -0.0006(5) -0.0029(5) 0.0039(5)
    C13 0.0280(7) 0.0167(6) 0.0262(7) 0.0035(5) 0.0021(6) 0.0017(5)
    C14 0.0428(9) 0.0139(6) 0.0215(7) -0.0022(6) -0.0016(6) -0.0027(5)
    C15 0.0342(8) 0.0191(7) 0.0226(7) -0.0066(6) -0.0113(6) -0.0005(5)
    C16 0.0200(6) 0.0144(6) 0.0206(6) -0.0021(5) -0.0056(5) 0.0004(5)
    C17 0.0132(5) 0.0127(5) 0.0114(5) 0.0006(4) -0.0037(4) -0.0006(4)
_geom_special_details
;
 All esds (except the esd in the dihedral angle between two l.s. planes)
 are estimated using the full covariance matrix.  The cell esds are taken
 into account individually in the estimation of esds in distances, angles
 and torsion angles; correlations between esds in cell parameters are only
 used when they are defined by crystal symmetry.  An approximate (isotropic)
 treatment of cell esds is used for estimating esds involving l.s. planes.
;
loop_
    _geom_bond_atom_site_label_1
    _geom_bond_atom_site_label_2
    _geom_bond_site_symmetry_2
    _geom_bond_distance
    _geom_bond_publ_flag
    O1 C3 . 1.2421(14) ?
    O2 C17 . 1.2134(15) ?
    O3 C17 . 1.3280(15) ?
    O3 H3 . 0.888(19) ?
    C1 N2 . 1.4717(16) ?
    C1 C9A . 1.5300(18) ?
    C1 H1A . 0.9900 ?
    C1 H1B . 0.9900 ?
    N2 C3 . 1.3459(16) ?
    N2 C10 . 1.4657(16) ?
    C3 C3A . 1.5147(17) ?
    C3A C4 . 1.5179(17) ?
    C3A C9A . 1.5258(16) ?
    C3A H3A . 1.0000 ?
    C4 C17 . 1.5244(17) ?
    C4 C4A . 1.5423(17) ?
    C4 H4 . 1.0000 ?
    C4A C5 . 1.4018(17) ?
    C4A C8A . 1.4061(17) ?
    C5 C6 . 1.3896(18) ?
    C5 H5 . 0.9500 ?
    C6 C7 . 1.392(2) ?
    C6 H6 . 0.9500 ?
    C7 C8 . 1.385(2) ?
    C7 H7 . 0.9500 ?
    C8 C8A . 1.4054(17) ?
    C8 H8 . 0.9500 ?
    C8A C9 . 1.5179(18) ?
    C9 C9A . 1.5143(17) ?
    C9 H9A . 0.9900 ?
    C9 H9B . 0.9900 ?
    C9A H9C . 1.0000 ?
    C10 C11 . 1.5122(18) ?
    C10 H10A . 0.9900 ?
    C10 H10B . 0.9900 ?
    C11 C16 . 1.3934(19) ?
    C11 C12 . 1.3971(18) ?
    C12 C13 . 1.389(2) ?
    C12 H12 . 0.9500 ?
    C13 C14 . 1.386(2) ?
    C13 H13 . 0.9500 ?
    C14 C15 . 1.389(2) ?
    C14 H14 . 0.9500 ?
    C15 C16 . 1.395(2) ?
    C15 H15 . 0.9500 ?
    C16 H16 . 0.9500 ?
loop_
    _geom_angle_atom_site_label_1
    _geom_angle_atom_site_label_2
    _geom_angle_atom_site_label_3
    _geom_angle_site_symmetry_1
    _geom_angle_site_symmetry_3
    _geom_angle
    _geom_angle_publ_flag
    C17 O3 H3 . . 108.1(11) ?
    N2 C1 C9A . . 101.85(9) ?
    N2 C1 H1A . . 111.4 ?
    C9A C1 H1A . . 111.4 ?
    N2 C1 H1B . . 111.4 ?
    C9A C1 H1B . . 111.4 ?
    H1A C1 H1B . . 109.3 ?
    C3 N2 C10 . . 124.17(11) ?
    C3 N2 C1 . . 113.24(10) ?
    C10 N2 C1 . . 120.97(10) ?
    O1 C3 N2 . . 126.58(11) ?
    O1 C3 C3A . . 126.31(11) ?
    N2 C3 C3A . . 107.00(10) ?
    C3 C3A C4 . . 120.42(10) ?
    C3 C3A C9A . . 103.52(9) ?
    C4 C3A C9A . . 113.53(10) ?
    C3 C3A H3A . . 106.1 ?
    C4 C3A H3A . . 106.1 ?
    C9A C3A H3A . . 106.1 ?
    C3A C4 C17 . . 115.75(10) ?
    C3A C4 C4A . . 109.62(9) ?
    C17 C4 C4A . . 110.39(10) ?
    C3A C4 H4 . . 106.9 ?
    C17 C4 H4 . . 106.9 ?
    C4A C4 H4 . . 106.9 ?
    C5 C4A C8A . . 119.09(11) ?
    C5 C4A C4 . . 118.79(10) ?
    C8A C4A C4 . . 122.12(10) ?
    C6 C5 C4A . . 121.61(12) ?
    C6 C5 H5 . . 119.2 ?
    C4A C5 H5 . . 119.2 ?
    C5 C6 C7 . . 119.30(12) ?
    C5 C6 H6 . . 120.3 ?
    C7 C6 H6 . . 120.3 ?
    C8 C7 C6 . . 119.74(12) ?
    C8 C7 H7 . . 120.1 ?
    C6 C7 H7 . . 120.1 ?
    C7 C8 C8A . . 121.72(12) ?
    C7 C8 H8 . . 119.1 ?
    C8A C8 H8 . . 119.1 ?
    C8 C8A C4A . . 118.53(11) ?
    C8 C8A C9 . . 118.55(11) ?
    C4A C8A C9 . . 122.92(11) ?
    C9A C9 C8A . . 109.98(10) ?
    C9A C9 H9A . . 109.7 ?
    C8A C9 H9A . . 109.7 ?
    C9A C9 H9B . . 109.7 ?
    C8A C9 H9B . . 109.7 ?
    H9A C9 H9B . . 108.2 ?
    C9 C9A C3A . . 108.19(9) ?
    C9 C9A C1 . . 118.81(10) ?
    C3A C9A C1 . . 101.80(10) ?
    C9 C9A H9C . . 109.2 ?
    C3A C9A H9C . . 109.2 ?
    C1 C9A H9C . . 109.2 ?
    N2 C10 C11 . . 110.98(10) ?
    N2 C10 H10A . . 109.4 ?
    C11 C10 H10A . . 109.4 ?
    N2 C10 H10B . . 109.4 ?
    C11 C10 H10B . . 109.4 ?
    H10A C10 H10B . . 108.0 ?
    C16 C11 C12 . . 119.07(12) ?
    C16 C11 C10 . . 121.05(11) ?
    C12 C11 C10 . . 119.86(12) ?
    C13 C12 C11 . . 120.64(13) ?
    C13 C12 H12 . . 119.7 ?
    C11 C12 H12 . . 119.7 ?
    C14 C13 C12 . . 119.98(13) ?
    C14 C13 H13 . . 120.0 ?
    C12 C13 H13 . . 120.0 ?
    C13 C14 C15 . . 119.92(14) ?
    C13 C14 H14 . . 120.0 ?
    C15 C14 H14 . . 120.0 ?
    C14 C15 C16 . . 120.22(14) ?
    C14 C15 H15 . . 119.9 ?
    C16 C15 H15 . . 119.9 ?
    C11 C16 C15 . . 120.17(13) ?
    C11 C16 H16 . . 119.9 ?
    C15 C16 H16 . . 119.9 ?
    O2 C17 O3 . . 123.68(11) ?
    O2 C17 C4 . . 121.90(11) ?
    O3 C17 C4 . . 114.43(10) ?
loop_
    _geom_torsion_atom_site_label_1
    _geom_torsion_atom_site_label_2
    _geom_torsion_atom_site_label_3
    _geom_torsion_atom_site_label_4
    _geom_torsion_site_symmetry_1
    _geom_torsion_site_symmetry_2
    _geom_torsion_site_symmetry_3
    _geom_torsion_site_symmetry_4
    _geom_torsion
    _geom_torsion_publ_flag
    C9A C1 N2 C3 . . . . 21.91(13) ?
    C9A C1 N2 C10 . . . . -172.05(10) ?
    C10 N2 C3 O1 . . . . 10.3(2) ?
    C1 N2 C3 O1 . . . . 175.87(12) ?
    C10 N2 C3 C3A . . . . -166.01(11) ?
    C1 N2 C3 C3A . . . . -0.49(14) ?
    O1 C3 C3A C4 . . . . 34.16(17) ?
    N2 C3 C3A C4 . . . . -149.48(11) ?
    O1 C3 C3A C9A . . . . 162.28(12) ?
    N2 C3 C3A C9A . . . . -21.35(12) ?
    C3 C3A C4 C17 . . . . 41.27(15) ?
    C9A C3A C4 C17 . . . . -82.19(12) ?
    C3 C3A C4 C4A . . . . 166.90(10) ?
    C9A C3A C4 C4A . . . . 43.44(13) ?
    C3A C4 C4A C5 . . . . 170.64(10) ?
    C17 C4 C4A C5 . . . . -60.71(14) ?
    C3A C4 C4A C8A . . . . -8.61(15) ?
    C17 C4 C4A C8A . . . . 120.04(12) ?
    C8A C4A C5 C6 . . . . 0.94(18) ?
    C4 C4A C5 C6 . . . . -178.33(11) ?
    C4A C5 C6 C7 . . . . -0.3(2) ?
    C5 C6 C7 C8 . . . . -0.6(2) ?
    C6 C7 C8 C8A . . . . 0.7(2) ?
    C7 C8 C8A C4A . . . . -0.04(19) ?
    C7 C8 C8A C9 . . . . -179.30(12) ?
    C5 C4A C8A C8 . . . . -0.77(17) ?
    C4 C4A C8A C8 . . . . 178.47(11) ?
    C5 C4A C8A C9 . . . . 178.45(11) ?
    C4 C4A C8A C9 . . . . -2.30(18) ?
    C8 C8A C9 C9A . . . . 158.54(11) ?
    C4A C8A C9 C9A . . . . -20.69(16) ?
    C8A C9 C9A C3A . . . . 52.82(13) ?
    C8A C9 C9A C1 . . . . 168.06(10) ?
    C3 C3A C9A C9 . . . . 159.39(10) ?
    C4 C3A C9A C9 . . . . -68.34(13) ?
    C3 C3A C9A C1 . . . . 33.45(11) ?
    C4 C3A C9A C1 . . . . 165.73(10) ?
    N2 C1 C9A C9 . . . . -151.69(11) ?
    N2 C1 C9A C3A . . . . -33.08(11) ?
    C3 N2 C10 C11 . . . . 89.25(14) ?
    C1 N2 C10 C11 . . . . -75.21(14) ?
    N2 C10 C11 C16 . . . . 87.71(14) ?
    N2 C10 C11 C12 . . . . -91.00(14) ?
    C16 C11 C12 C13 . . . . 0.07(19) ?
    C10 C11 C12 C13 . . . . 178.80(12) ?
    C11 C12 C13 C14 . . . . 0.0(2) ?
    C12 C13 C14 C15 . . . . 0.0(2) ?
    C13 C14 C15 C16 . . . . 0.0(2) ?
    C12 C11 C16 C15 . . . . -0.13(19) ?
    C10 C11 C16 C15 . . . . -178.86(12) ?
    C14 C15 C16 C11 . . . . 0.1(2) ?
    C3A C4 C17 O2 . . . . -158.11(12) ?
    C4A C4 C17 O2 . . . . 76.65(14) ?
    C3A C4 C17 O3 . . . . 22.31(15) ?
    C4A C4 C17 O3 . . . . -102.94(12) ?
loop_
    _geom_hbond_atom_site_label_D
    _geom_hbond_atom_site_label_H
    _geom_hbond_atom_site_label_A
    _geom_hbond_site_symmetry_A
    _geom_hbond_distance_DH
    _geom_hbond_distance_HA
    _geom_hbond_distance_DA
    _geom_hbond_angle_DHA
    _geom_hbond_publ_flag
    O3 H3 O1 2_655 0.888(19) 1.752(19) 2.6227(14) 166.1(17) yes
    C9 H9B O2 1_655 0.99 2.59 3.3397(19) 133.0 yes
    C10 H10A O2 2_655 0.99 2.47 3.2689(19) 138.0 yes
    C3A H3A Cg3 2_656 1.000 2.53 3.5088(16) 166.0 yes
_shelx_space_group_comment
;
The symmetry employed for this shelxl refinement is uniquely defined
by the following loop, which should always be used as a source of
symmetry information in preference to the above space-group names.
They are only intended as comments.
;
_shelx_estimated_absorpt_T_min     0.974
_shelx_estimated_absorpt_T_max     0.982
_shelx_hkl_file
;
  -1   0   0  166.36    2.70
  -1   0   0  167.56    2.44
  -1   0   0  169.46    2.65
  -1   0   0  167.92    2.59
  -1   0   0  170.76    2.85
  -1   0   0  166.51    2.82
  -2   0   0   31.50    0.65
  -2   0   0   30.75    0.66
  -2   0   0   31.64    0.57
  -2   0   0   32.22    0.58
  -2   0   0   31.84    0.58
  -2   0   0   30.95    0.67
  -3   0   0    2.05    0.14
  -3   0   0    2.21    0.14
  -3   0   0    1.98    0.17
  -3   0   0    2.00    0.18
  -3   0   0    1.92    0.14
  -3   0   0    2.08    0.16
  -4   0   0   13.96    0.40
  -4   0   0   14.14    0.40
  -4   0   0   14.58    0.42
  -4   0   0   14.54    0.48
  -4   0   0   14.34    0.50
  -4   0   0   14.39    0.47
   5   0   0    2.44    0.25
  -5   0   0    2.70    0.27
  -5   0   0    2.77    0.24
  -5   0   0    2.67    0.30
  -5   0   0    2.80    0.21
  -5   0   0    2.61    0.22
   6   0   0    3.34    0.32
  -6   0   0    3.85    0.30
  -6   0   0    4.15    0.29
  -6   0   0    4.05    0.27
  -6   0   0    3.96    0.36
  -7   0   0   14.65    0.68
  -7   0   0   13.57    0.56
  -8   0   0    0.97    0.33
  -8   0   0    1.58    0.30
  -9   0   0    5.01    0.60
  -9   0   0    3.85    0.45
  -9   0   1    0.07    0.26
  -8   0   1    6.92    0.48
  -8   0   1    7.58    0.61
  -7   0   1    0.59    0.26
  -7   0   1    0.18    0.14
  -7   0   1    0.48    0.20
  -6   0   1   -0.03    0.15
  -6   0   1   -0.13    0.11
  -6   0   1    0.12    0.19
   6   0  -1   -0.05    0.15
  -5   0   1   46.07    0.96
  -5   0   1   45.39    0.98
  -5   0   1   44.88    1.10
  -5   0   1   45.07    0.91
   5   0  -1   44.02    1.07
   5   0  -1   41.68    1.13
  -4   0   1    0.08    0.08
  -4   0   1    0.20    0.09
  -4   0   1    0.02    0.09
  -4   0   1    0.04    0.11
   4   0  -1    0.10    0.11
   4   0  -1    0.19    0.10
  -3   0   1   19.23    0.42
  -3   0   1   18.57    0.45
  -3   0   1   18.35    0.46
  -3   0   1   18.97    0.52
   3   0  -1   18.57    0.54
   3   0  -1   18.62    0.49
  -2   0   1    6.84    0.19
  -2   0   1    6.54    0.22
  -2   0   1    6.63    0.21
  -2   0   1    6.64    0.25
   2   0  -1    7.07    0.22
   2   0  -1    6.89    0.26
  -1   0   1   39.86    0.74
  -1   0   1   40.31    0.67
  -1   0   1   39.70    0.68
  -1   0   1   40.69    0.66
   1   0  -1   40.74    0.77
   1   0  -1   42.08    0.73
   0   0   1   24.17    0.45
   0   0   1   29.56    0.46
   0   0   1   30.26    0.42
   0   0  -1   23.78    0.50
   0   0  -1   29.64    0.49
   0   0  -1   28.06    0.48
   1   0   1  498.59    7.61
  -1   0  -1  502.00    7.13
  -1   0  -1  491.03    8.49
  -1   0  -1  492.23    7.96
  -1   0  -1  492.35    7.76
  -1   0  -1  487.22    8.55
  -2   0  -1   69.34    1.12
  -2   0  -1   68.92    1.21
  -2   0  -1   68.22    1.28
  -2   0  -1   69.56    1.08
  -2   0  -1   68.78    1.31
  -2   0  -1   68.06    1.17
  -3   0  -1    8.73    0.26
  -3   0  -1    8.16    0.27
  -3   0  -1    8.64    0.26
  -3   0  -1    8.39    0.32
  -3   0  -1    8.38    0.30
  -3   0  -1    8.36    0.32
  -4   0  -1   11.84    0.41
  -4   0  -1   11.30    0.43
  -4   0  -1   11.63    0.35
  -4   0  -1   11.73    0.35
  -4   0  -1   11.54    0.44
  -4   0  -1   11.70    0.36
  -5   0  -1   43.26    1.04
  -5   0  -1   44.57    0.94
  -5   0  -1   43.84    1.09
  -5   0  -1   43.51    0.91
  -5   0  -1   43.64    1.10
  -5   0  -1   45.19    0.92
   6   0   1   22.82    0.80
  -6   0  -1   25.95    0.67
  -6   0  -1   25.61    0.79
  -6   0  -1   25.85    0.69
  -6   0  -1   25.63    0.85
  -7   0  -1    0.38    0.24
  -7   0  -1    0.43    0.23
  -7   0  -1    0.37    0.18
  -8   0  -1    0.30    0.19
  -8   0  -1    0.27    0.25
  -9   0  -1   -0.56    0.26
  -9   0   2    2.79    0.43
  -8   0   2    0.01    0.22
  -7   0   2    6.76    0.40
  -7   0   2    6.89    0.45
  -7   0   2    7.00    0.55
  -6   0   2   64.82    1.34
  -6   0   2   64.52    1.54
  -6   0   2   64.16    1.37
  -5   0   2   20.52    0.59
  -5   0   2   21.45    0.71
  -5   0   2   20.45    0.61
   5   0  -2   19.11    0.71
   5   0  -2   19.98    0.62
  -4   0   2    0.23    0.09
  -4   0   2    0.08    0.09
  -4   0   2    0.14    0.11
  -4   0   2    0.23    0.14
   4   0  -2    0.05    0.13
   4   0  -2    0.06    0.09
  -3   0   2   15.01    0.42
  -3   0   2   15.25    0.41
  -3   0   2   15.41    0.35
  -3   0   2   15.62    0.48
   3   0  -2   14.42    0.49
   3   0  -2   15.28    0.42
  -2   0   2    0.08    0.08
  -2   0   2    0.19    0.07
  -2   0   2    0.18    0.05
  -2   0   2    0.17    0.07
   2   0  -2    0.38    0.10
   2   0  -2    0.39    0.08
  -1   0   2  193.48    2.86
  -1   0   2  188.18    3.16
  -1   0   2  194.33    3.03
  -1   0   2  191.80    2.99
   1   0  -2  194.60    3.31
   1   0  -2  199.30    3.32
   0   0   2   62.32    1.00
   0   0   2   60.56    1.00
   0   0   2   60.49    0.93
   0   0  -2   62.32    1.05
   0   0  -2   61.59    1.12
   0   0  -2   60.26    1.09
   1   0   2   11.08    0.25
   1   0   2   10.52    0.27
  -1   0  -2   11.16    0.25
  -1   0  -2   10.94    0.30
  -1   0  -2   11.03    0.30
   2   0   2   47.72    0.82
  -2   0  -2   47.34    0.95
  -2   0  -2   46.37    0.87
  -2   0  -2   46.84    0.97
  -2   0  -2   48.41    0.75
  -2   0  -2   46.44    0.86
  -3   0  -2    0.11    0.07
  -3   0  -2   -0.03    0.08
  -3   0  -2    0.03    0.07
  -3   0  -2   -0.09    0.06
  -3   0  -2    0.11    0.08
  -3   0  -2    0.01    0.05
  -4   0  -2    3.19    0.25
  -4   0  -2    2.87    0.24
  -4   0  -2    3.13    0.18
  -4   0  -2    3.04    0.18
  -4   0  -2    2.95    0.21
  -4   0  -2    2.83    0.21
  -5   0  -2   36.56    0.77
  -5   0  -2   35.97    0.96
  -5   0  -2   35.89    0.79
  -5   0  -2   36.89    0.98
  -5   0  -2   35.28    0.89
  -6   0  -2    1.97    0.22
  -6   0  -2    2.06    0.31
  -6   0  -2    2.23    0.29
  -6   0  -2    2.00    0.23
  -6   0  -2    1.89    0.31
  -7   0  -2    4.45    0.44
  -7   0  -2    4.07    0.32
  -7   0  -2    3.83    0.38
  -8   0  -2    5.72    0.50
  -8   0  -2    4.86    0.53
  -9   0  -2   -0.15    0.28
  -9   0   3    1.64    0.39
  -8   0   3    3.74    0.45
  -7   0   3    3.00    0.33
  -7   0   3    3.20    0.38
  -6   0   3   23.94    0.72
  -6   0   3   24.08    0.87
  -6   0   3   24.12    0.76
  -5   0   3    3.94    0.37
  -5   0   3    3.49    0.28
  -5   0   3    3.96    0.28
   5   0  -3    3.34    0.25
  -4   0   3    2.71    0.31
  -4   0   3    2.37    0.24
  -4   0   3    2.13    0.20
   4   0  -3    1.80    0.19
   4   0  -3    2.02    0.27
  -3   0   3   35.04    0.86
  -3   0   3   37.51    0.68
  -3   0   3   36.14    0.77
  -3   0   3   36.35    0.78
   3   0  -3   36.51    0.77
   3   0  -3   35.84    0.91
  -2   0   3    3.12    0.18
  -2   0   3    2.97    0.17
  -2   0   3    3.03    0.21
   2   0  -3    3.54    0.16
   2   0  -3    3.38    0.24
  -1   0   3    0.39    0.08
  -1   0   3    0.50    0.07
  -1   0   3    0.47    0.09
   1   0  -3    0.34    0.10
   1   0  -3    0.60    0.08
   1   0  -3    0.45    0.12
   0   0   3  581.33    9.14
   0   0   3  580.70    9.16
   0   0   3  572.08    8.49
   0   0  -3  580.52   10.04
   0   0  -3  568.29    9.91
   0   0  -3  591.82    9.54
   1   0   3   42.75    0.76
   1   0   3   43.57    0.80
  -1   0  -3   42.44    0.87
  -1   0  -3   41.62    0.87
  -1   0  -3   43.49    0.78
   2   0   3    2.61    0.14
   2   0   3    2.41    0.16
  -2   0  -3    1.80    0.17
  -2   0  -3    2.17    0.13
  -2   0  -3    2.14    0.17
   3   0   3   36.72    0.71
  -3   0  -3   35.53    0.84
  -3   0  -3   35.76    0.87
  -3   0  -3   36.35    0.62
  -3   0  -3   35.77    0.75
   4   0   3   10.82    0.34
  -4   0  -3   10.72    0.45
  -4   0  -3   10.45    0.43
  -4   0  -3   10.78    0.30
  -4   0  -3   10.65    0.37
   5   0   3    0.56    0.15
   5   0   3    0.54    0.13
  -5   0  -3    0.70    0.13
  -5   0  -3    0.72    0.20
  -5   0  -3    0.84    0.20
  -5   0  -3    0.76    0.17
   6   0   3   26.24    0.77
   6   0   3   25.96    0.69
  -6   0  -3   28.11    0.67
  -6   0  -3   27.07    0.88
  -6   0  -3   27.11    0.79
  -6   0  -3   27.74    0.89
  -7   0  -3    0.07    0.20
  -7   0  -3    0.09    0.18
  -7   0  -3    0.01    0.20
  -8   0  -3    1.92    0.36
  -8   0  -3    2.59    0.40
  -9   0  -3   -0.07    0.27
  -9   0  -3   -0.12    0.31
  -8   0   4    5.23    0.50
  -7   0   4   13.90    0.64
  -7   0   4   13.46    0.59
  -6   0   4    7.26    0.41
  -6   0   4    6.90    0.44
  -5   0   4    4.71    0.32
  -5   0   4    4.90    0.33
  -4   0   4    2.93    0.24
  -4   0   4    2.69    0.24
   4   0  -4    2.63    0.33
   4   0  -4    2.40    0.21
  -3   0   4    0.20    0.11
  -3   0   4    0.48    0.12
   3   0  -4    0.34    0.11
   3   0  -4    0.40    0.17
  -2   0   4    2.54    0.18
  -2   0   4    2.47    0.18
  -2   0   4    2.63    0.14
   2   0  -4    1.98    0.22
   2   0  -4    2.43    0.14
   2   0  -4    2.40    0.25
  -1   0   4    1.43    0.12
  -1   0   4    1.60    0.12
  -1   0   4    1.58    0.14
   1   0  -4    1.52    0.11
   1   0  -4    1.86    0.20
   1   0  -4    1.52    0.17
   0   0   4   51.06    0.92
   0   0   4   50.30    0.93
   0   0   4   50.08    0.83
   0   0  -4   51.17    0.97
   0   0  -4   51.03    1.06
   0   0  -4   49.52    0.97
   1   0   4  123.36    2.00
   1   0   4  127.17    2.07
   1   0   4  124.44    1.80
  -1   0  -4  121.41    2.24
  -1   0  -4  120.20    2.24
  -1   0  -4  124.69    2.07
   2   0   4   18.91    0.49
   2   0   4   19.28    0.44
  -2   0  -4   19.14    0.43
  -2   0  -4   18.26    0.52
  -2   0  -4   18.53    0.53
   3   0   4   11.28    0.39
   3   0   4   11.62    0.34
  -3   0  -4   10.24    0.40
  -3   0  -4   10.38    0.33
  -3   0  -4   10.31    0.42
   4   0   4    0.74    0.16
   4   0   4    0.90    0.13
  -4   0  -4    0.59    0.09
  -4   0  -4    0.71    0.13
  -4   0  -4    0.60    0.16
  -4   0  -4    0.45    0.13
   5   0   4    0.92    0.19
   5   0   4    0.96    0.15
  -5   0  -4    0.66    0.20
  -5   0  -4    0.73    0.13
  -5   0  -4    0.77    0.17
  -5   0  -4    0.74    0.18
   6   0   4    0.80    0.16
  -6   0  -4    0.51    0.20
  -6   0  -4    0.66    0.19
  -6   0  -4    0.98    0.26
  -7   0  -4    9.72    0.60
  -7   0  -4    9.16    0.49
  -7   0  -4    9.46    0.57
  -8   0  -4    6.66    0.57
  -8   0  -4    6.80    0.50
  -9   0  -4    1.14    0.38
  -8   0   5    2.39    0.44
  -7   0   5    1.15    0.25
  -7   0   5    0.88    0.29
  -6   0   5    7.88    0.45
  -6   0   5    7.34    0.47
  -5   0   5    8.70    0.42
  -5   0   5    8.48    0.44
   5   0  -5    8.19    0.52
  -4   0   5    2.73    0.25
   4   0  -5    2.36    0.33
  -3   0   5    6.91    0.33
  -3   0   5    6.87    0.33
   3   0  -5    6.07    0.39
   3   0  -5    6.64    0.25
   3   0  -5    6.56    0.42
  -2   0   5    4.21    0.24
  -2   0   5    3.96    0.18
  -2   0   5    4.23    0.23
   2   0  -5    4.24    0.29
   2   0  -5    4.25    0.33
   2   0  -5    4.45    0.18
  -1   0   5    9.26    0.33
  -1   0   5    8.97    0.27
  -1   0   5    8.91    0.29
   1   0  -5    9.13    0.36
   1   0  -5    9.26    0.41
   1   0  -5    9.08    0.27
   0   0   5    9.10    0.31
   0   0   5    8.89    0.29
   0   0   5    8.91    0.25
   0   0  -5    8.91    0.33
   0   0  -5    8.85    0.29
   0   0  -5    8.65    0.37
   1   0   5   51.55    1.00
   1   0   5   52.12    0.81
   1   0   5   49.82    0.97
  -1   0  -5   50.50    1.07
  -1   0  -5   50.44    1.10
  -1   0  -5   51.95    0.99
   2   0   5    8.38    0.30
   2   0   5    8.38    0.33
  -2   0  -5    8.64    0.36
  -2   0  -5    8.83    0.36
  -2   0  -5    8.63    0.27
   3   0   5   77.91    1.40
   3   0   5   80.73    1.52
  -3   0  -5   79.03    1.44
  -3   0  -5   78.38    1.62
  -3   0  -5   79.35    1.66
   4   0   5    0.04    0.11
   4   0   5   -0.04    0.10
  -4   0  -5    0.16    0.10
  -4   0  -5    0.05    0.11
  -4   0  -5    0.05    0.12
   5   0   5    0.09    0.11
   5   0   5    0.09    0.14
  -5   0  -5   -0.05    0.16
  -5   0  -5    0.12    0.14
  -5   0  -5    0.14    0.13
   6   0   5    6.31    0.34
  -6   0  -5    6.74    0.37
  -6   0  -5    6.86    0.46
  -6   0  -5    7.04    0.48
  -7   0  -5    9.75    0.61
  -7   0  -5    9.77    0.59
  -7   0  -5    9.33    0.48
  -8   0  -5    2.50    0.45
  -8   0  -5    2.01    0.37
  -9   0  -5   -0.12    0.29
 -10   0  -5   -0.52    0.33
  -8   0   6    0.79    0.34
  -7   0   6    0.63    0.31
  -7   0   6    0.28    0.21
  -6   0   6    0.06    0.16
  -6   0   6    0.00    0.20
   6   0  -6    0.09    0.23
  -5   0   6    7.92    0.44
   5   0  -6    7.44    0.53
  -4   0   6   10.57    0.46
   4   0  -6    9.98    0.54
  -3   0   6    0.66    0.16
   3   0  -6    0.77    0.24
   3   0  -6    0.63    0.20
  -2   0   6   10.36    0.32
  -2   0   6   10.60    0.40
  -2   0   6   10.21    0.38
   2   0  -6   10.55    0.46
   2   0  -6   10.70    0.51
   2   0  -6   10.90    0.31
  -1   0   6   11.30    0.34
  -1   0   6   11.29    0.35
  -1   0   6   11.71    0.40
   1   0  -6   11.12    0.43
   1   0  -6   11.03    0.33
   1   0  -6   11.26    0.50
   0   0   6   23.49    0.59
   0   0   6   23.60    0.57
   0   0   6   23.91    0.50
   0   0  -6   23.66    0.58
   0   0  -6   23.79    0.62
   0   0  -6   22.86    0.69
   1   0   6    0.67    0.13
   1   0   6    0.72    0.08
   1   0   6    0.78    0.13
  -1   0  -6    0.59    0.15
  -1   0  -6    0.60    0.13
  -1   0  -6    0.76    0.14
   2   0   6   11.10    0.41
   2   0   6   11.26    0.37
  -2   0  -6   10.85    0.42
  -2   0  -6   10.72    0.33
  -2   0  -6   11.10    0.44
   3   0   6   72.24    1.34
   3   0   6   72.17    1.44
  -3   0  -6   71.01    1.54
  -3   0  -6   71.62    1.34
  -3   0  -6   71.34    1.57
   4   0   6   13.64    0.51
   4   0   6   13.78    0.44
  -4   0  -6   13.50    0.57
  -4   0  -6   14.03    0.44
  -4   0  -6   14.21    0.57
   5   0   6    0.35    0.14
  -5   0  -6    0.44    0.18
  -5   0  -6    0.37    0.14
  -5   0  -6    0.19    0.18
   6   0   6    1.52    0.22
  -6   0  -6    1.56    0.23
  -6   0  -6    1.46    0.30
  -6   0  -6    1.21    0.25
  -7   0  -6    1.90    0.37
  -7   0  -6    1.89    0.35
  -8   0  -6   14.97    0.80
  -8   0  -6   14.70    0.83
  -9   0  -6   34.55    1.31
 -10   0  -6    1.40    0.43
  -7   0   7   -0.34    0.24
  -7   0   7    0.03    0.20
   7   0  -7    0.49    0.37
  -6   0   7    0.09    0.17
   6   0  -7   -0.12    0.25
  -5   0   7   -0.02    0.15
   5   0  -7   -0.02    0.23
  -4   0   7    9.30    0.46
   4   0  -7    8.85    0.56
  -3   0   7    0.34    0.14
   3   0  -7    0.21    0.20
  -2   0   7    1.60    0.16
  -2   0   7    1.76    0.22
  -2   0   7    1.84    0.22
   2   0  -7    1.52    0.26
   2   0  -7    1.22    0.27
  -1   0   7    5.34    0.30
  -1   0   7    5.18    0.26
  -1   0   7    5.22    0.25
   1   0  -7    5.68    0.41
   1   0  -7    5.46    0.24
   1   0  -7    5.35    0.35
   0   0   7   20.15    0.54
   0   0   7   20.80    0.48
   0   0   7   20.26    0.57
   0   0  -7   20.40    0.60
   0   0  -7   20.15    0.55
   0   0  -7   20.75    0.69
   1   0   7  127.94    2.20
   1   0   7  125.88    2.23
   1   0   7  129.84    1.94
  -1   0  -7  124.78    2.40
  -1   0  -7  125.81    2.25
  -1   0  -7  126.11    2.47
   2   0   7    2.96    0.24
   2   0   7    2.82    0.23
  -2   0  -7    2.75    0.19
  -2   0  -7    2.67    0.24
  -2   0  -7    2.83    0.27
   3   0   7   -0.08    0.12
   3   0   7    0.09    0.11
  -3   0  -7    0.10    0.09
  -3   0  -7    0.09    0.13
  -3   0  -7   -0.01    0.13
   4   0   7    5.46    0.31
  -4   0  -7    5.34    0.27
  -4   0  -7    5.49    0.39
   5   0   7    1.39    0.20
  -5   0  -7    1.29    0.25
  -5   0  -7    1.48    0.20
   6   0   7    5.36    0.34
  -6   0  -7    4.66    0.46
  -6   0  -7    4.53    0.43
  -7   0  -7    1.84    0.34
  -7   0  -7    1.65    0.36
  -8   0  -7    1.45    0.36
  -8   0  -7    1.48    0.41
  -9   0  -7    3.55    0.52
  -7   0   8    0.25    0.23
   7   0  -8    0.42    0.40
  -6   0   8   10.32    0.58
   6   0  -8    9.34    0.73
  -5   0   8    1.76    0.29
   5   0  -8    2.33    0.45
  -4   0   8    0.71    0.22
   4   0  -8    1.02    0.31
  -3   0   8   12.80    0.54
   3   0  -8   12.90    0.63
  -2   0   8    0.28    0.14
   2   0  -8    0.09    0.18
  -1   0   8    7.84    0.33
  -1   0   8    7.80    0.33
  -1   0   8    7.82    0.38
   1   0  -8    7.71    0.44
   1   0  -8    8.17    0.52
   1   0  -8    7.50    0.30
   0   0   8    1.54    0.17
   0   0   8    1.66    0.20
   0   0   8    1.34    0.19
   0   0  -8    2.00    0.26
   0   0  -8    1.60    0.19
   0   0  -8    1.25    0.25
   1   0   8   24.68    0.68
   1   0   8   25.19    0.51
   1   0   8   25.32    0.69
  -1   0  -8   23.80    0.79
  -1   0  -8   23.95    0.69
  -1   0  -8   25.33    0.68
   2   0   8    0.20    0.14
   2   0   8    0.51    0.15
  -2   0  -8    0.54    0.13
  -2   0  -8    0.32    0.16
  -2   0  -8    0.60    0.17
   3   0   8   58.40    1.20
   3   0   8   57.55    1.29
  -3   0  -8   54.66    1.14
  -3   0  -8   57.58    1.39
  -3   0  -8   57.41    1.38
   4   0   8    0.13    0.16
   4   0   8    0.44    0.15
  -4   0  -8    0.47    0.13
  -4   0  -8    0.22    0.17
   5   0   8    0.75    0.18
  -5   0  -8    0.53    0.21
  -6   0  -8    7.06    0.51
  -6   0  -8    7.25    0.55
  -7   0  -8    5.90    0.53
  -7   0  -8    6.09    0.55
  -8   0  -8    0.13    0.30
  -8   0  -8    0.32    0.29
  -9   0  -8    3.10    0.58
  -9   0  -8    3.68    0.56
  -7   0   9    0.24    0.28
  -6   0   9    3.38    0.40
   6   0  -9    2.34    0.51
  -5   0   9    3.08    0.38
   5   0  -9    2.16    0.46
  -4   0   9   10.73    0.56
   4   0  -9   11.04    0.69
  -3   0   9    0.41    0.17
   3   0  -9    0.61    0.27
  -2   0   9    0.90    0.20
   2   0  -9    1.02    0.28
  -1   0   9    3.86    0.27
  -1   0   9    3.41    0.25
  -1   0   9    4.01    0.31
   1   0  -9    3.50    0.36
   0   0   9    6.75    0.29
   0   0   9    6.68    0.35
   0   0  -9    6.89    0.34
   0   0  -9    6.12    0.41
   1   0   9    4.16    0.20
   1   0   9    4.09    0.30
  -1   0  -9    3.84    0.31
  -1   0  -9    4.08    0.29
   2   0   9    0.20    0.15
  -2   0  -9    0.14    0.12
  -2   0  -9    0.19    0.15
  -2   0  -9    0.14    0.15
   3   0   9   -0.07    0.14
  -3   0  -9    0.10    0.16
  -3   0  -9    0.15    0.10
   4   0   9    0.47    0.19
  -4   0  -9    0.37    0.18
  -5   0  -9    2.25    0.34
  -6   0  -9    5.81    0.49
  -7   0  -9    4.58    0.53
  -7   0  -9    5.52    0.55
  -8   0  -9    3.71    0.50
  -8   0  -9    4.76    0.63
  -9   0  -9    0.69    0.34
  -9   0  -9    0.66    0.39
  -6   0  10    3.34    0.43
   6   0 -10    4.76    0.71
  -5   0  10    4.98    0.45
   5   0 -10    5.52    0.66
  -4   0  10   -0.05    0.18
   4   0 -10    0.13    0.30
  -3   0  10    7.63    0.48
   3   0 -10    7.66    0.59
  -2   0  10    0.03    0.16
   2   0 -10    0.05    0.23
  -1   0  10   10.19    0.50
   1   0 -10    9.80    0.55
   0   0  10    6.18    0.36
   0   0  10    6.44    0.30
   0   0 -10    6.38    0.42
   1   0  10    0.58    0.19
  -1   0 -10    0.72    0.17
  -1   0 -10    0.72    0.20
   2   0  10   36.39    0.97
  -2   0 -10   34.22    0.87
  -2   0 -10   35.57    1.00
   3   0  10   33.10    0.94
  -3   0 -10   31.27    1.02
   4   0  10    9.29    0.53
  -4   0 -10    9.19    0.56
   5   0  10    1.14    0.28
  -5   0 -10    0.72    0.26
  -6   0 -10    1.42    0.33
  -7   0 -10    1.49    0.35
  -8   0 -10   -0.03    0.33
  -8   0 -10    0.57    0.32
  -9   0 -10    1.12    0.36
  -6   0  11    6.61    0.55
  -5   0  11    6.90    0.53
   5   0 -11    6.04    0.72
  -4   0  11    6.17    0.51
   4   0 -11    6.42    0.69
  -3   0  11   -0.01    0.20
   3   0 -11   -0.11    0.27
  -2   0  11   10.65    0.56
   2   0 -11    9.39    0.62
  -1   0  11    8.67    0.52
   1   0 -11    7.76    0.54
   0   0  11    5.91    0.39
   0   0 -11    5.95    0.45
   1   0  11   10.63    0.51
  -1   0 -11   10.00    0.50
  -1   0 -11   10.56    0.49
   2   0  11    2.72    0.32
   3   0  11   15.42    0.66
  -3   0 -11   14.02    0.70
   4   0  11    0.73    0.25
  -4   0 -11    0.75    0.25
   5   0  11    0.41    0.23
  -5   0 -11    0.93    0.28
  -6   0 -11    2.71    0.43
  -7   0 -11    2.87    0.45
  -8   0 -11    0.75    0.35
  -5   0  12    4.58    0.51
   5   0 -12    4.57    0.70
  -4   0  12    7.43    0.58
   4   0 -12    7.11    0.71
  -3   0  12    1.33    0.31
   3   0 -12    1.23    0.41
  -2   0  12    1.77    0.31
   2   0 -12    1.58    0.39
   1   0 -12    3.24    0.45
   0   0 -12   11.27    0.59
   1   0  12    0.10    0.19
   2   0  12   -0.07    0.19
   3   0  12    1.33    0.29
  -3   0 -12    2.62    0.39
   4   0  12    0.40    0.23
  -4   0 -12    0.58    0.25
   5   0  12    1.36    0.32
  -5   0 -12    1.19    0.34
   6   0  12    1.15    0.34
  -6   0 -12    1.60    0.37
  -7   0 -12    2.14    0.44
  -8   0 -12    6.71    0.72
  -4   0  13    6.42    0.59
   4   0 -13    6.88    0.80
  -3   0  13    6.71    0.55
   3   0 -13    6.96    0.75
  -2   0  13    1.10    0.31
   2   0 -13    1.00    0.41
   1   0 -13   -0.02    0.27
   1   0  13   -0.13    0.20
   2   0  13    0.79    0.27
   3   0  13    7.16    0.53
  -3   0 -13    6.54    0.62
   4   0  13    1.34    0.32
  -4   0 -13    1.75    0.37
   5   0  13   -0.06    0.24
  -5   0 -13    0.27    0.25
   6   0  13    1.13    0.36
  -6   0 -13    1.99    0.39
  -7   0 -13    0.33    0.31
  -3   0  14    8.47    0.63
   3   0 -14    6.90    0.79
  -2   0  14    2.32    0.40
   2   0 -14    1.61    0.43
   2   0  14    1.00    0.30
   3   0  14   13.24    0.72
  -3   0 -14   16.83    0.94
   4   0  14    0.42    0.28
  -4   0 -14    0.86    0.33
   5   0  14    3.70    0.51
  -5   0 -14    5.28    0.62
   6   0  14    2.21    0.44
  -6   0 -14    3.53    0.53
  -7   0 -14    9.32    0.82
   3   0  15    1.83    0.38
   4   0  15    0.25    0.30
  -4   0 -15    0.91    0.36
   5   0  15    3.56    0.50
  -5   0 -15    4.56    0.60
   6   0  15    0.02    0.24
   3   0  16   -0.30    0.26
   4   0  16   -0.33    0.30
  -4   0 -16    0.48    0.33
   4  -1  16    5.44    0.64
  -3   1 -16    1.86    0.47
  -5   1 -15    2.66    0.49
   5  -1  15    2.74    0.49
  -4   1 -15    3.21    0.52
   4  -1  15    2.46    0.43
  -3   1 -15    7.84    0.73
   3  -1  15    4.88    0.55
  -2   1 -15    7.60    0.75
  -1  -1  15   -0.08    0.24
  -6   1 -14    3.74    0.53
   6  -1  14    4.21    0.56
  -5   1 -14    5.78    0.64
   5  -1  14    3.66    0.49
  -4   1 -14    3.10    0.48
   4  -1  14    2.26    0.38
  -3   1 -14    2.67    0.47
   3  -1  14    2.19    0.37
  -2   1 -14    7.71    0.69
   2  -1  14    5.96    0.51
  -1  -1  14    1.27    0.34
  -2  -1  14    1.12    0.32
  -3  -1  14    0.11    0.25
  -7   1 -13    0.21    0.29
   7  -1  13    0.03    0.29
  -6   1 -13    2.44    0.43
   6  -1  13    3.65    0.50
  -5   1 -13    4.67    0.57
   5  -1  13    4.03    0.48
  -4   1 -13    8.60    0.66
   4  -1  13    6.39    0.54
  -3   1 -13    1.57    0.36
   3  -1  13    1.07    0.29
  -2   1 -13    0.34    0.25
   2  -1  13   -0.07    0.18
  -1  -1  13    4.66    0.48
   2   1 -13    6.35    0.62
  -2  -1  13    8.84    0.59
   3   1 -13    0.15    0.35
  -3  -1  13    1.24    0.32
   4   1 -13    0.05    0.39
  -4  -1  13    0.45    0.29
  -8   1 -12    7.42    0.70
  -7   1 -12    0.90    0.34
  -6   1 -12   16.06    0.85
   6  -1  12   15.68    0.83
  -5   1 -12    0.63    0.28
   5  -1  12    0.71    0.29
  -4   1 -12    9.57    0.64
   4  -1  12    9.05    0.58
  -3   1 -12    0.11    0.22
   3  -1  12    0.02    0.18
  -2   1 -12    0.87    0.27
   2  -1  12    0.64    0.24
   1  -1  12    3.88    0.38
   1   1 -12    1.16    0.35
  -1  -1  12    1.37    0.28
   2   1 -12    2.27    0.42
  -2  -1  12    2.71    0.39
   3   1 -12    6.93    0.63
  -3  -1  12    7.20    0.54
   4   1 -12   -0.52    0.31
  -4  -1  12    0.20    0.24
   5   1 -12    0.36    0.39
  -5  -1  12    0.60    0.27
  -8   1 -11    0.24    0.28
  -8   1 -11   -0.01    0.32
  -7   1 -11    0.02    0.22
  -6   1 -11    1.06    0.31
   6  -1  11    0.95    0.31
  -5   1 -11    0.24    0.22
   5  -1  11    0.06    0.21
  -4   1 -11    1.49    0.31
   4  -1  11    0.70    0.24
  -3   1 -11    4.30    0.44
   3  -1  11    3.57    0.37
  -2   1 -11    9.23    0.58
   2  -1  11    8.88    0.48
   1  -1  11    1.91    0.27
   0   1 -11   20.44    0.73
   0  -1  11   19.76    0.65
   1   1 -11    7.18    0.51
  -1  -1  11    8.21    0.48
   2   1 -11   25.48    0.95
  -2  -1  11   26.56    0.89
   3   1 -11    4.97    0.54
  -3  -1  11    5.70    0.47
   4   1 -11    1.94    0.45
  -4  -1  11    2.87    0.39
   5   1 -11    2.39    0.51
  -5  -1  11    2.84    0.40
  -6  -1  11    2.65    0.43
  -9   1 -10    0.29    0.33
  -8   1 -10    7.83    0.71
  -8   1 -10    7.77    0.66
  -7   1 -10    0.48    0.27
  -7   1 -10    0.73    0.34
  -6   1 -10    1.79    0.35
  -5   1 -10    0.08    0.19
   5  -1  10    0.14    0.21
  -4   1 -10    1.42    0.30
   4  -1  10    1.16    0.26
  -3   1 -10    1.58    0.28
   3  -1  10    1.96    0.29
  -2   1 -10    2.81    0.35
   2  -1  10    3.47    0.32
  -1   1 -10   12.33    0.49
  -1   1 -10   13.09    0.65
  -1   1 -10   13.52    0.55
   1  -1  10   12.90    0.52
   0   1 -10   22.29    0.74
   0   1 -10   23.77    0.72
   0  -1  10   23.71    0.61
   0  -1  10   23.12    0.68
   1   1 -10    0.44    0.23
  -1  -1  10    0.60    0.19
   2   1 -10   35.89    1.09
  -2  -1  10   36.79    1.02
   3   1 -10   11.54    0.67
  -3  -1  10   13.36    0.62
   4   1 -10    3.13    0.48
  -4  -1  10    3.57    0.41
   5   1 -10    2.02    0.47
  -5  -1  10    2.22    0.35
   6   1 -10   -0.13    0.37
  -6  -1  10    0.31    0.23
  -9   1  -9    2.89    0.58
  -9   1  -9    2.12    0.47
  -8   1  -9    6.80    0.61
  -8   1  -9    6.76    0.65
  -7   1  -9    0.97    0.35
  -7   1  -9    0.60    0.29
  -6   1  -9   14.67    0.73
  -5   1  -9    2.61    0.36
   5  -1   9    2.88    0.37
  -4   1  -9   16.68    0.70
   4  -1   9   15.49    0.64
  -3   1  -9    1.38    0.26
   3  -1   9    1.33    0.24
  -2   1  -9    3.26    0.22
  -2   1  -9    2.97    0.34
  -2   1  -9    3.11    0.31
   2  -1   9    2.81    0.29
  -1   1  -9    0.99    0.24
  -1   1  -9    1.35    0.22
  -1   1  -9    1.59    0.22
   1  -1   9    1.32    0.21
   1  -1   9    1.26    0.14
   0   1  -9    4.01    0.34
   0   1  -9    3.85    0.28
   0  -1   9    4.61    0.25
   0  -1   9    4.29    0.29
   1   1  -9   10.60    0.51
  -1  -1   9   11.33    0.49
  -1  -1   9   11.39    0.42
  -1  -1   9    9.70    0.38
   2   1  -9    0.04    0.20
  -2  -1   9    0.01    0.14
   3   1  -9    1.54    0.32
  -3  -1   9    1.73    0.28
   4   1  -9   10.96    0.67
  -4  -1   9   11.06    0.55
   5   1  -9    0.79    0.34
  -5  -1   9    0.98    0.25
   6   1  -9    0.09    0.33
  -6  -1   9    0.12    0.20
  -9   1  -8    1.10    0.41
  -9   1  -8    1.38    0.38
  -8   1  -8    5.76    0.58
  -8   1  -8    7.50    0.66
  -7   1  -8    0.55    0.27
  -7   1  -8    0.23    0.27
  -6   1  -8    1.40    0.31
  -6   1  -8    1.54    0.35
  -5   1  -8   20.16    0.77
  -4   1  -8   64.03    1.54
   4  -1   8   63.76    1.45
   4  -1   8   64.92    1.37
  -3   1  -8   24.24    0.81
  -3   1  -8   24.46    0.59
  -3   1  -8   25.37    0.81
   3  -1   8   24.74    0.69
   3  -1   8   24.95    0.75
  -2   1  -8    1.11    0.15
  -2   1  -8    1.10    0.22
  -2   1  -8    1.38    0.23
   2  -1   8    1.25    0.20
   2  -1   8    1.10    0.19
  -1   1  -8   14.63    0.60
  -1   1  -8   14.49    0.53
  -1   1  -8   14.86    0.47
   1  -1   8   15.22    0.52
   1  -1   8   14.70    0.37
   1  -1   8   14.48    0.49
   0   1  -8    0.23    0.16
   0   1  -8    0.17    0.11
   0   1  -8    0.24    0.19
   0  -1   8    0.07    0.11
   0  -1   8   -0.04    0.11
   0  -1   8    0.17    0.09
   1   1  -8    4.28    0.35
   1   1  -8    5.05    0.27
  -1  -1   8    4.45    0.26
  -1  -1   8    4.76    0.26
  -1  -1   8    4.77    0.32
   2   1  -8    0.98    0.25
  -2  -1   8    0.56    0.17
   3   1  -8    5.68    0.45
  -3  -1   8    5.61    0.37
   4   1  -8    7.63    0.55
  -4  -1   8    8.22    0.46
   5   1  -8    7.09    0.59
  -5  -1   8    6.76    0.44
   6   1  -8    3.50    0.52
  -6  -1   8    3.61    0.40
   7   1  -8    0.58    0.39
  -9   1  -7    0.03    0.31
  -9   1  -7    0.20    0.29
  -8   1  -7    6.80    0.63
  -8   1  -7    6.69    0.59
  -7   1  -7    1.32    0.30
  -7   1  -7    1.08    0.34
  -6   1  -7   -0.14    0.14
  -6   1  -7   -0.04    0.20
  -5   1  -7   10.32    0.56
  -5   1  -7    9.95    0.53
   5  -1   7   10.79    0.45
  -4   1  -7   21.20    0.73
  -4   1  -7   21.09    0.54
   4  -1   7   20.61    0.61
   4  -1   7   20.70    0.68
  -3   1  -7   26.13    0.59
  -3   1  -7   25.94    0.79
  -3   1  -7   26.37    0.80
   3  -1   7   26.27    0.69
   3  -1   7   24.80    0.73
  -2   1  -7   12.26    0.49
  -2   1  -7   11.25    0.49
  -2   1  -7   10.94    0.34
   2  -1   7   11.67    0.44
   2  -1   7   11.18    0.42
  -1   1  -7    3.94    0.27
  -1   1  -7    3.60    0.31
  -1   1  -7    4.15    0.24
   1  -1   7    4.13    0.17
   1  -1   7    3.95    0.26
   1  -1   7    4.12    0.26
   0   1  -7    1.36    0.20
   0   1  -7    1.11    0.16
   0   1  -7    1.11    0.21
   0  -1   7    0.91    0.12
   0  -1   7    1.34    0.17
   0  -1   7    0.94    0.16
   1   1  -7   20.80    0.57
   1   1  -7   21.22    0.64
   1   1  -7   20.98    0.75
  -1  -1   7   21.41    0.55
  -1  -1   7   21.09    0.61
  -1  -1   7   21.12    0.52
   2   1  -7    2.95    0.21
   2   1  -7    3.59    0.40
   2   1  -7    2.85    0.31
  -2  -1   7    2.93    0.23
  -2  -1   7    2.87    0.26
   3   1  -7    0.34    0.19
  -3  -1   7    0.31    0.15
   4   1  -7   19.48    0.78
  -4  -1   7   19.18    0.66
   5   1  -7    0.45    0.26
  -5  -1   7    0.48    0.18
   6   1  -7    0.08    0.26
  -6  -1   7    0.15    0.19
   7   1  -7    1.74    0.42
  -7  -1   7    2.00    0.41
  -9   1  -6    3.00    0.49
  -9   1  -6    2.98    0.53
  -8   1  -6    1.48    0.34
  -8   1  -6    2.12    0.43
  -7   1  -6    0.18    0.21
  -7   1  -6    0.04    0.21
  -6   1  -6    9.31    0.56
  -6   1  -6    9.69    0.54
  -5   1  -6    1.66    0.28
  -5   1  -6    1.49    0.20
  -5   1  -6    1.55    0.25
   5  -1   6    1.57    0.22
  -4   1  -6    0.53    0.12
  -4   1  -6    0.42    0.16
  -4   1  -6    0.32    0.17
   4  -1   6    0.40    0.16
   4  -1   6    0.48    0.14
  -3   1  -6   10.06    0.43
  -3   1  -6    9.94    0.45
  -3   1  -6   10.05    0.31
   3  -1   6   10.37    0.42
   3  -1   6   10.63    0.38
  -2   1  -6   30.96    0.64
  -2   1  -6   30.41    0.82
  -2   1  -6   31.16    0.83
   2  -1   6   32.12    0.73
   2  -1   6   31.20    0.75
  -1   1  -6    5.27    0.28
  -1   1  -6    5.00    0.23
  -1   1  -6    4.90    0.32
   1  -1   6    4.98    0.26
   1  -1   6    4.92    0.17
   1  -1   6    4.69    0.25
   0   1  -6   91.32    1.87
   0   1  -6   91.47    1.77
   0   1  -6   93.54    1.69
   0  -1   6   91.11    1.65
   0  -1   6   92.91    1.50
   0  -1   6   91.05    1.61
   1   1  -6   58.03    1.22
   1   1  -6   59.84    1.19
   1   1  -6   58.11    1.36
  -1  -1   6   58.96    1.08
  -1  -1   6   59.26    1.17
  -1  -1   6   58.11    1.07
   2   1  -6   24.49    0.80
   2   1  -6   25.29    0.61
   2   1  -6   24.12    0.71
  -2  -1   6   23.77    0.62
  -2  -1   6   24.37    0.65
   3   1  -6    4.36    0.36
  -3  -1   6    4.37    0.29
   4   1  -6   10.85    0.56
  -4  -1   6   10.63    0.46
   5   1  -6    1.30    0.32
  -5  -1   6    1.20    0.22
   6   1  -6    0.07    0.24
  -6  -1   6   -0.05    0.19
  -6  -1   6    0.13    0.17
   7   1  -6    2.36    0.48
  -7  -1   6    2.66    0.42
  -8  -1   6    4.66    0.55
  -9   1  -5    5.80    0.62
  -8   1  -5    0.66    0.31
  -8   1  -5    0.04    0.24
  -7   1  -5    7.91    0.53
  -7   1  -5    8.74    0.57
  -6   1  -5   10.97    0.45
  -6   1  -5   11.09    0.60
  -6   1  -5   10.84    0.55
   6  -1   5   10.60    0.44
  -5   1  -5   80.09    1.85
  -5   1  -5   83.18    1.80
  -5   1  -5   83.35    1.58
   5  -1   5   82.50    1.56
   5  -1   5   80.35    1.37
  -4   1  -5   -0.08    0.11
  -4   1  -5    0.06    0.09
  -4   1  -5    0.00    0.11
   4  -1   5    0.06    0.12
   4  -1   5    0.01    0.09
   4  -1   5    0.00    0.07
  -3   1  -5    0.83    0.11
  -3   1  -5    0.77    0.16
  -3   1  -5    0.68    0.17
   3  -1   5    0.56    0.13
   3  -1   5    0.71    0.14
  -2   1  -5    6.20    0.31
  -2   1  -5    6.61    0.32
  -2   1  -5    6.86    0.21
   2  -1   5    6.65    0.29
   2  -1   5    6.61    0.28
  -1   1  -5   53.87    0.98
  -1   1  -5   52.48    1.14
  -1   1  -5   51.16    1.11
   1  -1   5   52.64    1.01
   1  -1   5   53.20    1.02
   1  -1   5   53.00    0.86
   0   1  -5   22.51    0.65
   0   1  -5   22.31    0.57
   0   1  -5   23.37    0.55
   0  -1   5   22.66    0.55
   0  -1   5   23.13    0.47
   0  -1   5   23.21    0.52
   1   1  -5    6.94    0.27
   1   1  -5    6.64    0.37
   1   1  -5    6.66    0.30
  -1  -1   5    6.93    0.23
  -1  -1   5    7.06    0.26
  -1  -1   5    6.83    0.29
   2   1  -5    2.25    0.29
   2   1  -5    1.46    0.16
   2   1  -5    1.60    0.22
  -2  -1   5    1.71    0.18
  -2  -1   5    1.66    0.19
   3   1  -5    1.24    0.25
   3   1  -5    1.58    0.19
  -3  -1   5    1.53    0.20
  -3  -1   5    1.47    0.19
  -4  -1   5    0.11    0.12
  -5  -1   5    1.56    0.24
  -5  -1   5    1.79    0.27
  -6  -1   5    1.03    0.27
  -6  -1   5    0.80    0.21
  -7  -1   5    0.66    0.28
  -8  -1   5    0.12    0.29
  -9   1  -4   13.52    0.81
  -8   1  -4   -0.28    0.25
  -8   1  -4    0.25    0.24
  -7   1  -4    0.86    0.25
  -7   1  -4    0.47    0.20
  -7   1  -4    0.41    0.25
  -6   1  -4    8.28    0.51
  -6   1  -4    8.74    0.49
  -6   1  -4    8.37    0.40
   6  -1   4    8.16    0.39
  -5   1  -4   64.03    1.53
  -5   1  -4   65.96    1.49
  -5   1  -4   65.44    1.32
  -5   1  -4   65.97    1.37
   5  -1   4   63.68    1.28
  -4   1  -4    2.50    0.18
  -4   1  -4    2.28    0.22
  -4   1  -4    2.23    0.25
  -4   1  -4    2.13    0.23
   4  -1   4    2.26    0.20
   4  -1   4    2.08    0.14
  -3   1  -4   20.17    0.62
  -3   1  -4   20.92    0.48
  -3   1  -4   20.43    0.59
  -3   1  -4   21.11    0.56
   3  -1   4   21.01    0.52
   3  -1   4   21.47    0.41
  -2   1  -4   43.24    0.96
  -2   1  -4   43.49    0.79
  -2   1  -4   41.63    0.98
   2  -1   4   44.82    0.86
   2  -1   4   44.79    0.70
  -1   1  -4   14.56    0.45
  -1   1  -4   13.93    0.43
  -1   1  -4   15.49    0.35
   1  -1   4   15.13    0.30
   1  -1   4   15.42    0.40
   1  -1   4   15.23    0.39
   0   1  -4    3.28    0.17
   0   1  -4    2.94    0.18
   0   1  -4    3.02    0.24
   0  -1   4    3.09    0.17
   0  -1   4    3.22    0.14
   0  -1   4    3.22    0.16
   1   1  -4    6.56    0.32
   1   1  -4    6.15    0.27
   1   1  -4    6.30    0.24
  -1  -1   4    6.07    0.22
  -1  -1   4    6.37    0.19
  -1  -1   4    6.35    0.25
   2   1  -4   18.73    0.48
   2   1  -4   18.73    0.60
  -2  -1   4   18.46    0.48
  -2  -1   4   17.91    0.53
  -2  -1   4   18.43    0.47
   3   1  -4   68.42    1.34
   3   1  -4   68.79    1.51
  -3  -1   4   68.00    1.29
  -3  -1   4   66.98    1.27
  -3  -1   4   68.40    1.42
   4   1  -4    0.13    0.17
   4   1  -4   -0.09    0.12
  -4  -1   4   -0.07    0.09
  -4  -1   4   -0.03    0.10
  -5  -1   4    0.74    0.23
  -5  -1   4    0.64    0.18
  -5  -1   4    0.71    0.17
  -6  -1   4    0.31    0.24
  -6  -1   4    0.38    0.17
  -6  -1   4    0.47    0.22
  -7  -1   4    8.09    0.52
  -8  -1   4    1.50    0.35
  -9  -1   4    2.79    0.45
  -9   1  -3    0.15    0.32
  -8   1  -3    1.41    0.33
  -8   1  -3    1.16    0.32
  -7   1  -3    1.37    0.30
  -7   1  -3    1.05    0.26
  -7   1  -3    1.43    0.29
  -6   1  -3   14.50    0.63
  -6   1  -3   14.15    0.46
  -6   1  -3   14.21    0.54
  -6   1  -3   13.88    0.54
  -6   1  -3   14.16    0.61
  -5   1  -3    0.72    0.18
  -5   1  -3    1.15    0.20
  -5   1  -3    0.84    0.21
  -5   1  -3    1.01    0.18
  -5   1  -3    0.96    0.15
  -4   1  -3    9.69    0.37
  -4   1  -3    9.46    0.34
  -4   1  -3    9.53    0.40
  -4   1  -3    9.47    0.29
  -4   1  -3    9.77    0.43
   4  -1   3    9.17    0.34
  -3   1  -3    6.83    0.32
  -3   1  -3    6.47    0.23
  -3   1  -3    6.72    0.28
  -3   1  -3    6.73    0.30
   3  -1   3    6.35    0.21
   3  -1   3    6.80    0.26
  -2   1  -3   32.49    0.78
  -2   1  -3   33.50    0.62
  -2   1  -3   33.44    0.75
  -2   1  -3   33.02    0.69
   2  -1   3   35.05    0.57
   2  -1   3   34.44    0.67
  -1   1  -3   54.71    1.13
  -1   1  -3   56.42    1.02
  -1   1  -3   57.50    1.12
  -1   1  -3   59.17    0.97
   1  -1   3   57.74    1.00
   1  -1   3   58.87    0.89
   0   1  -3  193.80    3.14
   0   1  -3  195.87    3.36
   0   1  -3  195.84    3.36
   0  -1   3  194.29    3.04
   0  -1   3  191.50    2.85
   0  -1   3  192.52    3.02
   1   1  -3    6.64    0.29
   1   1  -3    7.11    0.24
  -1  -1   3    7.04    0.25
  -1  -1   3    6.69    0.23
  -1  -1   3    6.64    0.22
   2   1  -3   41.48    0.83
   2   1  -3   41.14    0.93
  -2  -1   3   39.94    0.87
  -2  -1   3   39.36    0.78
  -2  -1   3   39.46    0.78
   3   1  -3   24.86    0.60
   3   1  -3   23.62    0.70
  -3  -1   3   24.79    0.60
  -3  -1   3   24.01    0.57
  -3  -1   3   23.45    0.66
   4   1  -3    5.02    0.36
   4   1  -3    4.61    0.28
  -4  -1   3    4.31    0.32
  -4  -1   3    4.90    0.26
  -4  -1   3    4.39    0.28
   5   1  -3    1.28    0.22
  -5  -1   3    1.36    0.22
  -5  -1   3    1.39    0.27
  -5  -1   3    1.17    0.17
  -6  -1   3   14.61    0.53
  -6  -1   3   14.07    0.57
  -6  -1   3   14.50    0.67
  -7  -1   3    0.34    0.21
  -7  -1   3    0.17    0.29
  -8  -1   3    0.14    0.34
  -8  -1   3    0.20    0.23
  -9  -1   3   13.52    0.72
  -8   1  -2    4.48    0.49
  -8   1  -2    4.39    0.50
  -7   1  -2    0.90    0.26
  -7   1  -2    0.80    0.21
  -7   1  -2    0.69    0.24
  -7   1  -2    1.13    0.26
  -7   1  -2    0.92    0.22
  -6   1  -2   71.30    1.55
  -6   1  -2   74.39    1.49
  -6   1  -2   72.28    1.38
  -6   1  -2   73.21    1.67
  -6   1  -2   71.22    1.67
  -6   1  -2   72.38    1.43
  -5   1  -2   13.52    0.54
  -5   1  -2   13.64    0.55
  -5   1  -2   13.51    0.45
  -5   1  -2   13.91    0.44
  -5   1  -2   13.26    0.47
  -5   1  -2   14.00    0.49
  -4   1  -2   21.06    0.62
  -4   1  -2   20.56    0.52
  -4   1  -2   20.76    0.55
  -4   1  -2   21.15    0.50
  -4   1  -2   21.17    0.63
  -4   1  -2   20.84    0.56
  -3   1  -2   34.72    0.64
  -3   1  -2   33.30    0.82
  -3   1  -2   35.35    0.70
  -3   1  -2   34.50    0.71
  -3   1  -2   34.90    0.74
  -3   1  -2   35.01    0.79
  -2   1  -2    4.76    0.16
  -2   1  -2    4.53    0.20
  -2   1  -2    4.88    0.21
  -2   1  -2    4.57    0.23
   2  -1   2    4.96    0.19
  -1   1  -2   40.66    0.75
  -1   1  -2   39.92    0.83
  -1   1  -2   41.03    0.80
   1  -1   2   42.92    0.66
   1  -1   2   42.73    0.74
   0   1  -2   36.83    0.73
   0   1  -2   37.88    0.75
   0   1  -2   36.52    0.63
   0  -1   2   37.16    0.61
   0  -1   2   37.13    0.66
   1   1  -2  164.41    2.78
   1   1  -2  161.12    2.80
  -1  -1   2  159.28    2.65
  -1  -1   2  158.35    2.41
  -1  -1   2  162.12    2.51
   2   1  -2   35.61    0.81
   2   1  -2   35.83    0.74
  -2  -1   2   35.08    0.75
  -2  -1   2   35.51    0.67
  -2  -1   2   34.47    0.68
   3   1  -2    5.40    0.31
   3   1  -2    5.84    0.26
  -3  -1   2    5.58    0.25
  -3  -1   2    5.61    0.23
  -3  -1   2    5.26    0.28
   4   1  -2    3.28    0.30
   4   1  -2    3.36    0.24
  -4  -1   2    2.99    0.27
  -4  -1   2    2.98    0.20
  -4  -1   2    3.13    0.22
   5   1  -2   39.93    0.99
  -5  -1   2   40.19    0.88
  -5  -1   2   38.49    1.04
  -5  -1   2   39.21    0.92
   6   1  -2   -0.01    0.18
  -6  -1   2    0.43    0.14
  -6  -1   2    0.22    0.22
  -6  -1   2    0.40    0.18
  -7  -1   2    0.09    0.19
  -7  -1   2    0.17    0.24
  -8  -1   2    0.16    0.21
  -8  -1   2   -0.38    0.27
  -9  -1   2    0.10    0.25
  -9   1  -1    1.44    0.40
  -8   1  -1    8.08    0.48
  -8   1  -1    9.32    0.60
  -7   1  -1   16.95    0.70
  -7   1  -1   17.29    0.60
  -7   1  -1   17.12    0.61
  -7   1  -1   18.22    0.76
  -6   1  -1   17.20    0.56
  -6   1  -1   17.61    0.64
  -6   1  -1   16.94    0.56
  -6   1  -1   17.75    0.68
  -6   1  -1   18.33    0.58
  -6   1  -1   18.19    0.67
  -5   1  -1   32.73    0.89
  -5   1  -1   32.73    0.88
  -5   1  -1   32.35    0.76
  -5   1  -1   31.83    0.78
  -5   1  -1   32.44    0.84
  -5   1  -1   32.01    0.75
  -4   1  -1   22.34    0.64
  -4   1  -1   22.95    0.65
  -4   1  -1   22.99    0.56
  -4   1  -1   21.63    0.59
  -4   1  -1   22.95    0.54
  -4   1  -1   22.55    0.57
  -3   1  -1   87.27    1.41
  -3   1  -1   86.52    1.64
  -3   1  -1   86.44    1.67
  -3   1  -1   84.79    1.55
  -3   1  -1   88.34    1.52
  -3   1  -1   86.02    1.47
  -2   1  -1    9.21    0.28
  -2   1  -1    9.12    0.25
  -2   1  -1    9.04    0.27
  -2   1  -1    9.26    0.24
  -2   1  -1    9.20    0.25
  -2   1  -1    9.16    0.30
  -1   1  -1  134.03    2.26
  -1   1  -1  133.24    2.12
  -1   1  -1  137.22    2.07
  -1   1  -1  129.77    2.32
  -1   1  -1  131.17    2.12
   1  -1   1  135.21    1.96
   0   1  -1   10.37    0.21
   0   1  -1   10.25    0.26
   0   1  -1   10.12    0.25
   0  -1   1   10.68    0.21
   0  -1   1   10.36    0.22
   0  -1   1   10.44    0.20
   1   1  -1   49.32    0.91
   1   1  -1   48.05    0.92
  -1  -1   1   47.99    0.80
  -1  -1   1   48.24    0.87
  -1  -1   1   48.53    0.79
   2   1  -1   68.55    1.27
   2   1  -1   66.04    1.30
  -2  -1   1   68.19    1.11
  -2  -1   1   67.30    1.24
  -2  -1   1   64.78    1.10
   3   1  -1  100.62    1.89
   3   1  -1  100.73    1.93
  -3  -1   1  100.43    1.65
  -3  -1   1   99.01    1.83
  -3  -1   1   99.76    1.65
   4   1  -1    0.32    0.14
   4   1  -1    0.30    0.11
  -4  -1   1    0.36    0.14
  -4  -1   1    0.25    0.08
  -4  -1   1    0.30    0.09
  -4  -1   1    0.25    0.10
   5   1  -1   19.64    0.64
   5   1  -1   18.73    0.69
  -5  -1   1   19.51    0.66
  -5  -1   1   18.87    0.52
  -5  -1   1   18.31    0.56
   6   1  -1   60.56    1.45
  -6  -1   1   59.74    1.45
  -6  -1   1   61.01    1.23
  -6  -1   1   59.93    1.27
  -7  -1   1    1.29    0.26
  -7  -1   1    1.50    0.35
  -8  -1   1    6.76    0.46
  -8  -1   1    6.84    0.58
  -9  -1   1    0.29    0.37
  -9  -1   1    0.87    0.31
  -9   1   0    1.24    0.33
  -8   1   0    0.21    0.27
  -8   1   0    0.33    0.21
  -7   1   0    0.10    0.15
  -7   1   0    0.16    0.17
  -7   1   0    0.02    0.21
  -6   1   0    3.56    0.30
  -6   1   0    3.86    0.29
  -6   1   0    3.89    0.35
  -6   1   0    4.11    0.30
   6  -1   0    3.91    0.32
  -5   1   0    2.43    0.26
  -5   1   0    2.78    0.30
  -5   1   0    2.51    0.23
  -5   1   0    2.54    0.23
  -5   1   0    2.58    0.29
  -5   1   0    2.47    0.24
  -4   1   0    0.98    0.14
  -4   1   0    1.00    0.15
  -4   1   0    0.99    0.17
  -4   1   0    1.06    0.17
  -4   1   0    0.91    0.14
  -4   1   0    1.11    0.17
  -3   1   0   76.34    1.34
  -3   1   0   76.69    1.30
  -3   1   0   77.79    1.48
  -3   1   0   77.81    1.49
  -3   1   0   75.24    1.43
  -3   1   0   77.98    1.36
  -2   1   0    5.10    0.19
  -2   1   0    4.99    0.19
  -2   1   0    5.00    0.20
  -2   1   0    4.95    0.20
  -2   1   0    5.01    0.20
  -2   1   0    5.07    0.18
  -1   1   0  243.32    4.03
  -1   1   0  238.78    3.53
  -1   1   0  239.94    4.05
  -1   1   0  243.58    3.80
  -1   1   0  227.18    3.78
  -1   1   0  236.51    3.76
   0   1   0  197.58    3.01
   0   1   0  178.90    3.06
   0  -1   0  201.31    3.15
   1   1   0   63.08    0.96
   1   1   0   60.83    1.10
  -1  -1   0   60.41    1.09
  -1  -1   0   59.75    0.93
  -1  -1   0   60.70    1.04
  -1  -1   0   59.15    0.93
   2   1   0   21.16    0.50
   2   1   0   21.41    0.40
  -2  -1   0   20.84    0.48
  -2  -1   0   20.92    0.39
  -2  -1   0   20.11    0.51
  -2  -1   0   21.31    0.42
   3   1   0   19.96    0.54
  -3  -1   0   20.22    0.43
  -3  -1   0   20.25    0.56
  -3  -1   0   19.30    0.45
  -3  -1   0   19.67    0.53
   4   1   0    1.44    0.19
  -4  -1   0    1.36    0.13
  -4  -1   0    1.51    0.20
  -4  -1   0    1.23    0.18
  -4  -1   0    1.50    0.17
   5   1   0    3.27    0.22
   5   1   0    2.96    0.28
  -5  -1   0    3.75    0.25
  -5  -1   0    3.72    0.23
  -5  -1   0    3.72    0.31
  -5  -1   0    3.79    0.34
   6   1   0    2.96    0.32
  -6  -1   0    4.26    0.31
  -6  -1   0    4.16    0.27
  -6  -1   0    4.18    0.37
  -7  -1   0    0.17    0.23
  -7  -1   0    0.09    0.16
  -8  -1   0    2.05    0.32
  -8  -1   0    1.88    0.41
  -9  -1   0   16.71    0.87
  -9  -1   0   15.21    0.69
  -9   1   1    4.49    0.51
  -8   1   1   19.81    0.76
  -7   1   1    9.14    0.57
  -7   1   1    8.59    0.45
  -7   1   1    8.86    0.48
  -6   1   1   26.70    0.74
  -6   1   1   26.55    0.76
  -6   1   1   26.67    0.86
   6  -1  -1   26.85    0.81
  -5   1   1   13.67    0.47
  -5   1   1   13.62    0.54
  -5   1   1   13.90    0.44
  -5   1   1   13.44    0.48
   5  -1  -1   13.52    0.55
   5  -1  -1   14.05    0.50
  -4   1   1    1.68    0.18
  -4   1   1    1.58    0.16
  -4   1   1    1.84    0.20
  -4   1   1    1.77    0.22
  -4   1   1    1.83    0.18
   4  -1  -1    1.50    0.21
  -3   1   1    0.62    0.11
  -3   1   1    1.02    0.14
  -3   1   1    0.62    0.13
  -3   1   1    0.61    0.10
  -3   1   1    0.69    0.11
   3  -1  -1    0.44    0.11
  -2   1   1  164.13    2.58
  -2   1   1  161.53    2.48
  -2   1   1  156.99    2.73
  -2   1   1  168.51    2.82
  -2   1   1  164.67    2.60
   2  -1  -1  164.26    2.83
  -1   1   1  527.15    8.27
  -1   1   1  531.41    8.36
  -1   1   1  535.50    7.86
  -1   1   1  529.83    8.94
   1  -1  -1  536.18    9.02
   1  -1  -1  534.22    8.70
   0   1   1   24.35    0.47
   0   1   1   24.14    0.45
   0   1   1   23.88    0.43
   0  -1  -1   24.16    0.48
   0  -1  -1   24.07    0.47
   1   1   1    0.52    0.04
   1   1   1    0.63    0.07
  -1  -1  -1    0.49    0.08
  -1  -1  -1    0.48    0.07
  -1  -1  -1    0.43    0.05
  -1  -1  -1    0.50    0.07
   2   1   1  119.22    1.89
  -2  -1  -1  114.08    2.10
  -2  -1  -1  115.81    2.08
  -2  -1  -1  116.57    1.75
  -2  -1  -1  116.79    1.98
  -2  -1  -1  117.77    1.79
   3   1   1    0.00    0.06
  -3  -1  -1    0.13    0.09
  -3  -1  -1    0.01    0.08
  -3  -1  -1   -0.02    0.07
  -3  -1  -1    0.02    0.05
  -3  -1  -1   -0.01    0.06
   4   1   1    5.35    0.24
  -4  -1  -1    5.44    0.22
  -4  -1  -1    5.78    0.24
  -4  -1  -1    5.71    0.32
  -4  -1  -1    5.42    0.29
   5   1   1    4.03    0.25
   5   1   1    4.34    0.33
  -5  -1  -1    3.97    0.30
  -5  -1  -1    4.39    0.34
  -5  -1  -1    4.55    0.23
  -5  -1  -1    4.46    0.26
   6   1   1    0.18    0.12
  -6  -1  -1    0.06    0.13
  -6  -1  -1   -0.02    0.17
  -6  -1  -1   -0.08    0.10
  -6  -1  -1   -0.04    0.16
  -7  -1  -1    2.93    0.29
  -7  -1  -1    2.84    0.38
  -7  -1  -1    2.97    0.42
  -8  -1  -1    2.81    0.35
  -8  -1  -1    2.54    0.45
  -9  -1  -1    1.53    0.42
 -10  -1  -1   -0.77    0.37
  -9   1   2    5.16    0.54
  -8   1   2    1.97    0.37
  -7   1   2    0.88    0.25
  -7   1   2    0.96    0.22
  -6   1   2   38.94    1.11
  -6   1   2   37.01    0.97
  -6   1   2   37.89    0.95
  -5   1   2    5.56    0.28
  -5   1   2    5.38    0.31
  -5   1   2    5.40    0.38
  -5   1   2    5.13    0.32
   5  -1  -2    5.23    0.38
   5  -1  -2    5.35    0.30
  -4   1   2   15.09    0.41
  -4   1   2   14.78    0.53
  -4   1   2   14.18    0.45
  -4   1   2   15.15    0.47
   4  -1  -2   14.31    0.44
   4  -1  -2   14.61    0.53
  -3   1   2   17.21    0.52
  -3   1   2   17.29    0.46
  -3   1   2   17.43    0.42
  -3   1   2   16.73    0.45
   3  -1  -2   16.47    0.51
   3  -1  -2   17.09    0.43
  -2   1   2  120.22    1.97
  -2   1   2  120.25    1.99
  -2   1   2  120.36    1.92
   2  -1  -2  122.58    2.18
   2  -1  -2  123.34    2.10
  -1   1   2  117.94    1.90
  -1   1   2  119.07    1.90
   1  -1  -2  118.29    2.02
   1  -1  -2  120.28    2.08
   0   1   2  228.08    3.28
   0   1   2  231.57    3.69
   0   1   2  224.15    3.56
   0  -1  -2  234.85    3.83
   0  -1  -2  218.82    3.85
   0  -1  -2  227.88    3.86
   1   1   2   77.94    1.21
   1   1   2   77.11    1.29
  -1  -1  -2   77.12    1.41
  -1  -1  -2   76.92    1.39
  -1  -1  -2   78.40    1.32
   2   1   2    0.16    0.05
   2   1   2    0.16    0.07
  -2  -1  -2    0.11    0.07
  -2  -1  -2    0.21    0.05
  -2  -1  -2    0.22    0.08
  -2  -1  -2    0.15    0.08
   3   1   2  155.90    2.55
  -3  -1  -2  154.94    2.84
  -3  -1  -2  155.72    2.33
  -3  -1  -2  153.35    2.64
   4   1   2    9.85    0.35
  -4  -1  -2   10.50    0.38
  -4  -1  -2   10.15    0.42
  -4  -1  -2   10.03    0.31
  -4  -1  -2   10.40    0.30
  -4  -1  -2   10.26    0.42
   5   1   2    0.30    0.12
  -5  -1  -2    0.51    0.18
  -5  -1  -2    0.56    0.18
  -5  -1  -2    0.46    0.11
  -5  -1  -2    0.37    0.12
  -5  -1  -2    0.71    0.18
   6   1   2    8.75    0.40
  -6  -1  -2    9.22    0.52
  -6  -1  -2    9.45    0.36
  -6  -1  -2    8.42    0.45
  -6  -1  -2    8.97    0.38
  -7  -1  -2   -0.22    0.17
  -7  -1  -2    0.12    0.20
  -7  -1  -2    0.00    0.15
  -8  -1  -2   -0.12    0.25
  -8  -1  -2    0.16    0.26
  -9  -1  -2    0.07    0.31
 -10  -1  -2    3.59    0.58
  -9   1   3    0.10    0.30
  -8   1   3    6.38    0.52
  -7   1   3    0.42    0.20
  -7   1   3    0.31    0.22
  -6   1   3    3.91    0.36
  -6   1   3    4.17    0.34
  -5   1   3    0.82    0.18
  -5   1   3    0.86    0.18
   5  -1  -3    0.75    0.22
  -4   1   3    0.82    0.17
  -4   1   3    0.69    0.12
  -4   1   3    0.81    0.15
   4  -1  -3    0.69    0.18
   4  -1  -3    0.77    0.13
  -3   1   3   53.31    1.05
  -3   1   3   50.88    1.02
  -3   1   3   52.45    0.97
   3  -1  -3   52.24    1.17
   3  -1  -3   53.38    1.17
   3  -1  -3   53.24    1.01
  -2   1   3    5.62    0.20
  -2   1   3    5.48    0.24
  -2   1   3    5.86    0.24
   2  -1  -3    5.85    0.29
   2  -1  -3    6.01    0.29
  -1   1   3    0.16    0.07
  -1   1   3    0.09    0.06
  -1   1   3    0.15    0.07
   1  -1  -3    0.19    0.10
   1  -1  -3    0.10    0.09
   0   1   3   10.88    0.29
   0   1   3   11.28    0.25
   0   1   3   10.80    0.28
   0  -1  -3   11.08    0.33
   0  -1  -3   10.69    0.33
   0  -1  -3   11.21    0.26
   1   1   3    0.13    0.07
   1   1   3   -0.01    0.05
  -1  -1  -3   -0.10    0.07
  -1  -1  -3    0.10    0.07
  -1  -1  -3   -0.04    0.07
   2   1   3   42.91    0.85
   2   1   3   44.09    0.76
  -2  -1  -3   43.59    0.94
  -2  -1  -3   42.85    0.84
  -2  -1  -3   43.84    0.92
   3   1   3   21.12    0.53
   3   1   3   20.70    0.44
  -3  -1  -3   20.03    0.51
  -3  -1  -3   19.55    0.57
  -3  -1  -3   19.31    0.58
  -3  -1  -3   20.62    0.39
   4   1   3    1.78    0.18
   4   1   3    1.75    0.14
  -4  -1  -3    1.84    0.13
  -4  -1  -3    2.24    0.23
  -4  -1  -3    1.88    0.18
  -4  -1  -3    2.02    0.22
   5   1   3    4.77    0.29
   5   1   3    4.67    0.23
  -5  -1  -3    4.44    0.34
  -5  -1  -3    4.81    0.31
  -5  -1  -3    4.97    0.35
  -5  -1  -3    4.64    0.23
   6   1   3    0.42    0.16
   6   1   3    0.58    0.13
  -6  -1  -3    0.23    0.13
  -6  -1  -3    0.45    0.18
  -6  -1  -3    0.45    0.20
  -7  -1  -3    0.82    0.27
  -7  -1  -3    0.79    0.24
  -8  -1  -3    0.22    0.25
  -8  -1  -3    0.22    0.25
  -9  -1  -3    0.66    0.36
  -9  -1  -3    0.72    0.36
  -8   1   4    0.14    0.27
  -7   1   4    1.20    0.26
  -7   1   4    1.07    0.29
  -6   1   4    0.19    0.16
  -6   1   4    0.22    0.20
  -5   1   4    4.41    0.32
  -5   1   4    3.86    0.32
  -4   1   4    1.14    0.18
  -4   1   4    1.30    0.21
  -4   1   4    1.26    0.15
   4  -1  -4    1.25    0.25
  -3   1   4    0.63    0.14
  -3   1   4    0.60    0.11
  -3   1   4    0.55    0.13
   3  -1  -4    0.92    0.20
   3  -1  -4    0.77    0.19
  -2   1   4   84.71    1.46
  -2   1   4   86.50    1.47
  -2   1   4   84.61    1.53
   2  -1  -4   85.25    1.66
   2  -1  -4   87.21    1.71
  -1   1   4    1.97    0.15
  -1   1   4    2.07    0.14
  -1   1   4    2.04    0.15
   1  -1  -4    2.19    0.22
   1  -1  -4    2.35    0.20
   0   1   4   30.33    0.55
   0   1   4   29.62    0.61
   0   1   4   30.54    0.62
   0  -1  -4   29.93    0.70
   0  -1  -4   29.64    0.61
   0  -1  -4   30.20    0.67
   1   1   4    6.10    0.22
   1   1   4    6.00    0.24
  -1  -1  -4    5.88    0.24
  -1  -1  -4    6.22    0.24
  -1  -1  -4    5.90    0.26
   2   1   4   78.02    1.41
   2   1   4   78.22    1.30
  -2  -1  -4   78.32    1.39
  -2  -1  -4   75.94    1.51
  -2  -1  -4   76.52    1.53
   3   1   4  130.57    2.29
   3   1   4  132.64    2.14
  -3  -1  -4  134.29    2.53
  -3  -1  -4  133.02    2.48
  -3  -1  -4  133.53    2.30
   4   1   4   12.19    0.43
   4   1   4   12.82    0.36
  -4  -1  -4   11.97    0.41
  -4  -1  -4   11.56    0.49
  -4  -1  -4   12.35    0.30
  -4  -1  -4   11.97    0.48
   5   1   4   19.39    0.50
   5   1   4   19.88    0.61
  -5  -1  -4   18.79    0.67
  -5  -1  -4   19.71    0.70
  -5  -1  -4   18.80    0.59
  -5  -1  -4   18.94    0.45
   6   1   4    5.85    0.29
  -6  -1  -4    5.75    0.44
  -6  -1  -4    6.00    0.37
  -6  -1  -4    5.94    0.43
  -7  -1  -4    9.41    0.51
  -7  -1  -4    9.06    0.57
  -8  -1  -4    0.03    0.24
  -8  -1  -4    0.27    0.24
  -9  -1  -4    2.20    0.44
  -9  -1  -4    2.23    0.41
  -8   1   5    2.83    0.44
  -7   1   5    1.45    0.29
  -7   1   5    1.42    0.33
  -6   1   5    2.96    0.38
  -6   1   5    3.32    0.36
  -5   1   5   10.74    0.50
  -5   1   5   10.79    0.49
  -4   1   5    4.77    0.32
   4  -1  -5    4.35    0.39
   4  -1  -5    4.36    0.41
  -3   1   5    0.90    0.13
  -3   1   5    0.84    0.17
  -3   1   5    1.02    0.18
   3  -1  -5    0.83    0.21
   3  -1  -5    0.82    0.22
  -2   1   5   12.96    0.40
  -2   1   5   13.38    0.36
  -2   1   5   12.77    0.42
   2  -1  -5   12.82    0.49
   2  -1  -5   12.83    0.51
  -1   1   5    0.09    0.07
  -1   1   5    0.05    0.08
  -1   1   5    0.07    0.08
   1  -1  -5    0.10    0.13
   1  -1  -5    0.17    0.12
   0   1   5    0.96    0.13
   0   1   5    0.90    0.12
   0   1   5    1.08    0.10
   0  -1  -5    0.86    0.16
   0  -1  -5    1.05    0.16
   0  -1  -5    0.96    0.11
   1   1   5   40.01    0.83
   1   1   5   41.47    0.80
  -1  -1  -5   40.31    0.92
  -1  -1  -5   40.62    0.85
  -1  -1  -5   39.84    0.87
   2   1   5   63.30    1.12
   2   1   5   63.83    1.22
  -2  -1  -5   62.26    1.31
  -2  -1  -5   60.83    1.18
  -2  -1  -5   61.59    1.31
   3   1   5    1.10    0.13
   3   1   5    1.06    0.17
  -3  -1  -5    0.78    0.17
  -3  -1  -5    0.99    0.17
  -3  -1  -5    0.93    0.14
   4   1   5    9.06    0.32
   4   1   5    8.89    0.39
  -4  -1  -5    9.27    0.36
  -4  -1  -5    8.26    0.43
  -4  -1  -5    9.15    0.43
   5   1   5    0.52    0.13
   5   1   5    0.23    0.14
  -5  -1  -5    0.47    0.19
  -5  -1  -5    0.45    0.16
  -5  -1  -5    0.47    0.18
   6   1   5    0.69    0.15
  -6  -1  -5    0.58    0.20
  -6  -1  -5    0.60    0.24
  -6  -1  -5    0.98    0.21
  -7  -1  -5   -0.14    0.18
  -7  -1  -5    0.02    0.16
  -7  -1  -5   -0.01    0.22
  -8  -1  -5   -0.04    0.24
  -8  -1  -5    0.12    0.23
  -9  -1  -5    3.08    0.50
 -10  -1  -5   -0.06    0.32
  -8   1   6    0.30    0.30
  -7   1   6    0.96    0.33
  -7   1   6    0.89    0.27
  -6   1   6    8.89    0.54
  -6   1   6    8.68    0.51
  -5   1   6    5.56    0.39
   5  -1  -6    6.20    0.51
  -4   1   6   10.60    0.46
   4  -1  -6   10.58    0.57
  -3   1   6   42.75    1.00
  -3   1   6   42.57    0.85
   3  -1  -6   42.40    1.12
   3  -1  -6   43.15    1.15
  -2   1   6    2.32    0.20
  -2   1   6    2.23    0.23
  -2   1   6    2.49    0.19
   2  -1  -6    2.58    0.31
   2  -1  -6    2.72    0.30
  -1   1   6   16.27    0.49
  -1   1   6   16.64    0.45
  -1   1   6   16.61    0.44
   1  -1  -6   17.41    0.56
   1  -1  -6   17.78    0.61
   0   1   6   42.86    0.90
   0   1   6   42.41    0.78
   0   1   6   43.80    0.89
   0  -1  -6   42.90    1.03
   0  -1  -6   42.97    0.96
   0  -1  -6   42.92    0.89
   1   1   6   -0.07    0.04
   1   1   6    0.00    0.08
   1   1   6   -0.03    0.08
  -1  -1  -6    0.10    0.12
  -1  -1  -6    0.09    0.12
  -1  -1  -6    0.01    0.08
   2   1   6   13.85    0.45
   2   1   6   14.47    0.41
  -2  -1  -6   13.81    0.48
  -2  -1  -6   14.38    0.50
  -2  -1  -6   13.25    0.41
   3   1   6    0.86    0.17
   3   1   6    1.02    0.14
  -3  -1  -6    0.91    0.17
  -3  -1  -6    1.14    0.16
  -3  -1  -6    0.96    0.19
   4   1   6    5.83    0.35
   4   1   6    5.98    0.28
  -4  -1  -6    5.97    0.30
  -4  -1  -6    5.60    0.38
  -4  -1  -6    6.04    0.38
   5   1   6    1.56    0.18
  -5  -1  -6    1.41    0.26
  -5  -1  -6    1.37    0.24
  -5  -1  -6    1.60    0.23
   6   1   6    4.34    0.28
  -6  -1  -6    6.35    0.46
  -6  -1  -6    5.07    0.45
  -6  -1  -6    6.04    0.37
  -7  -1  -6    2.87    0.42
  -7  -1  -6    3.09    0.45
  -7  -1  -6    3.05    0.36
  -8  -1  -6    5.78    0.57
  -9  -1  -6   11.46    0.81
 -10  -1  -6    2.93    0.54
  -7   1   7    1.04    0.35
  -7   1   7    1.20    0.30
  -6   1   7    0.39    0.21
   6  -1  -7   -0.03    0.27
  -5   1   7    1.03    0.23
   5  -1  -7    1.24    0.35
  -4   1   7    0.25    0.16
   4  -1  -7    0.26    0.23
  -3   1   7    0.08    0.12
   3  -1  -7    0.04    0.19
  -2   1   7    6.48    0.29
  -2   1   7    6.17    0.35
  -2   1   7    6.43    0.32
   2  -1  -7    6.64    0.47
   2  -1  -7    6.63    0.42
  -1   1   7    0.95    0.14
  -1   1   7    0.88    0.15
  -1   1   7    0.78    0.16
   1  -1  -7    0.89    0.22
   1  -1  -7    0.85    0.21
   1  -1  -7    0.80    0.10
   0   1   7    9.74    0.37
   0   1   7    9.64    0.38
   0   1   7    9.99    0.31
   0  -1  -7    9.85    0.43
   0  -1  -7    9.98    0.34
   0  -1  -7    9.42    0.46
   1   1   7   32.80    0.76
   1   1   7   32.96    0.79
   1   1   7   32.94    0.60
  -1  -1  -7   32.48    0.88
  -1  -1  -7   32.21    0.80
  -1  -1  -7   33.44    0.80
   2   1   7    0.03    0.10
   2   1   7   -0.05    0.08
  -2  -1  -7   -0.06    0.09
  -2  -1  -7   -0.04    0.10
  -2  -1  -7    0.02    0.09
   3   1   7   11.71    0.40
   3   1   7   12.02    0.48
  -3  -1  -7   11.56    0.50
  -3  -1  -7   11.75    0.40
  -3  -1  -7   12.01    0.52
   4   1   7    2.04    0.21
  -4  -1  -7    1.91    0.27
  -4  -1  -7    1.72    0.27
  -4  -1  -7    2.21    0.24
   5   1   7    4.07    0.27
  -5  -1  -7    4.07    0.29
  -5  -1  -7    3.73    0.36
  -6  -1  -7   34.93    0.92
  -6  -1  -7   33.36    1.11
  -6  -1  -7   34.72    1.10
  -7  -1  -7    0.99    0.32
  -7  -1  -7    0.80    0.28
  -8  -1  -7    0.96    0.33
  -8  -1  -7    1.09    0.37
  -9  -1  -7    4.57    0.59
  -7   1   8    0.04    0.21
   7  -1  -8   -0.18    0.35
  -6   1   8   -0.07    0.20
   6  -1  -8   -0.38    0.27
  -5   1   8    6.55    0.46
   5  -1  -8    5.86    0.58
  -4   1   8    3.44    0.35
   4  -1  -8    4.01    0.51
  -3   1   8    7.80    0.43
   3  -1  -8    7.45    0.51
  -2   1   8    2.02    0.21
  -2   1   8    1.37    0.22
   2  -1  -8    1.69    0.31
  -1   1   8    2.39    0.21
  -1   1   8    2.18    0.23
   1  -1  -8    2.33    0.31
   1  -1  -8    2.44    0.32
   0   1   8    2.67    0.25
   0   1   8    2.31    0.23
   0   1   8    2.80    0.18
   0  -1  -8    2.59    0.20
   0  -1  -8    2.87    0.33
   0  -1  -8    2.31    0.30
   1   1   8    6.25    0.32
   1   1   8    5.97    0.21
   1   1   8    5.78    0.33
  -1  -1  -8    5.69    0.39
  -1  -1  -8    6.21    0.32
  -1  -1  -8    5.58    0.34
   2   1   8    5.79    0.31
   2   1   8    5.39    0.33
  -2  -1  -8    5.42    0.30
  -2  -1  -8    5.38    0.33
  -2  -1  -8    5.25    0.37
   3   1   8   50.33    1.04
   3   1   8   46.91    1.13
  -3  -1  -8   47.85    1.23
  -3  -1  -8   49.19    1.22
  -3  -1  -8   48.20    1.05
   4   1   8    6.31    0.33
   4   1   8    5.99    0.40
  -4  -1  -8    5.99    0.42
  -4  -1  -8    6.55    0.33
   5   1   8   30.81    0.77
  -5  -1  -8   30.70    1.00
  -5  -1  -8   30.69    0.82
  -6  -1  -8    9.52    0.58
  -7  -1  -8    2.56    0.43
  -7  -1  -8    2.87    0.41
  -8  -1  -8    1.68    0.38
  -8  -1  -8    1.14    0.41
  -9  -1  -8    1.03    0.38
  -7   1   9    9.66    0.66
  -6   1   9    0.35    0.22
   6  -1  -9    0.18    0.36
  -5   1   9    1.63    0.30
   5  -1  -9    1.74    0.43
  -4   1   9    4.35    0.39
   4  -1  -9    4.45    0.54
  -3   1   9    1.24    0.25
   3  -1  -9    1.40    0.34
  -2   1   9    3.01    0.31
   2  -1  -9    3.62    0.43
  -1   1   9    2.81    0.23
  -1   1   9    2.90    0.26
   1  -1  -9    3.23    0.37
   0   1   9   93.61    1.78
   0   1   9   92.78    1.59
   0  -1  -9   90.82    1.90
   0  -1  -9   94.53    1.81
   1   1   9    8.29    0.27
   1   1   9    8.03    0.41
  -1  -1  -9    7.69    0.42
  -1  -1  -9    8.14    0.38
   2   1   9    6.71    0.36
   2   1   9    6.50    0.39
  -2  -1  -9    5.79    0.33
  -2  -1  -9    5.95    0.37
   3   1   9    2.95    0.26
   3   1   9    2.93    0.32
  -3  -1  -9    3.00    0.24
  -3  -1  -9    3.08    0.33
   4   1   9    1.39    0.21
   4   1   9    1.62    0.27
  -4  -1  -9    1.91    0.29
  -4  -1  -9    1.63    0.22
  -5  -1  -9    0.59    0.21
  -6  -1  -9    0.83    0.26
  -7  -1  -9    0.63    0.34
  -7  -1  -9    0.29    0.26
  -8  -1  -9    1.35    0.42
  -8  -1  -9    1.12    0.34
  -9  -1  -9   -0.18    0.26
  -6   1  10    0.60    0.24
   6  -1 -10    0.36    0.39
  -5   1  10    5.09    0.48
   5  -1 -10    5.02    0.68
  -4   1  10   -0.23    0.17
   4  -1 -10    0.21    0.34
  -3   1  10   18.00    0.72
   3  -1 -10   16.48    0.81
  -2   1  10    0.02    0.16
   2  -1 -10    0.10    0.24
  -1   1  10    0.34    0.15
   1  -1 -10    0.21    0.22
   0   1  10    0.40    0.17
   0   1  10    0.28    0.11
   0  -1 -10    0.29    0.22
   1   1  10    4.05    0.33
  -1  -1 -10    3.57    0.28
  -1  -1 -10    3.83    0.34
   2   1  10   20.02    0.69
  -2  -1 -10   20.26    0.69
  -2  -1 -10   19.01    0.63
   3   1  10   20.99    0.74
  -3  -1 -10   21.25    0.64
   4   1  10   35.81    1.04
  -4  -1 -10   36.78    1.13
   5   1  10   10.86    0.59
  -5  -1 -10   11.18    0.65
  -6  -1 -10    9.98    0.64
  -7  -1 -10    5.34    0.57
  -8  -1 -10    0.19    0.27
  -8  -1 -10    0.09    0.32
  -9  -1 -10    0.68    0.34
  -5   1  11    0.78    0.28
   5  -1 -11    0.81    0.47
  -4   1  11    1.08    0.30
   4  -1 -11    0.95    0.41
  -3   1  11    1.91    0.33
   3  -1 -11    1.96    0.44
  -2   1  11    0.23    0.20
   2  -1 -11    0.12    0.27
   1  -1 -11    0.24    0.26
   0   1  11    3.13    0.32
   0  -1 -11    3.76    0.42
   1   1  11    5.16    0.39
  -1  -1 -11    5.14    0.41
   2   1  11    2.48    0.33
  -2  -1 -11    2.64    0.29
   3   1  11   26.68    0.88
   4   1  11    6.71    0.48
  -4  -1 -11    6.32    0.51
   5   1  11   11.87    0.64
  -5  -1 -11   12.00    0.69
  -6  -1 -11    1.02    0.32
  -7  -1 -11    0.63    0.31
  -8  -1 -11    1.48    0.40
  -5   1  12    0.98    0.33
   5  -1 -12    0.93    0.48
  -4   1  12    0.18    0.22
   4  -1 -12    0.14    0.38
  -3   1  12   35.35    1.14
   3  -1 -12   33.88    1.25
  -2   1  12    4.51    0.45
   2  -1 -12    5.48    0.61
   1  -1 -12   -0.07    0.27
   0   1  12    1.37    0.25
   0  -1 -12    0.98    0.30
   1   1  12    6.67    0.46
  -1  -1 -12    7.31    0.47
   2   1  12    7.33    0.50
   3   1  12    4.96    0.45
   4   1  12   -0.18    0.20
  -4  -1 -12   -0.01    0.20
   5   1  12    3.24    0.43
  -5  -1 -12    3.63    0.47
   6   1  12    0.98    0.33
  -6  -1 -12    1.17    0.35
  -7  -1 -12    1.39    0.37
  -8  -1 -12    0.56    0.38
  -4   1  13    1.29    0.34
   4  -1 -13   -0.30    0.41
  -3   1  13    3.57    0.46
   3  -1 -13    3.69    0.61
  -2   1  13   19.71    0.84
   2  -1 -13   17.76    0.93
   1  -1 -13    0.16    0.30
   0  -1 -13    0.38    0.29
   1   1  13    7.27    0.50
   2   1  13    9.48    0.58
   3   1  13    0.38    0.27
   4   1  13    7.03    0.56
  -4  -1 -13    7.48    0.64
   5   1  13    2.20    0.40
  -5  -1 -13    2.84    0.46
   6   1  13   -0.14    0.26
  -6  -1 -13    0.87    0.34
  -7  -1 -13    1.54    0.39
  -3   1  14    0.61    0.31
   3  -1 -14    0.30    0.42
  -2   1  14    0.77    0.31
   2  -1 -14    0.23    0.36
   1  -1 -14    0.07    0.31
   2   1  14    9.37    0.60
   3   1  14    1.37    0.35
   4   1  14    0.03    0.27
   5   1  14    2.21    0.42
  -5  -1 -14    1.96    0.42
   6   1  14    1.26    0.39
  -6  -1 -14    1.81    0.39
  -7  -1 -14    1.98    0.44
   2   1  15    8.97    0.63
   3   1  15    5.09    0.57
   4   1  15   -0.01    0.27
   5   1  15    2.29    0.47
  -5  -1 -15    2.43    0.49
   6   1  15    6.14    0.64
  -6  -1 -15    7.30    0.70
   3   1  16    0.73    0.34
   4   1  16    0.51    0.36
   4  -2  16   -0.05    0.29
  -3   2 -16    1.03    0.36
  -2   2 -16    1.03    0.35
  -5   2 -15    0.42    0.34
   5  -2  15    0.40    0.29
  -4   2 -15   17.85    0.97
   4  -2  15   15.83    0.84
  -3   2 -15    1.13    0.36
   3  -2  15    0.66    0.31
  -2   2 -15    4.14    0.58
  -1   2 -15    0.65    0.35
  -1  -2  15    5.89    0.60
  -6   2 -14    0.12    0.30
   6  -2  14   -0.09    0.27
  -5   2 -14    0.56    0.32
   5  -2  14    0.27    0.30
  -4   2 -14    1.54    0.38
   4  -2  14    1.34    0.35
  -3   2 -14    2.45    0.44
   3  -2  14    2.14    0.38
  -2   2 -14    0.52    0.30
  -1   2 -14    7.96    0.72
  -1  -2  14    1.06    0.31
  -2  -2  14    0.45    0.25
  -3  -2  14    5.08    0.57
  -7   2 -13    0.77    0.33
   7  -2  13    0.20    0.35
  -6   2 -13    0.63    0.30
   6  -2  13    0.57    0.30
  -5   2 -13    2.90    0.47
   5  -2  13    2.09    0.41
  -4   2 -13    0.64    0.28
   4  -2  13    0.06    0.23
  -3   2 -13    0.09    0.22
   3  -2  13    0.16    0.22
  -2   2 -13    0.30    0.25
   2  -2  13   -0.06    0.19
  -1   2 -13    8.05    0.69
  -1  -2  13    0.22    0.23
  -2  -2  13   -0.06    0.21
  -3  -2  13    0.52    0.27
   4   2 -13    1.16    0.48
  -4  -2  13    2.35    0.39
  -8   2 -12    2.94    0.46
  -7   2 -12    0.13    0.26
   7  -2  12    0.16    0.27
  -6   2 -12    4.57    0.53
   6  -2  12    4.39    0.52
  -5   2 -12    1.32    0.34
   5  -2  12    1.26    0.32
  -4   2 -12    0.17    0.22
   4  -2  12   -0.05    0.20
  -3   2 -12    2.22    0.36
   3  -2  12    1.56    0.29
  -2   2 -12    0.92    0.28
   2  -2  12    0.73    0.24
  -1   2 -12    0.52    0.27
   1  -2  12    0.32    0.20
   0  -2  12   -0.30    0.17
  -1  -2  12    0.00    0.18
   2   2 -12    4.54    0.53
  -2  -2  12    4.91    0.47
   3   2 -12    6.55    0.61
  -3  -2  12    7.49    0.54
   4   2 -12    0.57    0.38
  -4  -2  12    0.93    0.29
   5   2 -12   -0.25    0.34
  -5  -2  12   -0.27    0.23
  -8   2 -11    0.46    0.30
  -8   2 -11    1.08    0.45
  -7   2 -11    7.00    0.61
  -6   2 -11    1.90    0.37
   6  -2  11    1.81    0.38
  -5   2 -11    0.91    0.28
   5  -2  11    0.62    0.25
  -4   2 -11    0.50    0.23
   4  -2  11    0.22    0.21
  -3   2 -11    0.50    0.22
   3  -2  11    0.27    0.21
  -2   2 -11    0.63    0.24
   2  -2  11    0.50    0.20
  -1   2 -11    6.12    0.53
   1  -2  11    6.17    0.40
   0   2 -11    0.15    0.24
   0  -2  11    0.18    0.18
   1   2 -11   -0.10    0.20
  -1  -2  11    0.00    0.16
   2   2 -11    0.27    0.26
  -2  -2  11    0.55    0.22
   3   2 -11    1.18    0.36
  -3  -2  11    0.67    0.24
   4   2 -11   -0.07    0.28
  -4  -2  11    0.55    0.24
   5   2 -11   -0.03    0.35
  -5  -2  11    1.16    0.31
  -9   2 -10    2.90    0.50
  -8   2 -10    4.07    0.62
  -8   2 -10    3.60    0.51
  -7   2 -10    2.74    0.49
  -7   2 -10    1.97    0.38
  -6   2 -10   -0.23    0.19
   6  -2  10    0.07    0.20
  -5   2 -10    0.70    0.24
   5  -2  10    0.61    0.25
  -4   2 -10    0.75    0.23
   4  -2  10    0.81    0.26
  -3   2 -10    0.81    0.22
   3  -2  10    0.58    0.21
  -2   2 -10    4.08    0.42
   2  -2  10    4.03    0.34
  -1   2 -10    6.81    0.50
  -1   2 -10    7.62    0.46
   1  -2  10    6.24    0.37
   0   2 -10   14.02    0.71
   0   2 -10   13.87    0.56
   0   2 -10   13.82    0.56
   0  -2  10   14.52    0.52
   0  -2  10   14.50    0.47
   0  -2  10   14.63    0.58
   1   2 -10    2.29    0.33
  -1  -2  10    2.37    0.31
   2   2 -10    4.59    0.43
  -2  -2  10    4.55    0.38
   3   2 -10   16.74    0.77
  -3  -2  10   16.30    0.67
   4   2 -10    3.18    0.49
  -4  -2  10    3.26    0.39
   5   2 -10    1.11    0.40
  -5  -2  10    1.44    0.30
   6   2 -10    2.28    0.56
  -6  -2  10    2.29    0.37
  -9   2  -9    3.09    0.60
  -8   2  -9   -0.02    0.23
  -8   2  -9    0.10    0.31
  -7   2  -9    0.09    0.24
  -7   2  -9    0.42    0.30
  -6   2  -9    1.38    0.36
  -6   2  -9    1.63    0.32
  -5   2  -9    1.61    0.28
   5  -2   9    1.14    0.25
  -4   2  -9    0.08    0.16
   4  -2   9    0.08    0.16
  -3   2  -9    0.34    0.18
   3  -2   9    0.48    0.18
  -2   2  -9   21.31    0.78
   2  -2   9   21.74    0.70
  -1   2  -9   -0.15    0.16
  -1   2  -9    0.12    0.13
  -1   2  -9    0.10    0.13
   1  -2   9    0.14    0.14
   1  -2   9   -0.04    0.08
   0   2  -9    3.25    0.39
   0   2  -9    4.21    0.32
   0   2  -9    3.91    0.30
   0  -2   9    3.76    0.24
   0  -2   9    3.85    0.27
   0  -2   9    3.85    0.31
   1   2  -9   16.27    0.56
   1   2  -9   15.35    0.60
  -1  -2   9   15.80    0.51
  -1  -2   9   15.75    0.59
   2   2  -9    7.95    0.48
  -2  -2   9    7.94    0.44
   3   2  -9    2.04    0.37
  -3  -2   9    2.12    0.30
   4   2  -9    1.14    0.33
  -4  -2   9    1.35    0.26
   5   2  -9    2.09    0.44
  -5  -2   9    2.40    0.33
   6   2  -9    0.43    0.36
  -6  -2   9    0.90    0.26
  -9   2  -8   -0.19    0.34
  -8   2  -8    0.51    0.30
  -8   2  -8    0.61    0.33
  -7   2  -8   15.15    0.76
  -7   2  -8   13.99    0.80
  -6   2  -8   13.80    0.73
  -6   2  -8   14.40    0.69
  -5   2  -8    1.49    0.28
  -4   2  -8   35.75    1.05
   4  -2   8   37.07    1.00
  -3   2  -8   31.40    0.93
   3  -2   8   32.16    0.88
  -2   2  -8   62.42    1.47
  -2   2  -8   61.50    1.47
   2  -2   8   64.32    1.06
   2  -2   8   61.89    1.32
   2  -2   8   64.53    1.35
  -1   2  -8    1.18    0.24
  -1   2  -8    1.73    0.24
  -1   2  -8    1.57    0.19
   1  -2   8    1.40    0.21
   1  -2   8    1.28    0.20
   1  -2   8    1.44    0.15
   0   2  -8    3.78    0.39
   0   2  -8    3.75    0.28
   0   2  -8    3.77    0.29
   0  -2   8    3.45    0.24
   0  -2   8    3.32    0.21
   0  -2   8    3.32    0.28
   1   2  -8    3.61    0.31
   1   2  -8    3.59    0.27
  -1  -2   8    3.89    0.24
  -1  -2   8    3.72    0.25
  -1  -2   8    3.47    0.29
   2   2  -8    1.14    0.25
   2   2  -8    0.81    0.16
  -2  -2   8    1.14    0.22
   3   2  -8    0.53    0.22
  -3  -2   8    0.58    0.19
   4   2  -8   31.52    1.04
  -4  -2   8   31.31    0.90
   5   2  -8    3.91    0.50
  -5  -2   8    3.98    0.37
   6   2  -8    0.58    0.32
  -6  -2   8    0.58    0.23
   7   2  -8    1.54    0.44
  -9   2  -7    3.01    0.52
  -8   2  -7    3.06    0.45
  -8   2  -7    3.46    0.52
  -7   2  -7   -0.10    0.16
  -7   2  -7    0.19    0.27
  -6   2  -7    0.54    0.25
  -6   2  -7    0.22    0.18
  -5   2  -7    5.13    0.43
  -5   2  -7    5.09    0.40
  -4   2  -7    0.17    0.15
   4  -2   7    0.09    0.14
   4  -2   7    0.11    0.14
  -3   2  -7   19.96    0.71
  -3   2  -7   19.85    0.69
   3  -2   7   21.04    0.61
   3  -2   7   21.09    0.66
  -2   2  -7    4.74    0.34
  -2   2  -7    5.40    0.34
   2  -2   7    5.06    0.18
   2  -2   7    4.73    0.29
   2  -2   7    4.85    0.30
  -1   2  -7    0.22    0.13
  -1   2  -7    0.78    0.19
  -1   2  -7    0.06    0.10
   1  -2   7    0.20    0.12
   1  -2   7    0.16    0.08
   1  -2   7    0.20    0.11
   0   2  -7    6.47    0.42
   0   2  -7    7.10    0.34
   0   2  -7    6.54    0.31
   0  -2   7    6.43    0.29
   0  -2   7    6.41    0.26
   0  -2   7    6.68    0.33
   1   2  -7    2.41    0.34
   1   2  -7    2.66    0.25
   1   2  -7    2.15    0.22
  -1  -2   7    2.49    0.18
  -1  -2   7    2.19    0.23
  -1  -2   7    2.22    0.19
   2   2  -7   -0.09    0.11
   2   2  -7    0.08    0.15
  -2  -2   7   -0.12    0.08
  -2  -2   7    0.20    0.13
   3   2  -7   35.00    1.01
  -3  -2   7   37.84    0.93
   4   2  -7   40.05    1.16
  -4  -2   7   39.75    1.00
   5   2  -7   11.26    0.65
  -5  -2   7   10.77    0.51
   6   2  -7    1.16    0.36
  -6  -2   7    0.92    0.23
   7   2  -7    3.66    0.53
  -7  -2   7    4.34    0.52
  -9   2  -6    1.74    0.44
  -8   2  -6    3.64    0.45
  -8   2  -6    4.25    0.54
  -7   2  -6    0.10    0.20
  -7   2  -6    0.13    0.23
  -6   2  -6    0.66    0.26
  -6   2  -6    0.20    0.19
  -5   2  -6    2.03    0.28
  -5   2  -6    1.58    0.29
  -4   2  -6    0.68    0.20
  -4   2  -6    0.69    0.18
   4  -2   6    0.46    0.15
   4  -2   6    0.60    0.10
  -3   2  -6    1.53    0.22
  -3   2  -6    1.45    0.24
   3  -2   6    1.30    0.18
   3  -2   6    1.50    0.11
  -2   2  -6   61.43    1.38
  -2   2  -6   62.25    1.36
   2  -2   6   62.46    1.02
   2  -2   6   62.55    1.23
   2  -2   6   62.36    1.26
  -1   2  -6   46.92    0.90
  -1   2  -6   46.33    1.11
  -1   2  -6   46.37    1.09
   1  -2   6   49.22    0.99
   1  -2   6   47.74    0.99
   1  -2   6   48.43    0.84
   0   2  -6    1.72    0.19
   0   2  -6    1.35    0.23
   0   2  -6    1.74    0.19
   0  -2   6    1.44    0.13
   0  -2   6    1.51    0.16
   0  -2   6    1.57    0.19
   1   2  -6   34.13    0.94
   1   2  -6   33.78    0.80
   1   2  -6   33.49    0.81
  -1  -2   6   32.91    0.78
  -1  -2   6   32.59    0.71
  -1  -2   6   33.38    0.67
   2   2  -6    3.47    0.38
   2   2  -6    3.94    0.26
   2   2  -6    3.79    0.29
  -2  -2   6    3.72    0.24
  -2  -2   6    3.39    0.25
   3   2  -6   60.33    1.41
   3   2  -6   61.85    1.30
  -3  -2   6   60.67    1.26
  -4  -2   6    0.22    0.14
  -5  -2   6    0.08    0.14
   6   2  -6    1.45    0.33
  -6  -2   6    1.51    0.31
  -6  -2   6    1.25    0.22
   7   2  -6    2.04    0.40
  -7  -2   6    1.94    0.38
   8   2  -6    0.29    0.28
  -8  -2   6   -0.50    0.24
  -9   2  -5    5.96    0.64
  -8   2  -5    0.06    0.25
  -8   2  -5    0.04    0.22
  -7   2  -5    0.39    0.26
  -7   2  -5    0.40    0.20
  -6   2  -5   19.52    0.73
  -6   2  -5   18.97    0.77
  -5   2  -5    1.32    0.18
  -5   2  -5    1.18    0.22
  -5   2  -5    1.25    0.25
  -5   2  -5    1.61    0.24
   5  -2   5    1.47    0.21
   5  -2   5    1.75    0.19
  -4   2  -5    0.17    0.13
  -4   2  -5    0.25    0.09
  -4   2  -5    0.12    0.15
  -4   2  -5    0.18    0.13
   4  -2   5    0.28    0.10
   4  -2   5    0.23    0.13
  -3   2  -5   16.25    0.54
  -3   2  -5   16.14    0.51
  -3   2  -5   16.56    0.58
   3  -2   5   16.81    0.49
   3  -2   5   16.94    0.37
  -2   2  -5   42.41    0.90
  -2   2  -5   42.19    0.97
  -2   2  -5   41.63    1.00
   2  -2   5   41.62    0.88
   2  -2   5   42.59    0.72
  -1   2  -5   67.61    1.42
  -1   2  -5   69.24    1.18
  -1   2  -5   67.00    1.41
   1  -2   5   68.34    1.27
   1  -2   5   68.51    1.27
   1  -2   5   69.50    1.12
   0   2  -5   10.36    0.38
   0   2  -5   10.55    0.44
   0   2  -5   10.64    0.33
   0  -2   5   10.40    0.36
   0  -2   5   10.59    0.30
   0  -2   5   10.35    0.32
   1   2  -5  152.31    2.85
   1   2  -5  152.94    2.64
   1   2  -5  153.07    2.77
  -1  -2   5  152.88    2.43
  -1  -2   5  147.13    2.38
  -1  -2   5  154.04    2.53
   2   2  -5   11.09    0.39
   2   2  -5   10.89    0.50
  -2  -2   5   11.10    0.39
  -2  -2   5   11.09    0.42
  -2  -2   5   10.60    0.37
   3   2  -5    7.97    0.48
   3   2  -5    7.85    0.36
  -3  -2   5    7.83    0.35
  -3  -2   5    8.31    0.41
  -3  -2   5    8.04    0.35
   4   2  -5   26.02    0.73
  -4  -2   5   25.52    0.69
  -5  -2   5    0.89    0.19
  -5  -2   5    0.87    0.21
  -6  -2   5    2.35    0.34
  -6  -2   5    1.79    0.25
  -7  -2   5    0.62    0.28
  -8  -2   5   -0.17    0.26
  -8   2  -4    0.18    0.24
  -8   2  -4   -0.16    0.22
  -7   2  -4    3.76    0.43
  -7   2  -4    3.30    0.39
  -6   2  -4   26.72    0.91
  -6   2  -4   26.20    0.80
  -6   2  -4   26.17    0.74
  -6   2  -4   25.45    0.84
   6  -2   4   27.14    0.68
  -5   2  -4    0.35    0.16
  -5   2  -4    0.47    0.15
  -5   2  -4    0.15    0.14
  -5   2  -4    0.31    0.18
   5  -2   4    0.22    0.13
   5  -2   4    0.47    0.13
  -4   2  -4   12.30    0.46
  -4   2  -4   12.56    0.45
  -4   2  -4   11.73    0.50
  -4   2  -4   12.16    0.36
   4  -2   4   11.28    0.41
   4  -2   4   11.28    0.34
  -3   2  -4   37.84    0.96
  -3   2  -4   38.82    0.91
  -3   2  -4   38.15    0.73
  -3   2  -4   38.02    0.86
   3  -2   4   39.32    0.83
   3  -2   4   39.87    0.71
  -2   2  -4    4.74    0.24
  -2   2  -4    4.74    0.27
  -2   2  -4    4.76    0.25
   2  -2   4    4.77    0.23
   2  -2   4    4.86    0.17
  -1   2  -4  181.53    3.34
  -1   2  -4  185.20    3.30
  -1   2  -4  186.62    3.03
   1  -2   4  194.43    2.78
   1  -2   4  188.39    2.99
   0   2  -4   16.60    0.51
   0   2  -4   16.92    0.39
   0   2  -4   16.19    0.47
   0  -2   4   16.65    0.43
   0  -2   4   16.86    0.39
   0  -2   4   16.23    0.38
   1   2  -4    9.94    0.35
   1   2  -4    9.50    0.40
  -1  -2   4    9.86    0.30
  -1  -2   4   10.20    0.33
  -1  -2   4   10.03    0.33
   2   2  -4    0.29    0.12
   2   2  -4    0.28    0.15
  -2  -2   4    0.22    0.09
  -2  -2   4    0.24    0.11
  -2  -2   4    0.27    0.09
   3   2  -4    0.56    0.15
   3   2  -4    0.51    0.18
  -3  -2   4    0.29    0.11
  -3  -2   4    0.43    0.16
  -3  -2   4    0.29    0.11
   4   2  -4   10.31    0.43
  -4  -2   4   10.55    0.40
  -4  -2   4   10.27    0.42
   5   2  -4    0.31    0.19
  -5  -2   4    0.46    0.15
  -5  -2   4    0.39    0.16
  -6  -2   4    4.69    0.33
  -6  -2   4    4.40    0.47
  -6  -2   4    4.57    0.38
  -7  -2   4    0.99    0.28
  -7  -2   4    1.39    0.39
  -8  -2   4    5.08    0.50
  -9  -2   4    0.36    0.27
  -8   2  -3    0.56    0.27
  -8   2  -3    0.59    0.29
  -7   2  -3    1.31    0.26
  -7   2  -3    1.78    0.33
  -7   2  -3    1.35    0.28
  -7   2  -3    1.50    0.26
  -6   2  -3    0.66    0.22
  -6   2  -3    0.56    0.19
  -6   2  -3    0.48    0.18
  -6   2  -3    0.87    0.20
  -5   2  -3    0.13    0.13
  -5   2  -3    0.04    0.13
  -5   2  -3    0.05    0.12
  -5   2  -3    0.06    0.16
  -4   2  -3   49.98    1.01
  -4   2  -3   50.98    1.21
  -4   2  -3   51.96    1.15
  -4   2  -3   51.95    1.09
   4  -2   3   50.80    1.05
   4  -2   3   50.99    0.96
  -3   2  -3   24.38    0.63
  -3   2  -3   24.57    0.69
  -3   2  -3   24.03    0.61
  -3   2  -3   24.61    0.52
   3  -2   3   25.94    0.52
   3  -2   3   24.36    0.59
  -2   2  -3   36.42    0.86
  -2   2  -3   37.34    0.78
  -2   2  -3   36.77    0.80
   2  -2   3   38.81    0.67
   2  -2   3   37.96    0.76
  -1   2  -3    5.94    0.26
  -1   2  -3    5.66    0.24
  -1   2  -3    5.85    0.22
   1  -2   3    5.75    0.23
   1  -2   3    5.98    0.18
   0   2  -3  157.03    2.82
   0   2  -3  158.17    2.51
   0   2  -3  160.02    2.80
   0  -2   3  159.25    2.52
   0  -2   3  158.49    2.38
   1   2  -3  122.02    2.22
   1   2  -3  122.00    2.19
  -1  -2   3  119.09    2.05
  -1  -2   3  121.54    1.97
  -1  -2   3  118.26    1.88
   2   2  -3    0.58    0.13
   2   2  -3    0.53    0.15
  -2  -2   3    0.27    0.08
  -2  -2   3    0.34    0.11
  -2  -2   3    0.35    0.10
   3   2  -3   45.43    1.01
   3   2  -3   44.67    1.10
  -3  -2   3   46.86    1.03
  -3  -2   3   45.92    0.90
  -3  -2   3   45.29    0.92
   4   2  -3   10.55    0.51
   4   2  -3   10.81    0.43
  -4  -2   3   11.20    0.48
  -4  -2   3   10.85    0.37
  -4  -2   3   11.02    0.41
   5   2  -3    4.34    0.34
  -5  -2   3    4.55    0.31
  -5  -2   3    5.14    0.28
  -5  -2   3    5.38    0.40
  -6  -2   3    7.17    0.43
  -6  -2   3    7.99    0.38
  -6  -2   3    7.92    0.53
  -7  -2   3    0.96    0.31
  -7  -2   3    1.10    0.26
  -8  -2   3    1.09    0.30
  -8  -2   3    0.57    0.39
  -9  -2   3    0.27    0.28
  -8   2  -2    2.75    0.41
  -8   2  -2    3.07    0.43
  -7   2  -2    1.25    0.28
  -7   2  -2    1.49    0.30
  -7   2  -2    1.32    0.25
  -7   2  -2    1.11    0.24
  -7   2  -2    1.18    0.26
  -7   2  -2    1.01    0.24
  -6   2  -2    5.60    0.34
  -6   2  -2    5.70    0.35
  -6   2  -2    5.31    0.39
  -6   2  -2    5.26    0.36
  -6   2  -2    4.91    0.35
  -6   2  -2    5.45    0.41
  -5   2  -2    1.95    0.27
  -5   2  -2    1.72    0.23
  -5   2  -2    1.81    0.21
  -5   2  -2    2.07    0.24
  -5   2  -2    2.28    0.25
  -5   2  -2    2.00    0.23
  -4   2  -2   13.92    0.47
  -4   2  -2   14.16    0.44
  -4   2  -2   13.55    0.42
  -4   2  -2   13.62    0.45
  -4   2  -2   14.04    0.40
  -4   2  -2   13.60    0.50
  -3   2  -2    0.42    0.10
  -3   2  -2    0.45    0.11
  -3   2  -2    0.51    0.13
  -3   2  -2    0.48    0.10
  -3   2  -2    0.32    0.09
  -2   2  -2  116.96    1.97
  -2   2  -2  113.40    2.15
  -2   2  -2  117.44    1.91
  -2   2  -2  118.12    2.07
   2  -2   2  115.98    1.92
   2  -2   2  117.97    1.80
  -1   2  -2   47.45    0.86
  -1   2  -2   45.88    0.96
  -1   2  -2   48.37    0.91
   1  -2   2   47.78    0.78
   1  -2   2   46.46    0.85
   0   2  -2  217.08    3.36
   0   2  -2  213.01    3.73
   0   2  -2  209.81    3.66
   0  -2   2  220.02    3.17
   0  -2   2  216.39    3.32
   0  -2   2  219.50    3.43
   1   2  -2  269.01    4.67
   1   2  -2  284.02    4.73
  -1  -2   2  278.63    4.43
  -1  -2   2  276.07    4.27
  -1  -2   2  267.80    4.04
   2   2  -2  114.32    2.07
   2   2  -2  112.29    2.09
  -2  -2   2  111.36    1.81
  -2  -2   2  112.40    1.98
  -2  -2   2  109.93    1.79
   3   2  -2   29.15    0.79
   3   2  -2   29.32    0.72
  -3  -2   2   29.70    0.65
  -3  -2   2   29.36    0.61
  -3  -2   2   28.85    0.73
   4   2  -2    3.48    0.27
   4   2  -2    3.43    0.31
  -4  -2   2    3.52    0.24
  -4  -2   2    3.82    0.29
  -4  -2   2    3.61    0.21
   5   2  -2   41.07    1.05
  -5  -2   2   40.62    1.07
  -5  -2   2   41.10    0.94
  -5  -2   2   40.46    0.87
   6   2  -2   24.32    0.80
  -6  -2   2   22.97    0.71
  -6  -2   2   21.03    0.62
  -6  -2   2   24.25    0.84
  -7  -2   2   47.21    1.18
  -7  -2   2   48.70    1.38
  -8  -2   2   -0.06    0.21
  -8  -2   2    0.02    0.30
  -9  -2   2   -0.15    0.24
  -9  -2   2   -0.73    0.30
  -8   2  -1    0.19    0.22
  -7   2  -1   36.51    1.06
  -7   2  -1   36.11    0.96
  -7   2  -1   36.97    0.97
  -7   2  -1   37.33    1.09
  -7   2  -1   36.72    0.95
  -6   2  -1    0.06    0.15
  -6   2  -1   -0.09    0.12
  -6   2  -1   -0.13    0.13
  -6   2  -1   -0.07    0.15
  -6   2  -1   -0.39    0.13
  -6   2  -1   -0.11    0.12
  -5   2  -1    0.10    0.14
  -5   2  -1   -0.06    0.13
  -5   2  -1    0.03    0.11
  -5   2  -1    0.04    0.12
  -5   2  -1    0.11    0.13
  -5   2  -1   -0.11    0.11
  -4   2  -1    0.60    0.13
  -4   2  -1    0.68    0.15
  -4   2  -1    0.83    0.15
  -4   2  -1    0.79    0.14
  -4   2  -1    0.76    0.14
  -4   2  -1    0.70    0.15
  -3   2  -1   89.18    1.56
  -3   2  -1   90.11    1.48
  -3   2  -1   90.34    1.68
  -3   2  -1   89.51    1.74
  -3   2  -1   90.35    1.61
  -3   2  -1   90.20    1.60
  -2   2  -1   60.95    1.08
  -2   2  -1   61.77    1.22
  -2   2  -1   62.11    1.09
  -2   2  -1   62.05    1.12
  -2   2  -1   63.38    1.15
   2  -2   1   61.80    1.04
  -1   2  -1   33.68    0.72
  -1   2  -1   34.90    0.65
  -1   2  -1   34.33    0.65
  -1   2  -1   34.35    0.64
   1  -2   1   34.70    0.60
   0   2  -1    0.04    0.06
   0   2  -1   -0.05    0.07
   0   2  -1    0.02    0.04
   0  -2   1   -0.03    0.05
   0  -2   1    0.07    0.04
   0  -2   1    0.03    0.05
   1   2  -1   66.35    1.24
   1   2  -1   65.94    1.25
  -1  -2   1   66.23    1.07
  -1  -2   1   66.47    1.07
  -1  -2   1   67.52    1.17
   2   2  -1    9.51    0.32
   2   2  -1    9.15    0.34
  -2  -2   1    9.26    0.27
  -2  -2   1    9.60    0.31
  -2  -2   1    9.75    0.24
   3   2  -1    1.03    0.17
   3   2  -1    1.32    0.17
  -3  -2   1    0.84    0.10
  -3  -2   1    0.69    0.12
  -3  -2   1    0.88    0.14
   4   2  -1    0.59    0.15
   4   2  -1    0.21    0.14
  -4  -2   1    0.29    0.09
  -4  -2   1    0.48    0.12
  -4  -2   1    0.38    0.15
   5   2  -1   77.15    1.71
  -5  -2   1   80.62    1.43
  -5  -2   1   79.81    1.48
   6   2  -1    2.51    0.34
  -6  -2   1    2.89    0.29
  -6  -2   1    3.07    0.37
  -7  -2   1    1.42    0.27
  -7  -2   1    1.38    0.34
  -8  -2   1    1.32    0.29
  -8  -2   1    1.13    0.37
  -9  -2   1    2.80    0.51
  -9  -2   1    2.28    0.39
  -9   2   0   -0.13    0.26
  -8   2   0    1.14    0.29
  -7   2   0    1.67    0.29
  -7   2   0    1.26    0.24
  -6   2   0    3.22    0.37
  -6   2   0    2.94    0.29
  -6   2   0    3.04    0.29
  -6   2   0    2.97    0.28
  -6   2   0    2.91    0.33
  -5   2   0    0.86    0.19
  -5   2   0    0.95    0.17
  -5   2   0    0.91    0.21
  -5   2   0    0.69    0.18
  -5   2   0    1.09    0.19
  -5   2   0    1.17    0.19
  -4   2   0   18.41    0.51
  -4   2   0   18.48    0.55
  -4   2   0   17.84    0.51
  -4   2   0   18.45    0.55
  -4   2   0   18.42    0.55
  -4   2   0   19.08    0.52
  -3   2   0   13.49    0.38
  -3   2   0   13.63    0.41
  -3   2   0   13.37    0.39
  -3   2   0   13.24    0.40
  -3   2   0   13.47    0.39
  -3   2   0   13.55    0.40
  -2   2   0   23.13    0.51
  -2   2   0   23.02    0.50
  -2   2   0   23.24    0.54
  -2   2   0   22.67    0.48
  -2   2   0   23.51    0.50
  -1   2   0    6.67    0.22
  -1   2   0    6.55    0.21
  -1   2   0    6.60    0.20
   1  -2   0    6.50    0.20
   1  -2   0    7.12    0.21
   0   2   0    2.45    0.15
   0   2   0    2.77    0.10
   0   2   0    2.73    0.10
   0   2   0    2.49    0.12
   0  -2   0    2.85    0.12
   0  -2   0    2.81    0.11
   1   2   0  140.17    2.46
   1   2   0  142.45    2.18
  -1  -2   0  139.29    2.10
  -1  -2   0  136.93    2.30
  -1  -2   0  141.15    2.08
  -1  -2   0  138.52    2.40
   2   2   0    5.85    0.17
   2   2   0    5.64    0.25
  -2  -2   0    5.68    0.23
  -2  -2   0    5.54    0.24
  -2  -2   0    5.91    0.20
  -2  -2   0    5.79    0.15
   3   2   0    2.50    0.14
   3   2   0    2.40    0.20
  -3  -2   0    2.39    0.16
  -3  -2   0    2.13    0.18
  -3  -2   0    2.80    0.21
  -3  -2   0    2.53    0.12
   4   2   0    0.00    0.07
   4   2   0    0.08    0.10
  -4  -2   0    0.05    0.11
  -4  -2   0    0.00    0.08
  -4  -2   0    0.01    0.06
  -4  -2   0    0.04    0.10
   5   2   0    0.82    0.14
   5   2   0    0.78    0.20
  -5  -2   0    0.67    0.12
  -5  -2   0    1.05    0.22
  -5  -2   0    0.65    0.15
  -5  -2   0    0.62    0.18
  -6  -2   0   76.14    1.70
  -6  -2   0   77.01    1.49
  -7  -2   0    3.73    0.46
  -7  -2   0    3.21    0.33
  -8  -2   0    0.08    0.28
  -8  -2   0   -0.17    0.18
  -9  -2   0   -0.26    0.30
  -9  -2   0   -0.64    0.19
  -9   2   1    1.17    0.34
  -8   2   1    2.62    0.37
  -7   2   1    3.39    0.35
  -7   2   1    3.48    0.38
  -6   2   1    3.35    0.34
  -6   2   1    3.38    0.29
  -6   2   1    3.43    0.31
  -5   2   1    0.75    0.21
  -5   2   1    0.76    0.16
  -5   2   1    0.82    0.18
  -5   2   1    0.96    0.18
  -5   2   1    0.54    0.17
   5  -2  -1    0.78    0.18
  -4   2   1    0.05    0.08
  -4   2   1   -0.06    0.08
  -4   2   1    0.05    0.13
  -4   2   1    0.05    0.10
  -4   2   1   -0.12    0.08
   4  -2  -1    0.01    0.10
  -3   2   1   78.32    1.47
  -3   2   1   77.96    1.39
  -3   2   1   74.97    1.38
  -3   2   1   76.94    1.35
   3  -2  -1   78.06    1.49
  -2   2   1    0.36    0.08
  -2   2   1    0.48    0.08
  -2   2   1    0.33    0.08
  -2   2   1    0.66    0.11
   2  -2  -1    0.38    0.11
   2  -2  -1    0.33    0.08
  -1   2   1  569.38    8.58
  -1   2   1  574.24    8.95
  -1   2   1  568.33    9.78
  -1   2   1  573.97    9.18
   1  -2  -1  593.82    9.61
   1  -2  -1  585.94    9.51
   0   2   1  126.28    2.03
   0   2   1  125.47    1.96
   0   2   1  127.88    2.20
   0  -2  -1  126.06    2.12
   0  -2  -1  129.57    1.90
   0  -2  -1  128.42    2.10
   1   2   1    5.84    0.22
   1   2   1    6.20    0.19
  -1  -2  -1    6.14    0.20
  -1  -2  -1    5.80    0.20
  -1  -2  -1    5.94    0.16
   2   2   1    1.19    0.11
   2   2   1    1.29    0.14
  -2  -2  -1    1.46    0.13
  -2  -2  -1    1.24    0.14
  -2  -2  -1    1.36    0.10
   3   2   1   15.99    0.51
   3   2   1   17.02    0.41
  -3  -2  -1   16.72    0.39
  -3  -2  -1   16.91    0.48
  -3  -2  -1   16.88    0.33
  -3  -2  -1   17.24    0.51
   4   2   1   17.32    0.58
   4   2   1   18.32    0.46
  -4  -2  -1   16.87    0.44
  -4  -2  -1   16.60    0.53
  -4  -2  -1   17.35    0.39
  -4  -2  -1   17.70    0.58
   5   2   1    4.37    0.25
   5   2   1    4.27    0.34
  -5  -2  -1    4.38    0.35
  -5  -2  -1    4.55    0.22
  -5  -2  -1    4.49    0.32
  -5  -2  -1    4.18    0.25
   6   2   1   13.26    0.46
  -6  -2  -1   12.38    0.56
  -6  -2  -1   12.08    0.45
  -6  -2  -1   12.48    0.61
  -7  -2  -1   20.82    0.85
  -7  -2  -1   19.82    0.64
  -7  -2  -1   20.56    0.79
  -8  -2  -1    2.80    0.46
  -8  -2  -1    2.13    0.31
  -9  -2  -1   -0.35    0.28
 -10  -2  -1   -0.67    0.33
  -9   2   2    4.14    0.52
  -8   2   2    0.54    0.26
  -7   2   2    0.30    0.19
  -7   2   2    0.00    0.19
  -6   2   2    1.25    0.24
  -6   2   2    1.14    0.22
  -5   2   2    0.69    0.15
  -5   2   2    0.51    0.16
  -5   2   2    0.51    0.17
   5  -2  -2    0.51    0.14
   5  -2  -2    0.31    0.16
  -4   2   2    4.62    0.25
  -4   2   2    4.68    0.27
  -4   2   2    4.76    0.28
   4  -2  -2    4.55    0.34
   4  -2  -2    4.37    0.30
  -3   2   2   92.07    1.64
  -3   2   2   92.24    1.62
  -3   2   2   92.23    1.60
  -3   2   2   92.85    1.68
   3  -2  -2   92.84    1.77
   3  -2  -2   94.38    1.79
  -2   2   2    7.22    0.25
  -2   2   2    6.97    0.26
  -2   2   2    7.25    0.20
  -2   2   2    6.75    0.25
   2  -2  -2    6.66    0.29
   2  -2  -2    7.01    0.27
  -1   2   2  317.10    4.68
  -1   2   2  319.91    4.98
  -1   2   2  320.51    5.06
   1  -2  -2  324.52    5.33
   1  -2  -2  318.94    5.31
   0   2   2  972.17   15.42
   0   2   2  954.88   14.92
   0   2   2 1000.00   16.58
   0  -2  -2  982.42   16.00
   0  -2  -2  990.06   16.34
   0  -2  -2  965.10   14.27
   1   2   2   65.11    1.02
   1   2   2   62.58    1.22
   1   2   2   65.50    1.13
  -1  -2  -2   67.17    1.00
  -1  -2  -2   65.49    1.17
  -1  -2  -2   64.73    1.20
   2   2   2   42.97    0.80
   2   2   2   41.92    0.92
  -2  -2  -2   43.02    0.90
  -2  -2  -2   42.64    0.69
   3   2   2    1.01    0.13
   3   2   2    1.15    0.18
   3   2   2    1.01    0.08
  -3  -2  -2    0.74    0.13
  -3  -2  -2    0.85    0.10
  -3  -2  -2    0.64    0.13
   4   2   2    7.34    0.30
   4   2   2    7.18    0.37
  -4  -2  -2    7.36    0.33
  -4  -2  -2    7.60    0.37
  -4  -2  -2    7.29    0.22
  -4  -2  -2    7.34    0.26
   5   2   2    3.66    0.33
   5   2   2    3.49    0.25
  -5  -2  -2    3.47    0.33
  -5  -2  -2    3.68    0.23
  -5  -2  -2    3.75    0.29
  -5  -2  -2    3.55    0.19
   6   2   2   11.14    0.44
  -6  -2  -2   11.50    0.58
  -6  -2  -2   11.01    0.51
  -6  -2  -2   10.65    0.41
  -7  -2  -2    8.75    0.52
  -7  -2  -2    9.41    0.59
  -7  -2  -2    8.54    0.41
  -8  -2  -2   19.54    0.92
  -8  -2  -2   19.72    0.82
  -9  -2  -2    0.61    0.35
 -10  -2  -2   -0.11    0.37
  -9   2   3    5.19    0.57
  -8   2   3   11.41    0.65
  -7   2   3    9.57    0.54
  -7   2   3   10.29    0.54
  -6   2   3    0.17    0.18
  -6   2   3    0.33    0.17
  -5   2   3    0.09    0.15
  -5   2   3    0.21    0.13
  -5   2   3    0.16    0.11
   5  -2  -3    0.05    0.18
  -4   2   3    5.40    0.32
  -4   2   3    5.83    0.28
  -4   2   3    5.82    0.32
   4  -2  -3    5.83    0.37
   4  -2  -3    5.85    0.24
   4  -2  -3    5.86    0.39
  -3   2   3   -0.03    0.09
  -3   2   3   -0.04    0.07
  -3   2   3    0.14    0.09
   3  -2  -3    0.05    0.11
   3  -2  -3    0.03    0.13
  -2   2   3   11.99    0.34
  -2   2   3   11.32    0.36
  -2   2   3   11.80    0.36
   2  -2  -3   12.54    0.40
   2  -2  -3   12.02    0.43
  -1   2   3    3.08    0.17
  -1   2   3    2.91    0.16
  -1   2   3    2.99    0.17
   1  -2  -3    2.94    0.19
   1  -2  -3    2.72    0.20
   0   2   3  383.87    5.64
   0   2   3  372.19    6.00
   0   2   3  372.71    5.77
   0   2   3  393.29    6.42
   0  -2  -3  387.44    6.43
   0  -2  -3  378.63    6.28
   1   2   3  230.90    3.47
   1   2   3  226.17    3.61
  -1  -2  -3  224.53    3.92
  -1  -2  -3  238.39    3.29
  -1  -2  -3  218.76    3.87
  -1  -2  -3  226.06    3.73
   2   2   3   38.48    0.77
   2   2   3   39.43    0.66
  -2  -2  -3   37.86    0.79
  -2  -2  -3   38.40    0.85
  -2  -2  -3   37.54    0.84
   3   2   3    0.39    0.11
   3   2   3    0.41    0.07
  -3  -2  -3    0.36    0.12
  -3  -2  -3    0.31    0.10
  -3  -2  -3    0.31    0.10
  -3  -2  -3    0.31    0.07
   4   2   3   32.92    0.76
   4   2   3   33.16    0.62
  -4  -2  -3   32.58    0.62
  -4  -2  -3   32.14    0.79
  -4  -2  -3   32.95    0.88
  -4  -2  -3   32.03    0.86
   5   2   3   13.66    0.49
   5   2   3   14.52    0.38
   5   2   3   14.60    0.61
  -5  -2  -3   14.98    0.59
  -5  -2  -3   14.17    0.52
  -5  -2  -3   15.10    0.41
   6   2   3   18.74    0.62
  -6  -2  -3   19.36    0.67
  -6  -2  -3   19.28    0.53
  -6  -2  -3   19.07    0.75
  -7  -2  -3   -0.04    0.18
  -7  -2  -3   -0.19    0.18
  -8  -2  -3   -0.04    0.24
  -8  -2  -3    0.28    0.28
  -9  -2  -3    3.50    0.55
  -9  -2  -3    3.97    0.54
 -10  -2  -3   -0.04    0.36
  -8   2   4    0.90    0.32
  -8   2   4    0.43    0.23
  -7   2   4   12.92    0.64
  -7   2   4   12.75    0.61
  -6   2   4   17.88    0.67
  -6   2   4   18.28    0.69
  -5   2   4    4.38    0.33
  -5   2   4    4.09    0.34
  -4   2   4    0.20    0.14
  -4   2   4    0.34    0.12
  -4   2   4    0.32    0.14
   4  -2  -4    0.33    0.19
  -3   2   4   32.86    0.73
  -3   2   4   33.32    0.79
  -3   2   4   33.08    0.78
   3  -2  -4   34.76    0.92
   3  -2  -4   35.83    0.89
  -2   2   4   12.30    0.36
  -2   2   4   12.48    0.40
  -2   2   4   12.29    0.39
   2  -2  -4   12.27    0.47
   2  -2  -4   12.54    0.45
  -1   2   4   22.20    0.53
  -1   2   4   22.79    0.53
  -1   2   4   22.78    0.51
   1  -2  -4   23.67    0.61
   1  -2  -4   23.13    0.61
   0   2   4    1.22    0.11
   0   2   4    1.29    0.14
   0   2   4    1.07    0.12
   0  -2  -4    1.19    0.15
   0  -2  -4    1.06    0.16
   1   2   4    2.97    0.19
   1   2   4    3.14    0.15
  -1  -2  -4    2.61    0.18
  -1  -2  -4    2.92    0.20
  -1  -2  -4    3.00    0.12
  -1  -2  -4    2.89    0.17
   2   2   4   21.02    0.53
   2   2   4   21.74    0.44
  -2  -2  -4   20.70    0.56
  -2  -2  -4   20.44    0.52
  -2  -2  -4   20.76    0.57
   3   2   4    0.28    0.07
   3   2   4    0.21    0.10
  -3  -2  -4    0.26    0.12
  -3  -2  -4    0.15    0.09
  -3  -2  -4    0.28    0.11
   4   2   4   28.44    0.72
   4   2   4   28.67    0.58
  -4  -2  -4   28.49    0.73
  -4  -2  -4   28.99    0.54
  -4  -2  -4   28.21    0.81
  -4  -2  -4   28.93    0.82
   5   2   4   26.30    0.73
   5   2   4   25.89    0.57
  -5  -2  -4   25.87    0.83
  -5  -2  -4   25.46    0.55
  -5  -2  -4   26.15    0.74
  -5  -2  -4   25.47    0.81
   6   2   4    0.07    0.15
  -6  -2  -4    0.01    0.15
  -6  -2  -4    0.13    0.16
  -7  -2  -4    3.67    0.37
  -7  -2  -4    3.16    0.41
  -8  -2  -4   -0.15    0.20
  -8  -2  -4    0.18    0.27
  -9  -2  -4    1.67    0.42
  -9  -2  -4    1.57    0.38
  -8   2   5    3.92    0.46
  -8   2   5    6.10    0.55
  -7   2   5    0.97    0.27
  -7   2   5    0.74    0.28
  -6   2   5   15.27    0.64
  -6   2   5   14.69    0.64
  -5   2   5    2.35    0.31
  -5   2   5    1.80    0.26
  -4   2   5    1.62    0.23
  -4   2   5    1.88    0.20
   4  -2  -5    1.58    0.28
  -3   2   5   18.85    0.57
  -3   2   5   18.93    0.57
  -3   2   5   19.13    0.51
   3  -2  -5   19.21    0.67
   3  -2  -5   19.11    0.68
  -2   2   5   30.27    0.68
  -2   2   5   31.50    0.70
  -2   2   5   30.74    0.74
   2  -2  -5   30.59    0.83
   2  -2  -5   30.13    0.81
  -1   2   5   83.77    1.49
  -1   2   5   83.53    1.41
  -1   2   5   82.87    1.50
   1  -2  -5   82.71    1.63
   1  -2  -5   82.54    1.65
   0   2   5    4.09    0.22
   0   2   5    4.31    0.18
   0   2   5    4.28    0.21
   0  -2  -5    3.96    0.26
   0  -2  -5    4.16    0.17
   0  -2  -5    4.12    0.27
   1   2   5   47.08    0.88
   1   2   5   46.73    0.94
  -1  -2  -5   46.08    0.96
  -1  -2  -5   45.11    1.01
  -1  -2  -5   46.25    0.97
   2   2   5   25.36    0.63
   2   2   5   25.73    0.55
  -2  -2  -5   25.38    0.68
  -2  -2  -5   25.58    0.67
  -2  -2  -5   25.17    0.62
   3   2   5    6.70    0.31
   3   2   5    6.48    0.23
  -3  -2  -5    6.23    0.28
  -3  -2  -5    6.22    0.33
  -3  -2  -5    5.90    0.33
   4   2   5    1.98    0.16
   4   2   5    1.87    0.22
  -4  -2  -5    1.82    0.26
  -4  -2  -5    1.51    0.23
  -4  -2  -5    1.82    0.20
   5   2   5    4.66    0.23
   5   2   5    4.48    0.32
  -5  -2  -5    4.10    0.37
  -5  -2  -5    4.38    0.36
  -5  -2  -5    4.21    0.31
  -6  -2  -5    9.64    0.58
  -6  -2  -5   10.73    0.50
  -6  -2  -5   10.52    0.57
  -7  -2  -5    4.04    0.43
  -7  -2  -5    4.16    0.46
  -8  -2  -5   11.85    0.74
  -8  -2  -5   11.76    0.63
  -9  -2  -5   -0.19    0.27
  -9  -2  -5   -0.19    0.29
 -10  -2  -5    0.20    0.37
  -8   2   6    0.00    0.26
  -8   2   6    0.25    0.24
  -7   2   6   12.73    0.66
  -7   2   6   13.09    0.69
  -6   2   6    4.70    0.42
  -6   2   6    5.04    0.45
  -5   2   6    6.01    0.41
  -4   2   6    0.69    0.18
  -3   2   6   10.16    0.37
  -3   2   6   10.15    0.44
   3  -2  -6   10.58    0.54
   3  -2  -6   10.66    0.54
  -2   2   6   12.09    0.40
  -2   2   6   13.19    0.43
  -2   2   6   12.99    0.46
   2  -2  -6   12.81    0.54
   2  -2  -6   12.98    0.55
  -1   2   6   59.50    1.18
  -1   2   6   59.85    1.10
  -1   2   6   59.07    1.16
   1  -2  -6   60.37    1.31
   1  -2  -6   58.65    1.32
   0   2   6    2.37    0.19
   0   2   6    2.41    0.16
   0   2   6    2.73    0.21
   0  -2  -6    2.19    0.24
   0  -2  -6    2.33    0.15
   0  -2  -6    2.91    0.27
   1   2   6    1.67    0.11
   1   2   6    1.94    0.19
   1   2   6    1.67    0.16
  -1  -2  -6    1.91    0.22
  -1  -2  -6    1.79    0.22
  -1  -2  -6    1.78    0.17
   2   2   6    0.29    0.11
   2   2   6    0.48    0.10
  -2  -2  -6    0.36    0.12
  -2  -2  -6    0.39    0.12
  -2  -2  -6    0.57    0.14
   3   2   6    0.07    0.08
   3   2   6    0.19    0.12
  -3  -2  -6    0.06    0.12
  -3  -2  -6    0.06    0.10
  -3  -2  -6    0.08    0.11
   4   2   6    4.65    0.23
   4   2   6    4.40    0.32
  -4  -2  -6    4.84    0.35
  -4  -2  -6    4.48    0.34
  -4  -2  -6    4.62    0.29
   5   2   6    0.70    0.14
  -5  -2  -6    0.69    0.18
  -5  -2  -6    0.53    0.19
  -5  -2  -6    0.65    0.21
  -6  -2  -6    5.63    0.37
  -6  -2  -6    6.11    0.48
  -6  -2  -6    5.63    0.45
  -7  -2  -6    1.02    0.29
  -7  -2  -6    1.15    0.27
  -8  -2  -6    1.10    0.35
  -8  -2  -6    1.10    0.28
  -9  -2  -6    0.85    0.38
 -10  -2  -6    0.48    0.38
  -7   2   7    9.77    0.62
  -7   2   7    9.35    0.64
  -6   2   7   15.68    0.70
  -5   2   7    1.26    0.27
  -4   2   7   11.42    0.53
   4  -2  -7   10.73    0.63
  -3   2   7    1.11    0.16
  -3   2   7    1.43    0.22
   3  -2  -7    1.50    0.31
   3  -2  -7    1.45    0.29
  -2   2   7    0.56    0.15
  -2   2   7    0.62    0.15
  -2   2   7    1.04    0.17
   2  -2  -7    1.04    0.25
   2  -2  -7    0.73    0.23
  -1   2   7    1.08    0.17
  -1   2   7    1.10    0.17
  -1   2   7    0.86    0.15
   1  -2  -7    0.92    0.22
   1  -2  -7    1.10    0.25
   0   2   7    2.68    0.17
   0   2   7    2.60    0.22
   0   2   7    2.47    0.23
   0  -2  -7    2.87    0.32
   0  -2  -7    2.60    0.17
   0  -2  -7    2.50    0.28
   1   2   7   10.43    0.28
   1   2   7   10.15    0.40
   1   2   7   10.43    0.38
  -1  -2  -7   10.68    0.46
  -1  -2  -7   10.38    0.38
  -1  -2  -7   10.38    0.43
   2   2   7   16.31    0.47
   2   2   7   16.08    0.53
  -2  -2  -7   16.13    0.58
  -2  -2  -7   15.77    0.53
  -2  -2  -7   14.96    0.49
   3   2   7   12.08    0.39
   3   2   7   11.25    0.46
  -3  -2  -7   11.86    0.50
  -3  -2  -7   11.36    0.42
  -3  -2  -7   11.14    0.50
   4   2   7   11.91    0.39
  -4  -2  -7   11.06    0.53
  -4  -2  -7   11.05    0.52
  -4  -2  -7   12.14    0.45
   5   2   7    4.89    0.27
  -5  -2  -7    5.18    0.41
  -5  -2  -7    5.48    0.34
  -6  -2  -7   25.73    0.96
  -6  -2  -7   27.27    0.81
  -6  -2  -7   25.77    0.94
  -7  -2  -7    4.25    0.53
  -7  -2  -7    4.22    0.47
  -7  -2  -7    3.88    0.38
  -8  -2  -7    6.99    0.62
  -9  -2  -7    0.09    0.31
  -7   2   8    2.92    0.43
  -6   2   8    1.40    0.30
  -5   2   8    0.49    0.22
   5  -2  -8    0.57    0.32
  -4   2   8    1.42    0.26
   4  -2  -8    1.02    0.33
  -3   2   8    2.90    0.30
   3  -2  -8    3.47    0.45
  -2   2   8    4.71    0.29
  -2   2   8    4.57    0.32
   2  -2  -8    3.95    0.40
  -1   2   8   26.27    0.65
  -1   2   8   26.24    0.69
   1  -2  -8   26.60    0.85
   1  -2  -8   25.72    0.82
   0   2   8    8.73    0.39
   0   2   8    8.05    0.30
   0   2   8    7.98    0.37
   0  -2  -8    7.69    0.44
   0  -2  -8    8.40    0.31
   0  -2  -8    8.41    0.46
   1   2   8    0.18    0.14
   1   2   8    0.22    0.12
   1   2   8    0.17    0.08
  -1  -2  -8    0.18    0.15
  -1  -2  -8    0.10    0.10
  -1  -2  -8    0.36    0.17
   2   2   8    0.25    0.15
   2   2   8    0.38    0.13
  -2  -2  -8    0.21    0.15
  -2  -2  -8    0.27    0.14
  -2  -2  -8    0.28    0.14
   3   2   8    9.33    0.37
   3   2   8    8.83    0.44
  -3  -2  -8    8.27    0.44
  -3  -2  -8    8.30    0.38
   4   2   8    0.27    0.12
  -4  -2  -8    0.01    0.12
   5   2   8   25.22    0.65
  -5  -2  -8   24.57    0.73
  -5  -2  -8   24.68    0.89
  -6  -2  -8   27.71    1.00
  -6  -2  -8   28.85    0.85
  -7  -2  -8    0.29    0.28
  -7  -2  -8    0.02    0.20
  -8  -2  -8    5.31    0.61
  -9  -2  -8   11.61    0.85
  -7   2   9    2.62    0.42
  -6   2   9    0.69    0.27
   6  -2  -9    0.02    0.38
  -5   2   9    1.99    0.33
   5  -2  -9    2.75    0.51
  -4   2   9   11.87    0.58
   4  -2  -9   10.69    0.71
  -3   2   9   22.73    0.78
   3  -2  -9   21.97    0.89
  -2   2   9    9.19    0.43
  -2   2   9   11.81    0.52
   2  -2  -9   11.40    0.61
  -1   2   9   60.78    1.28
  -1   2   9   60.96    1.20
   1  -2  -9   59.45    1.46
   0   2   9   46.91    1.08
   0   2   9   48.94    0.94
   0  -2  -9   46.25    1.18
   1   2   9   23.13    0.70
   1   2   9   22.64    0.50
   1   2   9   22.30    0.67
  -1  -2  -9   22.35    0.65
  -1  -2  -9   21.52    0.71
   2   2   9   24.74    0.69
   2   2   9   24.76    0.75
  -2  -2  -9   24.14    0.74
  -2  -2  -9   23.86    0.71
   3   2   9    0.82    0.17
   3   2   9    0.99    0.23
  -3  -2  -9    0.95    0.22
  -3  -2  -9    1.11    0.20
   4   2   9    0.11    0.11
   4   2   9    0.01    0.16
  -4  -2  -9    0.05    0.11
   5   2   9    2.25    0.24
  -5  -2  -9    2.48    0.27
  -5  -2  -9    2.69    0.36
  -6  -2  -9    1.97    0.29
  -6  -2  -9    1.85    0.34
  -7  -2  -9    0.08    0.24
  -8  -2  -9    4.20    0.56
  -9  -2  -9    7.73    0.74
  -6   2  10   -0.25    0.22
   6  -2 -10   -0.60    0.33
  -5   2  10    5.85    0.51
   5  -2 -10    6.17    0.74
  -4   2  10    8.47    0.54
   4  -2 -10    7.74    0.67
  -3   2  10   23.33    0.82
   3  -2 -10   21.29    0.94
  -2   2  10    2.85    0.34
   2  -2 -10    2.56    0.42
  -1   2  10    2.70    0.29
   1  -2 -10    2.94    0.40
   0   2  10    0.00    0.10
   0   2  10    0.07    0.14
   0  -2 -10   -0.12    0.19
   1   2  10    7.53    0.43
  -1  -2 -10    7.37    0.45
  -1  -2 -10    7.82    0.38
   2   2  10    6.48    0.42
  -2  -2 -10    6.50    0.39
  -2  -2 -10    6.64    0.39
   3   2  10    6.90    0.45
  -3  -2 -10    7.44    0.39
   4   2  10    0.20    0.18
  -4  -2 -10    0.32    0.15
  -5  -2 -10    5.97    0.38
  -5  -2 -10    8.16    0.55
  -6  -2 -10    8.59    0.61
  -7  -2 -10    3.12    0.48
  -8  -2 -10    1.61    0.39
  -9  -2 -10    3.38    0.57
  -5   2  11    2.42    0.41
   5  -2 -11    1.86    0.54
  -4   2  11   37.47    1.15
   4  -2 -11   35.45    1.34
  -3   2  11    0.98    0.27
   3  -2 -11    0.66    0.37
   2  -2 -11    4.55    0.57
   1  -2 -11    0.77    0.30
   0   2  11    0.22    0.18
   0  -2 -11    0.22    0.24
   1   2  11    1.79    0.29
  -1  -2 -11    1.79    0.31
   2   2  11    3.56    0.38
  -2  -2 -11    4.53    0.35
  -2  -2 -11    3.70    0.34
   3   2  11   24.43    0.84
  -3  -2 -11   23.04    0.74
   4   2  11    0.54    0.22
  -4  -2 -11    0.86    0.20
   5   2  11    1.55    0.31
  -5  -2 -11    1.21    0.31
  -6  -2 -11    2.54    0.42
  -7  -2 -11    0.20    0.27
  -8  -2 -11    0.14    0.31
  -5   2  12    0.90    0.29
   5  -2 -12    0.91    0.45
  -4   2  12    3.34    0.44
   4  -2 -12    2.07    0.52
  -3   2  12   10.58    0.64
   3  -2 -12    9.34    0.75
   2  -2 -12   -0.03    0.30
   1  -2 -12    1.63    0.41
   0   2  12    5.10    0.41
   0  -2 -12    4.62    0.51
   1   2  12    0.51    0.23
  -1  -2 -12    0.67    0.24
   2   2  12   44.17    1.20
  -2  -2 -12   42.97    1.14
   3   2  12    0.28    0.23
  -3  -2 -12    0.48    0.17
   4   2  12    4.75    0.47
   5   2  12   -0.06    0.22
  -5  -2 -12    0.27    0.26
  -6  -2 -12    5.38    0.60
  -7  -2 -12    8.88    0.71
  -8  -2 -12    0.76    0.38
  -4   2  13    0.08    0.23
   4  -2 -13   -0.99    0.34
  -3   2  13    2.17    0.40
   3  -2 -13    2.21    0.52
   2  -2 -13   -0.16    0.31
   1  -2 -13    0.63    0.35
   0  -2 -13    3.21    0.45
   1   2  13    0.29    0.24
  -1  -2 -13    0.73    0.27
   2   2  13   18.76    0.79
   3   2  13   19.55    0.83
   4   2  13   -0.02    0.25
   5   2  13    0.44    0.28
   6   2  13    0.15    0.27
  -6  -2 -13    0.51    0.31
  -7  -2 -13    3.30    0.51
  -3   2  14    3.01    0.48
   3  -2 -14    2.90    0.57
   2  -2 -14   -0.24    0.34
   1  -2 -14   -0.01    0.30
   0  -2 -14   11.70    0.71
   1   2  14    0.74    0.27
   2   2  14   18.89    0.82
   3   2  14    3.23    0.45
   4   2  14    0.48    0.29
   5   2  14    0.05    0.29
   6   2  14   -0.65    0.23
  -6  -2 -14    0.18    0.29
  -7  -2 -14    0.76    0.29
   2  -2 -15   -0.30    0.34
   1  -2 -15    0.63    0.38
   2   2  15    0.38    0.30
   3   2  15   -0.18    0.26
   4   2  15   -0.30    0.28
   5   2  15    2.26    0.44
   6   2  15    3.24    0.52
  -6  -2 -15    3.94    0.57
   3   2  16   -0.29    0.27
   4   2  16    4.49    0.58
  -5   3 -15    1.00    0.36
   5  -3  15    0.27    0.33
  -4   3 -15    0.93    0.35
   4  -3  15    0.43    0.30
  -3   3 -15    1.76    0.40
  -2   3 -15    0.91    0.36
  -1   3 -15    3.29    0.52
   0   3 -15    1.02    0.44
   0  -3  15   -0.04    0.26
  -1  -3  15    4.52    0.54
  -6   3 -14    0.58    0.29
   6  -3  14    0.42    0.36
  -5   3 -14    1.47    0.38
   5  -3  14    0.36    0.30
  -4   3 -14    1.66    0.39
   4  -3  14    0.65    0.30
  -3   3 -14    1.95    0.42
   3  -3  14    1.57    0.36
  -2   3 -14    3.51    0.52
  -1   3 -14   13.84    0.90
   0   3 -14    0.80    0.39
   0  -3  14    0.15    0.25
  -1  -3  14    2.21    0.40
  -2  -3  14    0.34    0.28
  -7   3 -13    7.58    0.65
  -6   3 -13    0.45    0.28
   6  -3  13    0.71    0.34
  -5   3 -13   12.76    0.79
   5  -3  13   12.66    0.74
  -4   3 -13    9.82    0.70
   4  -3  13    8.47    0.62
  -3   3 -13    2.54    0.44
   3  -3  13    1.75    0.33
  -2   3 -13    5.51    0.60
   2  -3  13    4.08    0.42
  -1   3 -13    3.09    0.50
   0   3 -13    0.90    0.38
   0  -3  13    1.14    0.30
  -1  -3  13    3.63    0.44
  -2  -3  13    2.44    0.40
  -3  -3  13    2.54    0.42
  -4  -3  13    5.67    0.54
  -7   3 -12    5.29    0.54
   7  -3  12    4.74    0.61
  -6   3 -12    1.91    0.37
   6  -3  12    1.09    0.35
  -5   3 -12    6.63    0.59
   5  -3  12    5.31    0.53
  -4   3 -12    1.62    0.36
   4  -3  12    1.44    0.33
  -3   3 -12    0.09    0.22
   3  -3  12    0.06    0.20
  -2   3 -12    5.37    0.54
   2  -3  12    4.58    0.41
  -1   3 -12   10.27    0.71
   0   3 -12    7.14    0.66
   0  -3  12    7.75    0.52
   1   3 -12    0.68    0.36
  -1  -3  12    0.14    0.21
  -2  -3  12    0.31    0.22
  -3  -3  12    5.18    0.48
   4   3 -12    2.24    0.49
  -4  -3  12    3.24    0.42
   5   3 -12    2.25    0.53
  -5  -3  12    2.48    0.40
  -8   3 -11    2.21    0.49
  -8   3 -11    1.76    0.42
  -7   3 -11    3.64    0.48
  -6   3 -11    3.06    0.44
   6  -3  11    3.39    0.46
  -5   3 -11    0.41    0.24
   5  -3  11   -0.32    0.18
  -4   3 -11    2.22    0.37
   4  -3  11    1.97    0.33
  -3   3 -11    0.90    0.27
   3  -3  11    0.46    0.23
  -2   3 -11   18.37    0.81
   2  -3  11   19.16    0.71
  -1   3 -11    6.39    0.54
   1  -3  11    6.44    0.40
   0   3 -11    3.02    0.44
   0  -3  11    3.05    0.38
   1   3 -11    1.49    0.39
  -1  -3  11    1.34    0.27
   2   3 -11   13.65    0.67
  -2  -3  11   13.83    0.64
   3   3 -11    3.92    0.50
  -3  -3  11    4.47    0.43
   4   3 -11    0.75    0.36
  -4  -3  11    1.34    0.31
   5   3 -11    0.11    0.34
  -5  -3  11    0.24    0.24
  -8   3 -10    2.00    0.48
  -8   3 -10    2.36    0.42
  -7   3 -10    3.48    0.45
  -7   3 -10    4.13    0.60
  -6   3 -10    0.96    0.28
   6  -3  10    0.98    0.29
  -5   3 -10    1.91    0.33
   5  -3  10    2.17    0.35
  -4   3 -10    0.05    0.18
   4  -3  10    0.06    0.18
  -3   3 -10   -0.02    0.16
   3  -3  10    0.28    0.17
  -2   3 -10   13.64    0.66
   2  -3  10   14.01    0.58
  -1   3 -10   11.42    0.62
   1  -3  10   10.72    0.48
   0   3 -10    1.66    0.34
   0  -3  10    1.99    0.22
   0  -3  10    2.47    0.32
   1   3 -10   15.12    0.78
   1   3 -10   14.58    0.60
  -1  -3  10   14.07    0.61
   2   3 -10    1.40    0.30
  -2  -3  10    1.91    0.29
   3   3 -10    3.22    0.43
  -3  -3  10    3.52    0.39
   4   3 -10    1.00    0.35
  -4  -3  10    0.98    0.27
   5   3 -10   -0.05    0.31
  -5  -3  10    0.01    0.20
   6   3 -10    1.81    0.48
  -8   3  -9    0.55    0.27
  -8   3  -9    0.20    0.31
  -7   3  -9    5.98    0.62
  -7   3  -9    5.66    0.53
  -6   3  -9    1.59    0.32
  -6   3  -9    1.62    0.39
  -5   3  -9    1.42    0.28
   5  -3   9    1.32    0.27
  -4   3  -9   22.57    0.82
   4  -3   9   21.68    0.78
  -3   3  -9   21.99    0.79
   3  -3   9   22.73    0.75
  -2   3  -9    6.29    0.45
   2  -3   9    6.97    0.40
  -1   3  -9   21.12    0.74
  -1   3  -9   20.73    0.79
   1  -3   9   22.27    0.68
   1  -3   9   22.47    0.55
   0   3  -9    0.82    0.20
   0   3  -9    0.30    0.23
   0   3  -9    0.44    0.18
   0  -3   9    0.47    0.14
   0  -3   9    0.64    0.14
   0  -3   9    0.57    0.17
   1   3  -9   23.54    0.92
   1   3  -9   23.32    0.74
   1   3  -9   23.62    0.73
  -1  -3   9   24.23    0.75
   2   3  -9   45.33    1.18
  -2  -3   9   44.85    1.13
   3   3  -9    2.23    0.36
  -3  -3   9    1.98    0.28
   4   3  -9    5.24    0.49
  -4  -3   9    4.20    0.39
   5   3  -9    0.03    0.26
  -5  -3   9    0.19    0.19
   6   3  -9    4.95    0.62
  -9   3  -8    3.76    0.59
  -8   3  -8    1.75    0.36
  -8   3  -8    3.70    0.56
  -7   3  -8    4.62    0.48
  -7   3  -8    4.95    0.59
  -6   3  -8    2.58    0.35
  -6   3  -8    2.76    0.45
  -5   3  -8    5.41    0.49
  -5   3  -8    5.90    0.44
   5  -3   8    5.19    0.41
  -4   3  -8    0.51    0.18
   4  -3   8    0.42    0.18
  -3   3  -8   24.85    0.82
   3  -3   8   26.49    0.79
  -2   3  -8    0.38    0.18
  -2   3  -8    0.19    0.15
   2  -3   8   -0.01    0.11
   2  -3   8    0.11    0.07
  -1   3  -8    0.57    0.18
  -1   3  -8    0.55    0.21
   1  -3   8    0.85    0.18
   1  -3   8    0.84    0.13
   0   3  -8    3.98    0.29
   0   3  -8    4.57    0.33
   0   3  -8    4.65    0.42
   0  -3   8    4.24    0.26
   0  -3   8    3.96    0.31
   0  -3   8    4.68    0.25
   1   3  -8    6.03    0.36
   1   3  -8    5.93    0.50
   1   3  -8    5.26    0.35
  -1  -3   8    5.44    0.30
  -1  -3   8    5.68    0.35
   2   3  -8   46.32    1.11
   2   3  -8   41.50    1.30
   2   3  -8   45.45    1.13
  -2  -3   8   45.67    1.08
   3   3  -8   23.20    0.80
  -3  -3   8   23.12    0.74
   4   3  -8    0.21    0.22
  -4  -3   8   -0.09    0.15
   5   3  -8    1.84    0.35
  -5  -3   8    1.91    0.30
   6   3  -8    2.19    0.44
   7   3  -8    1.00    0.37
  -9   3  -7   13.16    0.86
  -8   3  -7    4.38    0.59
  -7   3  -7    1.11    0.34
  -7   3  -7    1.07    0.28
  -6   3  -7   -0.10    0.19
  -6   3  -7   -0.01    0.16
  -5   3  -7   76.19    1.88
  -5   3  -7   80.50    1.80
  -4   3  -7    1.16    0.24
  -3   3  -7    1.79    0.26
   3  -3   7    2.03    0.14
   3  -3   7    1.50    0.21
  -2   3  -7   16.17    0.60
  -2   3  -7   15.08    0.58
   2  -3   7   15.59    0.39
   2  -3   7   15.90    0.53
   2  -3   7   14.61    0.52
  -1   3  -7    0.06    0.13
  -1   3  -7   -0.01    0.09
  -1   3  -7    0.10    0.16
   1  -3   7    0.08    0.08
   1  -3   7    0.12    0.12
   1  -3   7   -0.02    0.09
   0   3  -7    1.02    0.20
   0   3  -7    1.39    0.26
   0   3  -7    0.96    0.17
   0  -3   7    1.06    0.18
   0  -3   7    0.85    0.15
   0  -3   7    1.08    0.15
   1   3  -7    3.14    0.27
   1   3  -7    2.98    0.28
   1   3  -7    3.43    0.38
  -1  -3   7    3.06    0.26
  -1  -3   7    2.90    0.22
  -1  -3   7    3.20    0.20
   2   3  -7   15.54    0.57
   2   3  -7   15.79    0.55
   2   3  -7   15.55    0.69
  -2  -3   7   15.06    0.54
  -2  -3   7   16.09    0.56
   3   3  -7    7.88    0.40
   3   3  -7    7.41    0.45
  -3  -3   7    8.09    0.41
   4   3  -7    5.41    0.43
  -4  -3   7    5.39    0.36
   5   3  -7    0.32    0.23
  -5  -3   7   -0.07    0.14
   6   3  -7    1.69    0.39
   7   3  -7    0.65    0.31
  -7  -3   7   -0.24    0.26
  -9   3  -6    1.48    0.40
  -8   3  -6    0.47    0.31
  -7   3  -6    0.42    0.21
  -7   3  -6    0.37    0.29
  -6   3  -6    2.85    0.41
  -6   3  -6    2.57    0.33
  -5   3  -6   12.10    0.61
  -5   3  -6   11.93    0.54
  -5   3  -6   11.56    0.54
  -4   3  -6  182.56    3.39
  -4   3  -6  177.01    3.51
  -4   3  -6  184.12    3.19
   4  -3   6  177.40    3.08
   4  -3   6  180.01    2.77
  -3   3  -6   26.18    0.76
  -3   3  -6   26.64    0.72
  -3   3  -6   25.56    0.81
   3  -3   6   26.02    0.55
   3  -3   6   26.00    0.71
  -2   3  -6   33.21    0.79
  -2   3  -6   31.81    0.90
  -2   3  -6   32.95    0.87
   2  -3   6   33.12    0.64
   2  -3   6   33.70    0.80
  -1   3  -6    0.57    0.17
  -1   3  -6    0.63    0.16
   1  -3   6    0.55    0.13
   1  -3   6    0.70    0.10
   0   3  -6   62.36    1.19
   0   3  -6   64.20    1.37
   0   3  -6   61.07    1.40
   0  -3   6   62.60    1.24
   0  -3   6   62.02    1.18
   0  -3   6   62.22    1.12
   1   3  -6    4.01    0.25
   1   3  -6    3.84    0.36
   1   3  -6    3.76    0.29
  -1  -3   6    3.91    0.26
  -1  -3   6    3.75    0.22
  -1  -3   6    3.58    0.19
   2   3  -6    0.07    0.19
   2   3  -6   -0.01    0.13
  -2  -3   6   -0.04    0.09
  -2  -3   6   -0.17    0.09
   3   3  -6   10.54    0.46
  -3  -3   6   10.33    0.43
  -3  -3   6   10.87    0.54
  -4  -3   6    8.78    0.41
  -5  -3   6    0.01    0.12
  -6  -3   6    2.28    0.35
  -7  -3   6    6.37    0.52
   8   3  -6    3.12    0.49
  -8  -3   6    3.26    0.50
  -9   3  -5    1.49    0.41
  -8   3  -5    1.26    0.35
  -7   3  -5    2.78    0.41
  -7   3  -5    1.96    0.32
  -7   3  -5    2.97    0.38
  -6   3  -5    4.84    0.45
  -6   3  -5    4.72    0.38
  -6   3  -5    4.41    0.39
  -5   3  -5    7.02    0.47
  -5   3  -5    6.65    0.40
  -5   3  -5    7.22    0.41
   5  -3   5    7.03    0.31
  -4   3  -5   22.11    0.68
  -4   3  -5   21.90    0.67
  -4   3  -5   22.20    0.76
   4  -3   5   22.03    0.52
   4  -3   5   22.01    0.64
  -3   3  -5    3.05    0.25
  -3   3  -5    2.93    0.28
  -3   3  -5    3.08    0.25
   3  -3   5    3.49    0.25
   3  -3   5    3.35    0.19
  -2   3  -5   18.26    0.61
  -2   3  -5   18.35    0.56
  -2   3  -5   19.14    0.53
   2  -3   5   18.87    0.43
   2  -3   5   18.84    0.54
  -1   3  -5   11.90    0.38
  -1   3  -5   11.94    0.45
  -1   3  -5   11.76    0.45
   1  -3   5   12.37    0.40
   1  -3   5   12.28    0.33
   0   3  -5   82.45    1.67
   0   3  -5   84.31    1.70
   0   3  -5   83.67    1.46
   0  -3   5   80.56    1.38
   0  -3   5   80.99    1.50
   1   3  -5  125.56    2.43
   1   3  -5  125.68    2.38
  -1  -3   5  125.39    2.20
  -1  -3   5  123.98    2.04
  -1  -3   5  126.34    2.15
   2   3  -5    8.03    0.45
   2   3  -5    7.27    0.36
  -2  -3   5    7.74    0.33
  -2  -3   5    7.44    0.31
  -2  -3   5    7.74    0.35
   3   3  -5    1.73    0.25
   3   3  -5    1.39    0.27
  -3  -3   5    1.83    0.23
  -3  -3   5    1.80    0.21
  -3  -3   5    2.10    0.27
   4   3  -5   -0.08    0.18
  -4  -3   5    0.10    0.11
  -5  -3   5   28.94    0.84
  -5  -3   5   28.71    0.77
  -6  -3   5    0.15    0.18
  -7  -3   5    8.64    0.56
  -8  -3   5    0.64    0.32
  -8   3  -4    3.80    0.50
  -7   3  -4   -0.07    0.18
  -7   3  -4    0.15    0.21
  -7   3  -4    0.05    0.18
  -6   3  -4    5.82    0.46
  -6   3  -4    6.14    0.41
  -6   3  -4    6.12    0.41
   6  -3   4    6.23    0.34
  -5   3  -4   38.07    1.08
  -5   3  -4   38.12    0.99
  -5   3  -4   38.62    0.97
   5  -3   4   37.45    0.83
  -4   3  -4    2.90    0.30
  -4   3  -4    3.34    0.19
  -4   3  -4    3.02    0.25
  -4   3  -4    3.37    0.27
   4  -3   4    3.62    0.22
   4  -3   4    3.45    0.26
  -3   3  -4   52.97    1.10
  -3   3  -4   50.75    1.12
  -3   3  -4   52.55    1.22
   3  -3   4   52.02    0.94
   3  -3   4   52.17    1.07
  -2   3  -4    2.07    0.19
  -2   3  -4    2.08    0.19
  -2   3  -4    2.13    0.22
   2  -3   4    2.23    0.19
   2  -3   4    2.11    0.15
  -1   3  -4   41.10    0.83
  -1   3  -4   41.05    0.96
  -1   3  -4   41.22    0.92
   1  -3   4   42.06    0.76
   1  -3   4   42.11    0.85
   0   3  -4   53.96    1.15
   0   3  -4   53.58    1.15
   0   3  -4   52.91    0.97
   0  -3   4   52.80    0.94
   0  -3   4   53.20    1.02
   1   3  -4   77.61    1.56
   1   3  -4   79.05    1.60
  -1  -3   4   77.20    1.42
  -1  -3   4   77.02    1.33
  -1  -3   4   76.91    1.38
  -1  -3   4   78.71    1.29
   2   3  -4   28.35    0.73
   2   3  -4   27.90    0.80
  -2  -3   4   27.28    0.68
  -2  -3   4   26.08    0.62
  -2  -3   4   26.53    0.63
   3   3  -4   19.03    0.60
   3   3  -4   18.41    0.67
  -3  -3   4   19.11    0.52
  -3  -3   4   19.10    0.60
  -3  -3   4   18.80    0.54
   4   3  -4    0.36    0.19
  -4  -3   4    0.26    0.12
  -4  -3   4    0.25    0.14
   5   3  -4   15.35    0.62
  -5  -3   4   16.94    0.60
  -5  -3   4   16.58    0.52
  -6  -3   4    2.49    0.32
  -7  -3   4    0.05    0.19
  -8  -3   4    1.14    0.45
  -8  -3   4    2.07    0.38
  -8   3  -3   11.94    0.61
  -8   3  -3   11.72    0.69
  -7   3  -3    0.45    0.23
  -7   3  -3    0.59    0.22
  -7   3  -3    0.67    0.23
  -6   3  -3    0.56    0.19
  -6   3  -3    1.04    0.23
  -6   3  -3    0.81    0.24
  -6   3  -3    0.70    0.20
  -5   3  -3    1.11    0.23
  -5   3  -3    0.75    0.18
  -5   3  -3    0.90    0.17
  -5   3  -3    0.73    0.18
   5  -3   3    0.43    0.14
  -4   3  -3    1.32    0.23
  -4   3  -3    1.45    0.16
  -4   3  -3    1.37    0.18
  -4   3  -3    1.65    0.22
   4  -3   3    1.75    0.19
   4  -3   3    1.49    0.19
  -3   3  -3    2.42    0.24
  -3   3  -3    2.40    0.21
  -3   3  -3    2.63    0.19
   3  -3   3    2.04    0.19
   3  -3   3    2.27    0.17
  -2   3  -3    9.57    0.33
  -2   3  -3    9.51    0.38
  -2   3  -3    9.33    0.33
   2  -3   3    9.67    0.33
   2  -3   3    9.59    0.28
  -1   3  -3   67.49    1.32
  -1   3  -3   69.60    1.25
  -1   3  -3   68.12    1.40
   1  -3   3   68.76    1.24
   1  -3   3   71.90    1.15
   0   3  -3  198.63    3.54
   0   3  -3  199.96    3.15
   0   3  -3  196.88    3.47
   0  -3   3  200.44    3.20
   0  -3   3  200.58    3.14
   0  -3   3  197.54    2.99
   1   3  -3    4.00    0.26
   1   3  -3    4.18    0.25
  -1  -3   3    4.15    0.20
  -1  -3   3    4.16    0.20
  -1  -3   3    3.79    0.19
   2   3  -3  106.33    2.03
   2   3  -3  107.62    2.07
  -2  -3   3  103.81    1.91
  -2  -3   3  105.79    1.76
  -2  -3   3  106.75    1.78
   3   3  -3    0.57    0.16
   3   3  -3    0.59    0.17
  -3  -3   3    0.56    0.15
  -3  -3   3    0.59    0.11
  -3  -3   3    0.60    0.13
   4   3  -3    1.20    0.25
   4   3  -3    1.45    0.24
  -4  -3   3    1.56    0.25
  -4  -3   3    1.49    0.20
  -4  -3   3    1.59    0.18
   5   3  -3    4.59    0.37
  -5  -3   3    4.45    0.32
  -5  -3   3    4.67    0.27
  -6  -3   3   34.89    0.94
  -7  -3   3    2.79    0.46
  -7  -3   3    2.52    0.34
  -8  -3   3   -0.08    0.22
  -8  -3   3   -0.20    0.32
  -9  -3   3    3.12    0.47
  -9  -3   3    3.20    0.60
  -8   3  -2    0.06    0.22
  -7   3  -2    1.30    0.26
  -7   3  -2    1.47    0.30
  -7   3  -2    0.96    0.26
  -7   3  -2    1.61    0.28
  -6   3  -2    7.77    0.43
  -6   3  -2    8.04    0.45
  -6   3  -2    7.90    0.42
  -6   3  -2    8.51    0.49
  -6   3  -2    8.03    0.42
  -5   3  -2    7.35    0.39
  -5   3  -2    7.12    0.37
  -5   3  -2    7.26    0.42
  -5   3  -2    7.07    0.35
  -5   3  -2    7.13    0.37
  -4   3  -2    2.88    0.26
  -4   3  -2    2.99    0.23
  -4   3  -2    2.62    0.24
  -4   3  -2    2.89    0.21
  -4   3  -2    2.98    0.23
   4  -3   2    2.85    0.22
  -3   3  -2   98.44    1.82
  -3   3  -2   99.29    1.95
  -3   3  -2  100.78    1.73
  -3   3  -2   96.62    1.77
   3  -3   2   97.37    1.63
  -2   3  -2   19.53    0.46
  -2   3  -2   18.76    0.54
  -2   3  -2   18.30    0.48
   2  -3   2   19.40    0.44
  -1   3  -2   78.08    1.37
  -1   3  -2   75.91    1.52
  -1   3  -2   79.35    1.42
   1  -3   2   78.73    1.35
   1  -3   2   79.63    1.27
   0   3  -2   58.03    1.11
   0   3  -2   57.72    1.01
   0   3  -2   56.01    1.17
   0  -3   2   59.02    1.02
   0  -3   2   58.65    0.99
   0  -3   2   58.53    0.98
   1   3  -2   96.34    1.82
   1   3  -2   98.49    1.86
  -1  -3   2   96.49    1.57
  -1  -3   2   98.98    1.69
  -1  -3   2  100.77    1.61
   2   3  -2   78.21    1.55
   2   3  -2   77.30    1.56
  -2  -3   2   79.55    1.32
  -2  -3   2   77.29    1.33
  -2  -3   2   78.98    1.46
   3   3  -2   12.27    0.48
   3   3  -2   12.41    0.45
  -3  -3   2   11.78    0.37
  -3  -3   2   11.35    0.42
  -3  -3   2   11.72    0.33
   4   3  -2    9.54    0.43
   4   3  -2    8.74    0.47
  -4  -3   2    8.96    0.31
  -4  -3   2    9.55    0.42
  -4  -3   2    9.15    0.37
   5   3  -2   35.50    0.98
  -5  -3   2   35.89    0.88
  -5  -3   2   35.55    0.78
  -6  -3   2   25.38    0.76
  -6  -3   2   25.09    0.87
  -7  -3   2    0.54    0.29
  -7  -3   2    0.84    0.25
  -8  -3   2   -0.14    0.20
  -8  -3   2   -0.15    0.27
  -9  -3   2   -0.73    0.34
  -9  -3   2   -0.03    0.24
  -8   3  -1    3.97    0.42
  -7   3  -1    3.67    0.35
  -7   3  -1    3.18    0.35
  -7   3  -1    3.50    0.36
  -6   3  -1    6.56    0.38
  -6   3  -1    5.57    0.39
  -6   3  -1    6.17    0.38
  -6   3  -1    6.06    0.38
  -6   3  -1    6.11    0.41
  -5   3  -1    0.26    0.15
  -5   3  -1    0.33    0.15
  -5   3  -1    0.25    0.14
  -5   3  -1    0.17    0.13
  -5   3  -1    0.21    0.15
  -4   3  -1    0.31    0.15
  -4   3  -1    0.35    0.13
  -4   3  -1    0.44    0.12
  -4   3  -1    0.33    0.12
  -4   3  -1    0.32    0.12
  -3   3  -1   28.27    0.68
  -3   3  -1   29.23    0.74
  -3   3  -1   28.39    0.67
  -3   3  -1   29.98    0.67
   3  -3   1   31.18    0.68
   3  -3   1   29.32    0.65
  -2   3  -1    3.67    0.15
  -2   3  -1    3.60    0.20
  -2   3  -1    3.49    0.21
  -2   3  -1    3.58    0.19
   2  -3   1    3.61    0.19
   2  -3   1    3.90    0.18
  -1   3  -1  197.32    3.54
  -1   3  -1  201.05    3.16
  -1   3  -1  201.16    3.38
  -1   3  -1  200.58    3.23
   1  -3   1  202.46    3.03
   1  -3   1  212.64    3.24
   0   3  -1  225.04    3.97
   0   3  -1  226.40    3.57
   0   3  -1  229.41    3.83
   0  -3   1  232.48    3.38
   0  -3   1  231.33    3.65
   0  -3   1  226.69    3.51
   1   3  -1   89.08    1.43
   1   3  -1   86.44    1.67
   1   3  -1   88.51    1.62
  -1  -3   1   87.32    1.42
  -1  -3   1   90.16    1.42
  -1  -3   1   89.77    1.53
   2   3  -1   33.89    0.79
   2   3  -1   33.12    0.79
  -2  -3   1   34.33    0.61
  -2  -3   1   33.90    0.67
  -2  -3   1   33.85    0.73
   3   3  -1   45.29    1.05
   3   3  -1   46.36    1.08
  -3  -3   1   46.29    0.82
  -3  -3   1   47.08    0.90
  -3  -3   1   46.54    1.00
   4   3  -1    5.64    0.36
   4   3  -1    5.42    0.34
  -4  -3   1    5.50    0.32
  -4  -3   1    5.76    0.22
  -4  -3   1    5.19    0.27
   5   3  -1    6.64    0.42
  -5  -3   1    6.68    0.41
  -5  -3   1    6.63    0.27
  -5  -3   1    6.43    0.34
  -6  -3   1    1.96    0.32
  -6  -3   1    1.84    0.26
  -7  -3   1   -0.06    0.22
  -7  -3   1    0.03    0.16
  -8  -3   1    0.12    0.30
  -8  -3   1   -0.03    0.18
  -9  -3   1    5.41    0.68
  -9  -3   1    4.68    0.50
  -8   3   0   10.52    0.57
  -8   3   0    9.11    0.55
  -7   3   0    0.24    0.21
  -7   3   0    0.34    0.20
  -7   3   0    0.36    0.18
  -6   3   0    0.89    0.20
  -6   3   0    1.29    0.23
  -6   3   0    1.21    0.23
  -6   3   0    0.90    0.20
   6  -3   0    1.09    0.22
  -5   3   0    1.72    0.23
  -5   3   0    1.99    0.24
  -5   3   0    1.54    0.23
  -5   3   0    1.58    0.22
   5  -3   0    1.65    0.26
  -4   3   0   54.22    1.14
  -4   3   0   53.03    1.09
  -4   3   0   51.87    1.05
  -4   3   0   51.87    1.09
  -4   3   0   53.00    1.17
   4  -3   0   52.98    1.16
  -3   3   0    6.00    0.27
  -3   3   0    6.36    0.25
  -3   3   0    6.23    0.29
  -3   3   0    6.52    0.27
  -3   3   0    5.96    0.28
   3  -3   0    6.16    0.29
  -2   3   0    6.73    0.26
  -2   3   0    6.98    0.27
  -2   3   0    6.95    0.21
  -2   3   0    7.01    0.26
   2  -3   0    7.35    0.27
   2  -3   0    7.19    0.26
  -1   3   0   79.09    1.35
  -1   3   0   78.06    1.39
  -1   3   0   80.62    1.51
   1  -3   0   81.84    1.32
   1  -3   0   85.36    1.40
   0   3   0  167.35    2.93
   0   3   0  168.82    2.79
   0   3   0  165.46    2.58
   0   3   0  163.20    2.65
   0  -3   0  169.09    2.72
   0  -3   0  169.96    2.51
   1   3   0   10.40    0.26
   1   3   0   10.18    0.34
  -1  -3   0    9.99    0.27
  -1  -3   0   10.50    0.30
  -1  -3   0   10.20    0.29
  -1  -3   0   10.42    0.22
   2   3   0   14.10    0.31
   2   3   0   13.51    0.42
  -2  -3   0   13.24    0.41
  -2  -3   0   13.22    0.33
  -2  -3   0   13.06    0.38
  -2  -3   0   13.04    0.26
   3   3   0   46.32    0.80
   3   3   0   43.49    1.02
  -3  -3   0   44.79    0.75
  -3  -3   0   43.68    0.96
  -3  -3   0   44.80    1.02
  -3  -3   0   42.65    0.83
   4   3   0   42.85    1.05
   4   3   0   44.12    0.80
  -4  -3   0   41.48    0.76
  -4  -3   0   40.75    0.98
  -4  -3   0   41.99    1.06
  -4  -3   0   41.07    0.85
   5   3   0   30.60    0.91
   5   3   0   31.81    0.67
  -5  -3   0   30.85    0.93
  -5  -3   0   32.24    0.76
  -5  -3   0   31.11    0.64
  -5  -3   0   29.59    0.86
  -6  -3   0    1.44    0.29
  -6  -3   0    1.21    0.21
  -7  -3   0    2.09    0.29
  -7  -3   0    2.18    0.36
  -8  -3   0   -0.14    0.17
  -8  -3   0   -0.14    0.25
  -9  -3   0    0.91    0.28
  -9  -3   0    1.35    0.46
  -9   3   1    0.63    0.33
  -8   3   1    0.69    0.25
  -8   3   1    0.90    0.30
  -7   3   1    0.74    0.25
  -7   3   1    0.82    0.26
  -6   3   1   13.90    0.56
  -6   3   1   14.52    0.57
  -6   3   1   14.65    0.55
  -5   3   1    8.49    0.40
  -5   3   1    8.88    0.40
  -5   3   1    9.45    0.42
  -5   3   1    8.85    0.39
   5  -3  -1    8.68    0.42
   5  -3  -1    8.20    0.46
  -4   3   1    9.57    0.38
  -4   3   1    9.30    0.38
  -4   3   1    9.53    0.39
  -4   3   1    9.87    0.37
   4  -3  -1    9.67    0.44
   4  -3  -1    9.21    0.38
  -3   3   1   55.83    1.12
  -3   3   1   55.12    1.09
  -3   3   1   55.43    1.05
  -3   3   1   56.04    1.10
   3  -3  -1   55.75    1.16
   3  -3  -1   54.01    1.10
  -2   3   1   26.44    0.58
  -2   3   1   26.27    0.60
  -2   3   1   25.89    0.59
  -2   3   1   27.54    0.60
   2  -3  -1   27.18    0.64
   2  -3  -1   27.82    0.56
  -1   3   1    5.59    0.22
  -1   3   1    5.72    0.21
  -1   3   1    5.64    0.21
   1  -3  -1    6.63    0.25
   1  -3  -1    6.25    0.22
   0   3   1   60.49    1.08
   0   3   1   60.46    1.16
   0   3   1   61.49    1.02
   0  -3  -1   62.21    1.11
   0  -3  -1   62.94    1.02
   0  -3  -1   62.31    1.06
   1   3   1   17.05    0.38
   1   3   1   16.61    0.44
   1   3   1   16.21    0.30
  -1  -3  -1   16.39    0.40
  -1  -3  -1   16.36    0.40
  -1  -3  -1   16.41    0.36
   2   3   1    0.63    0.12
   2   3   1    0.65    0.09
  -2  -3  -1    0.67    0.12
  -2  -3  -1    0.58    0.09
  -2  -3  -1    0.66    0.11
   3   3   1   38.52    0.93
   3   3   1   39.18    0.75
  -3  -3  -1   39.08    0.91
  -3  -3  -1   38.58    0.86
  -3  -3  -1   37.91    0.73
   4   3   1    0.98    0.13
   4   3   1    0.81    0.17
  -4  -3  -1    1.17    0.20
  -4  -3  -1    1.06    0.18
  -4  -3  -1    0.93    0.09
  -4  -3  -1    1.00    0.14
   5   3   1   23.46    0.78
   5   3   1   24.12    0.58
  -5  -3  -1   22.91    0.60
  -5  -3  -1   22.03    0.71
  -5  -3  -1   23.36    0.78
  -6  -3  -1    8.60    0.49
  -6  -3  -1    8.48    0.52
  -6  -3  -1    8.95    0.39
  -7  -3  -1    4.31    0.33
  -7  -3  -1    4.92    0.45
  -8  -3  -1    4.63    0.49
  -8  -3  -1    3.93    0.36
  -9  -3  -1    3.09    0.53
  -9   3   2   -0.44    0.28
  -8   3   2   -0.03    0.25
  -8   3   2    0.48    0.26
  -7   3   2    2.04    0.32
  -7   3   2    2.15    0.32
  -6   3   2    2.05    0.26
  -6   3   2    2.82    0.33
  -6   3   2    2.85    0.32
  -5   3   2   -0.03    0.13
  -5   3   2   -0.07    0.10
  -5   3   2   -0.07    0.12
   5  -3  -2    0.21    0.15
  -4   3   2    9.85    0.38
  -4   3   2    9.95    0.41
  -4   3   2   10.31    0.35
  -4   3   2    9.97    0.41
   4  -3  -2   10.01    0.47
   4  -3  -2   10.31    0.42
  -3   3   2   97.49    1.75
  -3   3   2   94.48    1.70
  -3   3   2   93.40    1.71
  -3   3   2   95.39    1.66
   3  -3  -2   95.02    1.79
   3  -3  -2   96.53    1.84
  -2   3   2    0.79    0.09
  -2   3   2    0.93    0.13
  -2   3   2    0.58    0.11
  -2   3   2    0.53    0.11
   2  -3  -2    0.83    0.12
   2  -3  -2    0.71    0.15
  -1   3   2   18.70    0.43
  -1   3   2   18.81    0.44
  -1   3   2   18.80    0.46
  -1   3   2   19.22    0.42
   1  -3  -2   18.74    0.49
   1  -3  -2   19.13    0.41
   0   3   2    5.88    0.22
   0   3   2    6.19    0.23
   0   3   2    6.22    0.19
   0  -3  -2    6.28    0.26
   0  -3  -2    5.76    0.18
   0  -3  -2    5.69    0.20
   1   3   2   64.37    1.14
   1   3   2   63.78    1.25
   1   3   2   64.07    1.02
  -1  -3  -2   65.78    1.03
  -1  -3  -2   61.97    1.19
  -1  -3  -2   64.24    1.19
   2   3   2   15.98    0.41
  -2  -3  -2   15.78    0.44
  -2  -3  -2   16.42    0.35
  -2  -3  -2   16.36    0.46
   3   3   2    8.71    0.30
   3   3   2    9.03    0.38
  -3  -3  -2    8.41    0.33
  -3  -3  -2    8.85    0.37
  -3  -3  -2    8.36    0.25
   4   3   2    0.90    0.14
   4   3   2    1.03    0.21
  -4  -3  -2    0.86    0.16
  -4  -3  -2    0.64    0.11
  -4  -3  -2    0.45    0.15
   5   3   2   18.49    0.53
   5   3   2   18.96    0.70
  -5  -3  -2   18.13    0.62
  -5  -3  -2   18.34    0.68
  -5  -3  -2   18.97    0.51
   6   3   2   49.05    1.06
  -6  -3  -2   48.42    1.22
  -6  -3  -2   48.13    1.31
  -6  -3  -2   48.15    1.02
  -7  -3  -2    4.82    0.49
  -7  -3  -2    5.78    0.35
  -7  -3  -2    5.72    0.46
  -8  -3  -2    6.53    0.55
  -8  -3  -2    6.48    0.61
  -9  -3  -2    7.96    0.63
 -10  -3  -2   -0.10    0.39
  -9   3   3    2.15    0.40
  -8   3   3    7.82    0.58
  -8   3   3    7.25    0.54
  -7   3   3    0.36    0.22
  -7   3   3    0.19    0.24
  -6   3   3    0.66    0.23
  -6   3   3    0.53    0.20
  -5   3   3    3.31    0.30
  -5   3   3    2.74    0.26
  -5   3   3    3.03    0.30
   5  -3  -3    2.63    0.33
  -4   3   3    0.15    0.12
  -4   3   3    0.29    0.13
  -4   3   3    0.33    0.14
   4  -3  -3    0.27    0.19
   4  -3  -3    0.34    0.16
  -3   3   3    3.48    0.24
  -3   3   3    2.99    0.23
  -3   3   3    3.11    0.14
  -3   3   3    3.23    0.22
   3  -3  -3    2.63    0.28
   3  -3  -3    3.04    0.25
  -2   3   3    2.86    0.19
  -2   3   3    2.92    0.20
  -2   3   3    2.89    0.19
   2  -3  -3    3.08    0.26
   2  -3  -3    2.95    0.22
  -1   3   3   44.63    0.83
  -1   3   3   44.68    0.88
  -1   3   3   45.18    0.87
   1  -3  -3   45.80    0.90
   1  -3  -3   45.36    0.96
   0   3   3  187.10    2.98
   0   3   3  190.91    3.08
   0   3   3  196.04    3.28
   0  -3  -3  191.75    3.25
   0  -3  -3  187.97    3.20
   0  -3  -3  190.06    2.86
   1   3   3  218.15    3.28
   1   3   3  213.75    3.44
   1   3   3  215.59    3.74
  -1  -3  -3  214.90    3.67
  -1  -3  -3  218.21    3.15
  -1  -3  -3  205.40    3.55
   2   3   3    1.93    0.18
   2   3   3    2.11    0.17
   2   3   3    2.10    0.09
  -2  -3  -3    1.92    0.16
  -2  -3  -3    2.20    0.11
  -2  -3  -3    2.15    0.17
   3   3   3   29.87    0.80
   3   3   3   30.42    0.69
  -3  -3  -3   31.30    0.57
  -3  -3  -3   30.63    0.78
  -3  -3  -3   30.97    0.74
   4   3   3    0.16    0.14
   4   3   3    0.15    0.11
  -4  -3  -3    0.11    0.08
  -4  -3  -3    0.17    0.12
  -4  -3  -3    0.04    0.10
   5   3   3    1.03    0.24
   5   3   3    1.08    0.18
  -5  -3  -3    0.81    0.20
  -5  -3  -3    1.31    0.22
  -5  -3  -3    0.96    0.14
   6   3   3    2.37    0.26
  -6  -3  -3    2.37    0.24
  -6  -3  -3    2.92    0.34
  -6  -3  -3    2.25    0.33
  -7  -3  -3    2.19    0.35
  -7  -3  -3    1.07    0.30
  -8  -3  -3    0.84    0.31
  -8  -3  -3    0.96    0.33
  -9  -3  -3    0.90    0.36
  -9  -3  -3    0.54    0.37
 -10  -3  -3    3.99    0.65
  -8   3   4    0.40    0.31
  -8   3   4    0.65    0.29
  -7   3   4    0.28    0.23
  -7   3   4   -0.03    0.23
  -6   3   4    2.23    0.34
  -6   3   4    1.94    0.29
  -5   3   4    1.70    0.27
  -5   3   4    1.46    0.26
   5  -3  -4    1.42    0.29
  -4   3   4    5.69    0.35
  -4   3   4    5.73    0.34
  -4   3   4    5.59    0.31
   4  -3  -4    5.83    0.39
  -3   3   4   16.05    0.51
  -3   3   4   16.12    0.52
  -3   3   4   16.52    0.48
   3  -3  -4   16.24    0.61
   3  -3  -4   17.12    0.56
  -2   3   4   25.78    0.62
  -2   3   4   24.77    0.61
  -2   3   4   26.04    0.64
   2  -3  -4   26.98    0.68
   2  -3  -4   26.50    0.73
  -1   3   4   43.44    0.88
  -1   3   4   42.14    0.82
  -1   3   4   43.07    0.87
   1  -3  -4   43.70    0.97
   1  -3  -4   43.67    0.92
   0   3   4  114.63    1.94
   0   3   4  124.88    2.10
   0   3   4  118.78    2.02
   0  -3  -4  115.68    2.13
   0  -3  -4  117.95    2.12
   1   3   4   79.85    1.33
   1   3   4   79.88    1.52
   1   3   4   80.39    1.44
  -1  -3  -4   82.05    1.26
  -1  -3  -4   76.37    1.51
  -1  -3  -4   78.69    1.49
   2   3   4   32.04    0.73
   2   3   4   33.09    0.60
   2   3   4   32.24    0.79
  -2  -3  -4   32.35    0.75
  -2  -3  -4   32.98    0.56
  -2  -3  -4   33.30    0.79
   3   3   4    3.07    0.23
   3   3   4    3.27    0.26
   3   3   4    3.38    0.14
  -3  -3  -4    3.54    0.14
  -3  -3  -4    3.28    0.23
  -3  -3  -4    3.60    0.25
   4   3   4    1.21    0.18
   4   3   4    1.09    0.23
   4   3   4    0.97    0.10
  -4  -3  -4    1.12    0.11
  -4  -3  -4    1.22    0.20
  -4  -3  -4    1.08    0.18
   5   3   4    4.42    0.30
  -5  -3  -4    4.20    0.21
  -5  -3  -4    4.43    0.32
  -5  -3  -4    4.27    0.36
   6   3   4   13.36    0.53
  -6  -3  -4   13.47    0.64
  -6  -3  -4   15.48    0.60
  -7  -3  -4    8.90    0.59
  -7  -3  -4    8.91    0.52
  -8  -3  -4    0.16    0.26
  -8  -3  -4    0.09    0.26
  -9  -3  -4   -0.55    0.24
  -9  -3  -4   -0.09    0.30
 -10  -3  -4   -0.50    0.32
  -8   3   5    1.00    0.35
  -8   3   5    2.25    0.40
  -7   3   5    0.05    0.23
  -7   3   5    0.27    0.27
  -6   3   5   14.65    0.65
  -6   3   5   13.91    0.64
  -5   3   5    0.83    0.21
  -5   3   5    0.69    0.22
  -4   3   5    1.20    0.22
  -4   3   5    1.21    0.19
   4  -3  -5    1.45    0.27
  -3   3   5   26.51    0.73
  -3   3   5   27.08    0.72
  -3   3   5   27.15    0.68
   3  -3  -5   28.64    0.81
   3  -3  -5   26.77    0.85
  -2   3   5    0.98    0.16
  -2   3   5    0.89    0.15
  -2   3   5    0.94    0.15
   2  -3  -5    1.01    0.20
   2  -3  -5    1.00    0.22
  -1   3   5   16.86    0.48
  -1   3   5   16.62    0.45
  -1   3   5   16.98    0.48
   1  -3  -5   16.76    0.56
   1  -3  -5   16.29    0.52
   0   3   5    1.76    0.19
   0   3   5    1.84    0.13
   0   3   5    1.97    0.14
   0   3   5    1.95    0.16
   0  -3  -5    1.81    0.23
   0  -3  -5    2.13    0.20
   1   3   5    2.60    0.21
   1   3   5    2.37    0.18
   1   3   5    2.53    0.16
  -1  -3  -5    2.13    0.20
  -1  -3  -5    2.46    0.22
  -1  -3  -5    2.67    0.15
   2   3   5   10.51    0.39
   2   3   5   11.29    0.30
  -2  -3  -5   10.24    0.40
  -2  -3  -5   10.51    0.38
   3   3   5    1.16    0.11
   3   3   5    1.16    0.17
  -3  -3  -5    1.23    0.18
  -3  -3  -5    1.01    0.17
  -3  -3  -5    1.23    0.20
   4   3   5   14.14    0.35
   4   3   5   14.00    0.49
  -4  -3  -5   13.91    0.50
  -4  -3  -5   14.06    0.55
   5   3   5    1.52    0.23
  -5  -3  -5    1.86    0.26
  -5  -3  -5    1.35    0.24
  -6  -3  -5   30.91    0.89
  -6  -3  -5   29.46    0.99
  -7  -3  -5    1.29    0.29
  -7  -3  -5    1.56    0.32
  -8  -3  -5    5.51    0.61
  -8  -3  -5    6.08    0.51
  -9  -3  -5    2.51    0.45
  -9  -3  -5    1.85    0.46
 -10  -3  -5   -0.18    0.37
  -8   3   6    0.70    0.32
  -7   3   6    1.26    0.37
  -7   3   6    1.23    0.31
  -6   3   6    2.27    0.37
  -6   3   6    2.06    0.32
  -5   3   6    0.57    0.20
  -4   3   6    0.70    0.18
   4  -3  -6    0.51    0.23
  -3   3   6    1.06    0.17
  -3   3   6    0.89    0.18
   3  -3  -6    0.84    0.23
  -2   3   6    7.05    0.33
  -2   3   6    7.36    0.34
  -2   3   6    7.28    0.35
   2  -3  -6    8.45    0.45
   2  -3  -6    7.03    0.44
  -1   3   6   14.41    0.43
  -1   3   6   14.33    0.46
  -1   3   6   14.71    0.46
   1  -3  -6   14.89    0.56
   1  -3  -6   14.21    0.52
   0   3   6    7.09    0.26
   0   3   6    6.82    0.25
   0   3   6    7.01    0.30
   0   3   6    6.80    0.32
   0  -3  -6    7.09    0.35
   0  -3  -6    6.95    0.37
   1   3   6   36.31    0.83
   1   3   6   35.99    0.76
  -1  -3  -6   36.51    0.66
  -1  -3  -6   34.90    0.88
  -1  -3  -6   35.12    0.86
   2   3   6    3.73    0.20
   2   3   6    3.30    0.25
  -2  -3  -6    3.28    0.25
  -2  -3  -6    3.40    0.24
  -2  -3  -6    3.45    0.24
   3   3   6   13.18    0.48
   3   3   6   13.43    0.37
  -3  -3  -6   13.08    0.51
  -3  -3  -6   12.96    0.52
  -3  -3  -6   13.14    0.46
   4   3   6    2.54    0.17
   4   3   6    2.70    0.28
  -4  -3  -6    2.96    0.30
  -4  -3  -6    2.37    0.24
  -4  -3  -6    2.69    0.28
  -5  -3  -6    0.67    0.20
  -5  -3  -6    0.81    0.20
  -6  -3  -6    0.80    0.22
  -6  -3  -6    0.82    0.25
  -7  -3  -6    0.76    0.29
  -7  -3  -6    0.94    0.25
  -8  -3  -6    5.14    0.48
  -8  -3  -6    4.90    0.57
  -9  -3  -6   -0.14    0.26
  -9  -3  -6   -0.03    0.29
  -7   3   7    0.18    0.28
  -7   3   7    0.55    0.28
  -6   3   7    0.21    0.22
  -5   3   7   -0.10    0.17
  -4   3   7    3.98    0.35
  -3   3   7    0.60    0.15
  -3   3   7    0.60    0.17
   3  -3  -7    0.27    0.22
   3  -3  -7    0.44    0.25
  -2   3   7   17.21    0.54
  -2   3   7   16.43    0.52
   2  -3  -7   16.34    0.64
   2  -3  -7   16.57    0.68
  -1   3   7    7.72    0.36
  -1   3   7    8.07    0.33
  -1   3   7    8.04    0.36
   1  -3  -7    7.48    0.45
   1  -3  -7    7.74    0.44
   0   3   7    5.88    0.30
   0   3   7    6.05    0.32
   0   3   7    6.02    0.25
   0   3   7    5.75    0.24
   0  -3  -7    5.44    0.37
   0  -3  -7    5.63    0.35
   1   3   7    8.04    0.33
   1   3   7    7.82    0.37
  -1  -3  -7    8.27    0.33
  -1  -3  -7    8.44    0.27
  -1  -3  -7    7.93    0.40
  -1  -3  -7    8.41    0.41
   2   3   7   22.19    0.56
   2   3   7   20.91    0.63
  -2  -3  -7   21.68    0.64
  -2  -3  -7   21.90    0.69
  -2  -3  -7   21.52    0.63
   3   3   7    2.76    0.20
   3   3   7    2.28    0.26
  -3  -3  -7    2.76    0.27
  -3  -3  -7    2.23    0.24
  -3  -3  -7    2.17    0.27
   4   3   7    1.71    0.17
  -4  -3  -7    1.66    0.24
  -5  -3  -7    1.07    0.22
  -5  -3  -7    1.43    0.27
  -6  -3  -7    2.56    0.33
  -6  -3  -7    2.11    0.32
  -7  -3  -7    0.32    0.21
  -7  -3  -7    0.13    0.24
  -8  -3  -7    0.14    0.26
  -8  -3  -7    0.40    0.26
  -9  -3  -7    0.14    0.33
  -7   3   8   15.25    0.78
  -6   3   8    0.81    0.28
  -5   3   8   -0.23    0.18
  -4   3   8   14.88    0.64
   4  -3  -8   15.11    0.79
  -3   3   8    5.66    0.38
   3  -3  -8    5.39    0.48
  -2   3   8    0.50    0.16
   2  -3  -8    1.00    0.28
   2  -3  -8    0.73    0.24
  -1   3   8    7.65    0.34
  -1   3   8    7.95    0.39
   1  -3  -8    7.36    0.48
   1  -3  -8    7.64    0.46
   0   3   8    0.35    0.13
   0   3   8    0.34    0.15
   0   3   8    0.58    0.13
   0  -3  -8    0.65    0.20
   0  -3  -8    0.65    0.23
   1   3   8   13.39    0.46
   1   3   8   14.00    0.52
  -1  -3  -8   13.15    0.55
  -1  -3  -8   13.03    0.44
  -1  -3  -8   12.62    0.53
   2   3   8   11.90    0.41
   2   3   8   10.89    0.48
  -2  -3  -8   11.25    0.52
  -2  -3  -8   10.90    0.46
  -2  -3  -8   11.33    0.46
   3   3   8    5.36    0.28
   3   3   8    5.53    0.37
  -3  -3  -8    4.66    0.32
  -3  -3  -8    4.87    0.35
   4   3   8    0.19    0.11
  -4  -3  -8    0.15    0.14
  -5  -3  -8   54.84    1.29
  -6  -3  -8    2.54    0.38
  -6  -3  -8    3.07    0.36
   7   3   8    1.17    0.35
  -7  -3  -8    1.03    0.27
  -7  -3  -8    0.81    0.30
  -8  -3  -8    1.74    0.42
  -9  -3  -8    8.72    0.78
  -6   3   9    0.10    0.25
  -5   3   9    0.75    0.27
   5  -3  -9    0.50    0.36
  -4   3   9    0.04    0.18
   4  -3  -9    0.17    0.33
  -3   3   9   11.43    0.55
   3  -3  -9   10.04    0.65
  -2   3   9   15.48    0.54
   2  -3  -9   14.48    0.71
  -1   3   9    7.65    0.40
  -1   3   9    6.90    0.34
   1  -3  -9    7.53    0.51
   0   3   9   21.84    0.55
   0   3   9   20.41    0.66
   0  -3  -9   21.27    0.75
   1   3   9   11.38    0.51
   1   3   9   12.16    0.48
  -1  -3  -9   12.14    0.55
  -1  -3  -9   12.05    0.44
   2   3   9    0.56    0.15
   2   3   9    0.59    0.20
  -2  -3  -9    0.76    0.20
  -2  -3  -9    0.57    0.17
   3   3   9    0.06    0.15
   3   3   9    0.15    0.11
  -3  -3  -9    0.34    0.16
  -3  -3  -9    0.17    0.15
   4   3   9    0.37    0.13
  -4  -3  -9    0.32    0.15
  -5  -3  -9    4.25    0.34
  -6  -3  -9   11.47    0.56
  -6  -3  -9   12.54    0.68
  -7  -3  -9    0.20    0.19
  -7  -3  -9    0.29    0.27
  -8  -3  -9   -0.13    0.28
  -9  -3  -9   10.88    0.84
  -6   3  10    0.01    0.26
   6  -3 -10   -0.49    0.41
  -5   3  10    1.84    0.36
   5  -3 -10    1.81    0.53
  -4   3  10    1.69    0.32
   4  -3 -10    2.77    0.51
  -3   3  10    3.70    0.38
   3  -3 -10    3.25    0.49
   2  -3 -10    8.37    0.62
  -1   3  10   13.81    0.55
   1  -3 -10   12.81    0.66
   0   3  10   16.08    0.48
   0   3  10   16.08    0.60
   0  -3 -10   14.71    0.66
   1   3  10    1.55    0.26
  -1  -3 -10    1.38    0.28
   2   3  10    1.45    0.27
  -2  -3 -10    1.22    0.22
  -2  -3 -10    1.14    0.23
   3   3  10   10.59    0.55
  -3  -3 -10   10.63    0.49
   4   3  10    6.24    0.35
   4   3  10    5.81    0.45
  -4  -3 -10    6.38    0.38
  -5  -3 -10    8.25    0.45
  -6  -3 -10    0.38    0.24
  -6  -3 -10    0.39    0.20
  -7  -3 -10    0.03    0.25
   8   3  10    1.29    0.44
  -8  -3 -10    1.79    0.43
  -9  -3 -10    1.25    0.44
  -5   3  11    0.30    0.26
   5  -3 -11   -0.56    0.37
  -4   3  11   -0.21    0.21
   4  -3 -11   -0.29    0.35
  -3   3  11    9.50    0.58
   3  -3 -11   10.11    0.74
   2  -3 -11    0.50    0.35
  -1   3  11    3.24    0.35
   1  -3 -11    3.32    0.48
   0   3  11    6.45    0.43
   0  -3 -11    6.36    0.50
   1   3  11    0.69    0.22
  -1  -3 -11    0.98    0.26
   2   3  11   10.69    0.57
  -2  -3 -11   11.89    0.55
  -2  -3 -11   11.88    0.51
   3   3  11    4.29    0.41
  -3  -3 -11    4.74    0.37
   4   3  11    0.87    0.27
  -4  -3 -11    1.29    0.24
  -5  -3 -11    3.86    0.35
  -6  -3 -11    0.21    0.23
  -7  -3 -11    2.08    0.43
   8   3  11    7.61    0.73
  -8  -3 -11    6.23    0.70
  -4   3  12    6.28    0.58
   4  -3 -12    6.23    0.75
  -3   3  12    0.24    0.24
   3  -3 -12    0.44    0.39
   2  -3 -12    0.14    0.33
   1  -3 -12   -0.06    0.27
   0   3  12   -0.01    0.19
   0  -3 -12    0.30    0.29
   1   3  12    1.82    0.31
  -1  -3 -12    2.69    0.37
   2   3  12   -0.30    0.19
  -2  -3 -12    0.18    0.19
   3   3  12   12.94    0.67
  -3  -3 -12   14.30    0.62
   4   3  12   -0.12    0.22
  -4  -3 -12    0.28    0.17
   5   3  12    2.25    0.38
  -7  -3 -12    0.95    0.35
   8   3  12    8.69    0.78
  -8  -3 -12    6.61    0.74
   4  -3 -13    0.04    0.44
  -3   3  13   10.92    0.68
   3  -3 -13   10.41    0.84
   2  -3 -13    1.55    0.45
   1  -3 -13    2.48    0.47
   0   3  13    8.36    0.53
   0  -3 -13    9.39    0.65
   1   3  13    0.75    0.29
  -1  -3 -13    1.32    0.32
   2   3  13    4.66    0.48
  -2  -3 -13    5.14    0.43
   3   3  13   14.22    0.72
  -3  -3 -13   12.60    0.61
   4   3  13   10.46    0.66
   5   3  13    0.95    0.34
   6   3  13    5.75    0.62
  -7  -3 -13    2.66    0.50
   3  -3 -14   -0.04    0.43
   2  -3 -14    0.12    0.38
   1  -3 -14    2.88    0.50
   0  -3 -14    1.67    0.42
   1   3  14    9.50    0.61
  -1  -3 -14    9.64    0.62
   2   3  14    6.80    0.57
   3   3  14   -0.14    0.25
   4   3  14    0.27    0.27
   5   3  14    6.74    0.63
   6   3  14    0.80    0.36
   2  -3 -15    4.00    0.63
   1  -3 -15    1.08    0.42
   0  -3 -15    2.01    0.42
   2   3  15   -0.07    0.26
   3   3  15   -0.41    0.25
   4   3  15   -0.36    0.26
   5   3  15    3.45    0.51
   6   3  15   -0.37    0.26
   2   3  16    0.08    0.31
   3   3  16    0.98    0.40
   4   3  16    3.67    0.55
   5  -4  15   -0.07    0.23
  -4   4 -15    2.49    0.41
   4  -4  15    1.45    0.38
  -3   4 -15    5.63    0.65
  -2   4 -15    0.64    0.33
  -1   4 -15    0.66    0.33
   0   4 -15    5.48    0.71
   0  -4  15    4.14    0.52
  -6   4 -14    3.09    0.44
   5  -4  14    2.35    0.44
  -4   4 -14    1.97    0.41
   4  -4  14    0.73    0.32
  -3   4 -14   12.65    0.81
   3  -4  14    9.88    0.64
  -2   4 -14    5.79    0.67
  -1   4 -14   11.01    0.81
   0   4 -14    0.96    0.40
   0  -4  14    0.52    0.29
   1   4 -14    5.15    0.71
  -1  -4  14    3.71    0.49
  -2  -4  14    1.22    0.35
  -7   4 -13    1.28    0.35
  -6   4 -13    0.61    0.23
   6  -4  13   -0.08    0.28
  -5   4 -13    2.94    0.44
   5  -4  13    2.20    0.42
  -4   4 -13   10.99    0.74
   4  -4  13   11.17    0.68
  -3   4 -13    1.06    0.31
   3  -4  13    0.30    0.25
  -2   4 -13    1.18    0.35
  -1   4 -13    2.93    0.50
   0   4 -13    0.44    0.33
   0  -4  13    0.42    0.25
   1   4 -13    0.76    0.42
  -1  -4  13    0.41    0.25
   2   4 -13    0.69    0.48
  -2  -4  13    0.81    0.29
  -3  -4  13    2.02    0.35
  -4  -4  13    0.96    0.31
  -7   4 -12    1.25    0.30
   7  -4  12    1.02    0.36
  -6   4 -12    0.16    0.20
   6  -4  12   -0.01    0.24
  -5   4 -12    0.83    0.30
   5  -4  12    1.13    0.33
  -4   4 -12    6.04    0.58
   4  -4  12    4.75    0.49
  -3   4 -12    7.55    0.59
   3  -4  12    6.57    0.50
  -2   4 -12   13.03    0.74
   2  -4  12   13.08    0.62
  -1   4 -12    5.20    0.58
   1  -4  12    4.57    0.46
   0   4 -12    0.12    0.30
   0  -4  12   -0.10    0.20
   1   4 -12    1.23    0.43
  -1  -4  12    0.56    0.25
   2   4 -12    2.01    0.56
  -2  -4  12    1.21    0.29
  -3  -4  12    1.52    0.31
  -4  -4  12    9.67    0.62
  -7   4 -11    7.10    0.58
  -7   4 -11    6.29    0.70
   7  -4  11    6.24    0.61
  -6   4 -11    3.39    0.46
   6  -4  11    3.90    0.49
  -5   4 -11    4.26    0.49
   5  -4  11    3.70    0.46
  -4   4 -11    0.51    0.25
   4  -4  11    1.37    0.29
  -3   4 -11    2.03    0.34
   3  -4  11    1.98    0.33
  -2   4 -11    2.58    0.38
   2  -4  11    2.13    0.33
  -1   4 -11    0.30    0.25
   1  -4  11    0.29    0.17
   1  -4  11    0.15    0.20
   0   4 -11    6.27    0.60
   0  -4  11    6.45    0.47
   1   4 -11    7.52    0.67
  -1  -4  11    6.12    0.48
   2   4 -11    0.12    0.38
  -2  -4  11    0.30    0.21
  -3  -4  11    2.06    0.33
   4   4 -11   -0.16    0.28
  -4  -4  11    0.28    0.23
   5   4 -11    2.18    0.47
  -5  -4  11    2.06    0.36
  -8   4 -10    4.65    0.69
  -7   4 -10    9.99    0.64
  -7   4 -10    9.63    0.78
  -6   4 -10    0.12    0.20
  -6   4 -10   -0.02    0.25
   6  -4  10   -0.02    0.23
  -5   4 -10    0.19    0.20
   5  -4  10   -0.05    0.18
  -4   4 -10    3.60    0.41
   4  -4  10    3.24    0.37
  -3   4 -10    4.90    0.44
   3  -4  10    4.49    0.39
  -2   4 -10    1.12    0.28
   2  -4  10    1.09    0.24
  -1   4 -10   15.84    0.74
   1  -4  10   15.54    0.59
   1  -4  10   16.50    0.65
   0   4 -10   20.37    0.87
   0  -4  10   20.38    0.74
   1   4 -10    3.80    0.49
  -1  -4  10    3.50    0.36
   2   4 -10    0.19    0.32
   2   4 -10    0.00    0.20
  -2  -4  10    0.17    0.18
   3   4 -10    2.48    0.39
  -3  -4  10    2.21    0.33
   4   4 -10    0.26    0.27
  -4  -4  10    0.13    0.19
   5   4 -10    0.60    0.34
  -5  -4  10    0.22    0.21
   6   4 -10    0.42    0.34
  -8   4  -9    2.88    0.55
  -7   4  -9    0.40    0.23
  -7   4  -9    0.58    0.33
  -6   4  -9    0.36    0.30
  -6   4  -9    0.46    0.22
   6  -4   9    0.13    0.22
  -5   4  -9   -0.08    0.16
   5  -4   9    0.04    0.19
  -4   4  -9    4.00    0.39
   4  -4   9    3.94    0.38
  -3   4  -9    4.82    0.41
   3  -4   9    5.58    0.40
  -2   4  -9   12.12    0.60
   2  -4   9   12.66    0.52
  -1   4  -9    2.83    0.37
   1  -4   9    2.03    0.27
   1  -4   9    2.89    0.27
   1  -4   9    2.78    0.21
   0   4  -9   12.45    0.65
   0  -4   9   11.88    0.45
   0  -4   9   12.87    0.55
   0  -4   9   11.58    0.42
   1   4  -9    3.05    0.32
   1   4  -9    3.08    0.29
   1   4  -9    3.45    0.43
  -1  -4   9    2.78    0.32
   2   4  -9    7.85    0.66
   2   4  -9    9.05    0.49
   2   4  -9    8.54    0.45
  -2  -4   9    8.78    0.48
   3   4  -9    4.20    0.59
   3   4  -9    3.74    0.40
  -3  -4   9    4.17    0.37
   4   4  -9    0.36    0.23
  -4  -4   9    0.29    0.18
   5   4  -9    7.05    0.58
  -5  -4   9    7.36    0.48
   6   4  -9    8.24    0.66
  -9   4  -8    1.74    0.45
  -8   4  -8    6.04    0.66
  -7   4  -8   -0.05    0.16
  -7   4  -8    0.23    0.29
  -6   4  -8    1.94    0.32
  -6   4  -8    2.87    0.46
  -5   4  -8    2.89    0.36
  -5   4  -8    2.59    0.40
  -4   4  -8    0.92    0.23
  -3   4  -8   16.92    0.65
   3  -4   8   17.18    0.63
  -2   4  -8    2.30    0.31
   2  -4   8    2.43    0.18
   2  -4   8    2.59    0.29
  -1   4  -8    3.21    0.33
  -1   4  -8    2.97    0.36
   1  -4   8    2.90    0.21
   1  -4   8    2.71    0.28
   1  -4   8    2.85    0.26
   0   4  -8    0.18    0.21
   0   4  -8    0.25    0.17
   0  -4   8    0.04    0.14
   0  -4   8    0.32    0.13
   0  -4   8    0.13    0.11
   1   4  -8   75.11    1.65
   1   4  -8   73.07    1.78
   1   4  -8   70.93    1.50
  -1  -4   8   73.60    1.54
   2   4  -8   13.58    0.56
   2   4  -8   13.75    0.73
   2   4  -8   13.61    0.55
  -2  -4   8   12.97    0.54
   3   4  -8    0.15    0.28
   3   4  -8    0.14    0.17
  -3  -4   8    0.14    0.15
   4   4  -8    0.70    0.26
  -4  -4   8    0.32    0.17
   5   4  -8    0.81    0.30
  -5  -4   8    0.35    0.17
   6   4  -8    0.91    0.30
   7   4  -8    0.48    0.31
  -9   4  -7    2.24    0.48
  -8   4  -7    5.89    0.62
  -7   4  -7    5.79    0.59
  -6   4  -7    0.36    0.25
  -6   4  -7   -0.05    0.15
  -5   4  -7   15.44    0.64
  -5   4  -7   15.41    0.64
  -5   4  -7   15.42    0.72
  -4   4  -7   15.57    0.61
  -4   4  -7   14.56    0.67
  -3   4  -7    0.07    0.14
   3  -4   7    0.11    0.09
  -2   4  -7    4.31    0.30
  -2   4  -7    4.44    0.35
  -2   4  -7    5.04    0.37
   2  -4   7    4.97    0.23
  -1   4  -7    1.97    0.27
  -1   4  -7    1.63    0.27
   1  -4   7    1.71    0.17
   1  -4   7    1.92    0.24
   0   4  -7   29.07    0.85
   0   4  -7   27.23    0.66
   0   4  -7   28.58    0.89
   0  -4   7   28.04    0.68
   0  -4   7   28.22    0.76
   0  -4   7   28.62    0.67
   1   4  -7    5.64    0.48
   1   4  -7    6.11    0.39
   1   4  -7    6.04    0.32
  -1  -4   7    5.86    0.35
  -1  -4   7    5.68    0.30
  -1  -4   7    5.75    0.25
   2   4  -7   19.50    0.80
   2   4  -7   19.99    0.67
   2   4  -7   19.42    0.64
  -2  -4   7   20.04    0.63
   3   4  -7    1.13    0.23
   3   4  -7    0.78    0.28
  -3  -4   7    0.63    0.18
  -4  -4   7    2.65    0.28
  -5  -4   7    0.77    0.20
   7   4  -7    1.50    0.35
  -7  -4   7    0.88    0.34
  -9   4  -6    1.05    0.39
  -8   4  -6    0.29    0.31
  -7   4  -6   11.97    0.72
  -7   4  -6   11.21    0.62
  -6   4  -6    0.39    0.24
  -6   4  -6    0.28    0.20
  -6   4  -6    0.23    0.18
  -5   4  -6    7.33    0.49
  -5   4  -6    7.24    0.44
  -5   4  -6    7.28    0.43
  -4   4  -6    4.28    0.33
  -4   4  -6    3.88    0.38
   4  -4   6    4.43    0.25
  -3   4  -6   20.35    0.63
  -3   4  -6   19.13    0.71
  -3   4  -6   19.27    0.64
   3  -4   6   19.89    0.49
   3  -4   6   19.60    0.62
  -2   4  -6    0.22    0.12
  -2   4  -6    0.49    0.16
  -2   4  -6    0.37    0.16
   2  -4   6    0.17    0.12
   2  -4   6    0.21    0.09
  -1   4  -6    2.33    0.20
  -1   4  -6    2.63    0.29
  -1   4  -6    2.23    0.27
   1  -4   6    2.30    0.18
   1  -4   6    2.04    0.22
   0   4  -6   42.90    1.06
   0   4  -6   41.69    0.85
   0   4  -6   41.93    1.08
   0  -4   6   40.81    0.94
   0  -4   6   42.56    0.86
   1   4  -6   25.45    0.82
   1   4  -6   24.80    0.74
  -1  -4   6   24.38    0.62
  -1  -4   6   24.96    0.67
  -1  -4   6   25.25    0.56
   2   4  -6    0.23    0.20
   2   4  -6    0.17    0.16
  -2  -4   6    0.10    0.14
  -2  -4   6    0.05    0.12
  -2  -4   6    0.06    0.11
   3   4  -6   -0.04    0.21
   3   4  -6    0.02    0.16
  -3  -4   6    0.07    0.12
   4   4  -6   18.75    0.68
  -4  -4   6   18.12    0.59
  -5  -4   6    5.43    0.35
  -6  -4   6   22.34    0.83
  -7  -4   6    0.69    0.31
   8   4  -6    2.72    0.45
  -8  -4   6    1.58    0.39
  -9   4  -5    2.55    0.47
  -8   4  -5    0.18    0.26
  -7   4  -5   -0.15    0.18
  -7   4  -5    0.15    0.22
  -6   4  -5    0.20    0.21
  -6   4  -5    0.21    0.15
  -6   4  -5    0.29    0.19
  -5   4  -5    0.25    0.20
  -5   4  -5    0.17    0.14
  -5   4  -5    0.25    0.17
   5  -4   5    0.20    0.13
  -4   4  -5   23.54    0.73
  -4   4  -5   23.93    0.72
  -4   4  -5   24.47    0.83
   4  -4   5   25.36    0.60
  -3   4  -5    0.21    0.13
  -3   4  -5    0.25    0.11
  -3   4  -5    0.11    0.15
   3  -4   5    0.07    0.10
   3  -4   5    0.20    0.13
  -2   4  -5   10.80    0.42
  -2   4  -5   10.42    0.47
  -2   4  -5   11.46    0.41
   2  -4   5   11.09    0.42
   2  -4   5   10.84    0.34
  -1   4  -5    0.25    0.14
  -1   4  -5    0.08    0.09
  -1   4  -5    0.04    0.12
   1  -4   5    0.10    0.08
   1  -4   5    0.03    0.09
   0   4  -5   43.79    1.06
   0   4  -5   43.63    0.86
   0   4  -5   44.27    1.06
   0  -4   5   43.48    0.86
   0  -4   5   43.86    0.93
   1   4  -5    8.60    0.45
   1   4  -5    8.95    0.41
  -1  -4   5    8.87    0.32
  -1  -4   5    8.60    0.35
  -1  -4   5    8.41    0.33
   2   4  -5    0.28    0.19
   2   4  -5    0.26    0.16
  -2  -4   5    0.29    0.13
  -2  -4   5    0.23    0.11
  -2  -4   5    0.07    0.10
   3   4  -5   11.95    0.52
   3   4  -5   11.36    0.59
  -3  -4   5   11.86    0.49
  -3  -4   5   11.57    0.42
   4   4  -5    0.15    0.20
  -4  -4   5    0.55    0.15
   5   4  -5   16.41    0.69
  -5  -4   5   18.12    0.58
  -5  -4   5   17.88    0.65
  -6  -4   5    5.24    0.43
  -7  -4   5    8.00    0.55
  -8  -4   5    1.78    0.39
  -8   4  -4    8.46    0.64
  -8   4  -4    9.40    0.59
  -7   4  -4    0.53    0.23
  -7   4  -4    0.29    0.25
  -6   4  -4    0.25    0.20
  -6   4  -4    0.01    0.16
  -6   4  -4    0.12    0.15
  -5   4  -4   37.24    0.97
  -5   4  -4   37.52    1.09
  -5   4  -4   37.85    0.99
   5  -4   4   35.48    0.84
  -4   4  -4    0.29    0.14
  -4   4  -4    0.39    0.14
  -4   4  -4    0.45    0.19
   4  -4   4    0.30    0.14
   4  -4   4    0.36    0.13
  -3   4  -4   20.05    0.57
  -3   4  -4   20.05    0.60
  -3   4  -4   20.04    0.67
   3  -4   4   19.49    0.58
   3  -4   4   19.96    0.50
  -2   4  -4    3.25    0.22
  -2   4  -4    3.23    0.27
  -2   4  -4    3.29    0.23
   2  -4   4    3.53    0.20
   2  -4   4    3.51    0.24
  -1   4  -4    5.23    0.25
  -1   4  -4    5.40    0.32
  -1   4  -4    5.13    0.29
   1  -4   4    5.48    0.23
   1  -4   4    5.25    0.27
   0   4  -4    5.59    0.32
   0   4  -4    5.63    0.23
   0   4  -4    5.68    0.33
   0  -4   4    5.61    0.24
   0  -4   4    5.68    0.27
   0  -4   4    6.11    0.20
   1   4  -4   72.50    1.23
   1   4  -4   72.55    1.53
   1   4  -4   72.96    1.53
  -1  -4   4   71.40    1.32
  -1  -4   4   73.24    1.29
  -1  -4   4   73.11    1.34
   2   4  -4    0.86    0.21
   2   4  -4    0.80    0.19
  -2  -4   4    0.73    0.13
  -2  -4   4    0.74    0.14
  -2  -4   4    0.88    0.16
   3   4  -4    6.90    0.44
   3   4  -4    6.88    0.41
  -3  -4   4    5.80    0.31
  -3  -4   4    6.16    0.35
  -3  -4   4    6.15    0.29
   4   4  -4   20.07    0.69
   4   4  -4   19.09    0.77
  -4  -4   4   19.34    0.61
  -4  -4   4   18.78    0.54
   5   4  -4    0.78    0.26
  -5  -4   4    0.66    0.15
  -5  -4   4    0.87    0.21
  -6  -4   4    0.37    0.20
  -7  -4   4   -0.03    0.21
  -8  -4   4   13.61    0.70
  -8   4  -3    4.31    0.45
  -7   4  -3    8.50    0.56
  -7   4  -3    8.57    0.51
  -6   4  -3    0.16    0.17
  -6   4  -3    0.10    0.14
  -6   4  -3    0.23    0.20
  -5   4  -3    1.90    0.23
  -5   4  -3    1.73    0.25
  -5   4  -3    1.98    0.30
   5  -4   3    2.17    0.25
   5  -4   3    2.57    0.23
  -4   4  -3    5.85    0.34
  -4   4  -3    6.66    0.40
  -4   4  -3    6.19    0.31
   4  -4   3    6.54    0.31
   4  -4   3    6.08    0.34
   4  -4   3    6.92    0.28
  -3   4  -3    0.85    0.16
  -3   4  -3    0.85    0.18
  -3   4  -3    0.95    0.14
   3  -4   3    0.83    0.16
   3  -4   3    0.89    0.15
  -2   4  -3   72.79    1.55
  -2   4  -3   75.30    1.41
  -2   4  -3   74.62    1.43
   2  -4   3   76.18    1.40
   2  -4   3   75.13    1.28
  -1   4  -3  123.13    2.22
  -1   4  -3  121.67    2.35
  -1   4  -3  122.31    2.09
   1  -4   3  125.72    1.97
   1  -4   3  124.96    2.09
   0   4  -3    7.64    0.26
   0   4  -3    8.28    0.33
   0   4  -3    7.96    0.36
   0  -4   3    8.23    0.22
   0  -4   3    7.76    0.27
   0  -4   3    8.06    0.29
   1   4  -3   34.95    0.86
   1   4  -3   34.36    0.84
   1   4  -3   35.18    0.65
  -1  -4   3   35.48    0.73
  -1  -4   3   34.77    0.72
  -1  -4   3   34.66    0.71
   2   4  -3    3.33    0.28
   2   4  -3    3.04    0.28
  -2  -4   3    2.99    0.21
  -2  -4   3    3.18    0.19
  -2  -4   3    3.13    0.21
   3   4  -3    4.80    0.34
   3   4  -3    5.12    0.37
  -3  -4   3    4.83    0.27
  -3  -4   3    4.70    0.23
  -3  -4   3    4.70    0.30
   4   4  -3   17.49    0.70
   4   4  -3   18.21    0.65
  -4  -4   3   17.48    0.55
  -4  -4   3   16.79    0.47
  -4  -4   3   18.18    0.69
   5   4  -3    1.87    0.31
  -5  -4   3    2.11    0.19
  -5  -4   3    2.29    0.27
  -6  -4   3    5.72    0.41
  -7  -4   3    0.13    0.21
  -8  -4   3    0.53    0.27
  -8  -4   3    0.14    0.34
  -9  -4   3    1.82    0.37
  -8   4  -2    1.14    0.27
  -7   4  -2    3.41    0.40
  -7   4  -2    3.29    0.42
  -7   4  -2    3.08    0.37
  -6   4  -2    9.31    0.48
  -6   4  -2    8.74    0.51
  -6   4  -2    8.77    0.46
   6  -4   2    9.49    0.45
  -5   4  -2    0.12    0.12
  -5   4  -2    0.09    0.14
  -5   4  -2   -0.04    0.12
  -5   4  -2    0.03    0.15
   5  -4   2    0.10    0.13
   5  -4   2   -0.03    0.13
  -4   4  -2    0.15    0.14
  -4   4  -2   -0.02    0.10
  -4   4  -2    0.06    0.09
  -4   4  -2   -0.02    0.11
   4  -4   2   -0.05    0.10
   4  -4   2   -0.01    0.11
  -3   4  -2    3.22    0.23
  -3   4  -2    3.03    0.25
  -3   4  -2    3.25    0.19
  -3   4  -2    3.47    0.24
   3  -4   2    3.45    0.20
   3  -4   2    3.09    0.21
  -2   4  -2   75.14    1.36
  -2   4  -2   72.40    1.37
  -2   4  -2   72.02    1.50
   2  -4   2   73.66    1.27
  -1   4  -2   74.57    1.36
  -1   4  -2   72.95    1.33
  -1   4  -2   71.89    1.49
   1  -4   2   75.65    1.26
   1  -4   2   74.47    1.32
   0   4  -2   12.09    0.43
   0   4  -2   12.58    0.34
   0   4  -2   12.35    0.37
   0  -4   2   12.61    0.35
   0  -4   2   12.64    0.30
   0  -4   2   12.27    0.35
   1   4  -2   69.61    1.38
   1   4  -2   70.50    1.44
   1   4  -2   70.46    1.18
  -1  -4   2   69.05    1.26
  -1  -4   2   68.46    1.20
  -1  -4   2   70.12    1.21
   2   4  -2    0.23    0.12
   2   4  -2    0.07    0.14
  -2  -4   2    0.19    0.10
  -2  -4   2    0.17    0.09
  -2  -4   2    0.29    0.08
   3   4  -2    0.23    0.14
   3   4  -2    0.20    0.15
  -3  -4   2    0.20    0.13
  -3  -4   2    0.16    0.07
  -3  -4   2    0.30    0.11
   4   4  -2    2.49    0.30
   4   4  -2    2.16    0.29
  -4  -4   2    2.06    0.16
  -4  -4   2    2.30    0.22
  -4  -4   2    2.38    0.28
   5   4  -2   21.63    0.76
  -5  -4   2   21.35    0.65
  -6  -4   2    1.85    0.28
  -7  -4   2    3.88    0.37
  -7  -4   2    3.99    0.53
  -8  -4   2    7.36    0.64
  -8  -4   2    7.15    0.51
  -9  -4   2   -0.08    0.24
  -9  -4   2   -0.34    0.35
  -8   4  -1    0.84    0.29
  -7   4  -1    3.26    0.37
  -7   4  -1    2.56    0.34
  -6   4  -1    5.71    0.40
  -6   4  -1    5.53    0.41
  -6   4  -1    5.67    0.39
  -5   4  -1    3.21    0.30
  -5   4  -1    2.87    0.28
  -5   4  -1    3.14    0.27
  -5   4  -1    3.18    0.30
   5  -4   1    2.90    0.28
  -4   4  -1    0.07    0.11
  -4   4  -1    0.01    0.09
  -4   4  -1    0.08    0.12
  -4   4  -1    0.03    0.13
   4  -4   1    0.19    0.13
   4  -4   1    0.09    0.13
  -3   4  -1    5.27    0.27
  -3   4  -1    5.45    0.22
  -3   4  -1    5.46    0.28
  -3   4  -1    5.49    0.30
   3  -4   1    5.01    0.26
   3  -4   1    5.23    0.26
  -2   4  -1   43.99    0.83
  -2   4  -1   44.36    0.92
  -2   4  -1   43.97    0.89
  -2   4  -1   44.14    0.99
   2  -4   1   43.79    0.86
   2  -4   1   46.10    0.86
  -1   4  -1    3.81    0.19
  -1   4  -1    3.78    0.24
  -1   4  -1    3.61    0.20
  -1   4  -1    3.81    0.14
   1  -4   1    4.01    0.16
   1  -4   1    3.89    0.20
   0   4  -1   41.40    0.80
   0   4  -1   40.88    0.91
   0   4  -1   39.51    0.77
   0  -4   1   40.85    0.76
   0  -4   1   40.07    0.75
   0  -4   1   40.40    0.76
   1   4  -1    1.12    0.11
   1   4  -1    1.19    0.14
   1   4  -1    1.23    0.18
  -1  -4   1    1.35    0.12
  -1  -4   1    1.09    0.13
  -1  -4   1    1.16    0.13
   2   4  -1   -0.05    0.11
   2   4  -1    0.00    0.10
  -2  -4   1    0.12    0.08
  -2  -4   1    0.05    0.08
  -2  -4   1    0.08    0.06
   3   4  -1   99.69    1.99
   3   4  -1  101.70    2.00
  -3  -4   1   98.06    1.86
  -3  -4   1   99.38    1.68
  -3  -4   1   97.91    1.60
   4   4  -1    0.15    0.15
   4   4  -1    0.06    0.14
  -4  -4   1   -0.08    0.11
  -4  -4   1    0.00    0.06
  -4  -4   1    0.04    0.10
   5   4  -1   17.07    0.67
  -5  -4   1   17.30    0.55
  -6  -4   1   11.41    0.50
  -6  -4   1   11.77    0.58
  -7  -4   1    3.39    0.45
  -7  -4   1    2.56    0.33
  -8  -4   1    0.22    0.22
  -8  -4   1    0.28    0.35
  -9  -4   1    2.96    0.43
  -9  -4   1    2.60    0.56
  -8   4   0   12.41    0.65
  -7   4   0    8.48    0.49
  -7   4   0    8.38    0.49
  -6   4   0    2.46    0.31
  -6   4   0    2.06    0.30
  -6   4   0    2.67    0.31
  -5   4   0   25.34    0.73
  -5   4   0   24.93    0.73
  -5   4   0   26.01    0.76
  -5   4   0   26.05    0.72
   5  -4   0   24.74    0.76
   5  -4   0   23.95    0.70
  -4   4   0    2.35    0.24
  -4   4   0    2.25    0.20
  -4   4   0    2.37    0.24
  -4   4   0    1.99    0.22
   4  -4   0    2.72    0.29
  -3   4   0    6.05    0.29
  -3   4   0    6.02    0.29
  -3   4   0    6.42    0.24
  -3   4   0    6.22    0.30
   3  -4   0    5.90    0.29
   3  -4   0    5.96    0.30
  -2   4   0    2.67    0.18
  -2   4   0    2.49    0.19
  -2   4   0    2.55    0.20
   2  -4   0    2.88    0.21
   2  -4   0    2.44    0.19
  -1   4   0   74.55    1.35
  -1   4   0   74.72    1.31
  -1   4   0   76.45    1.47
   1  -4   0   78.06    1.35
   1  -4   0   75.42    1.28
   0   4   0  123.04    2.07
   0   4   0  125.19    2.30
   0   4   0  123.05    2.00
   0   4   0  129.28    2.14
   0  -4   0  128.37    2.11
   0  -4   0  124.32    1.97
   1   4   0   26.56    0.66
   1   4   0   26.84    0.54
   1   4   0   26.73    0.60
  -1  -4   0   25.66    0.58
  -1  -4   0   25.91    0.54
  -1  -4   0   26.73    0.50
   2   4   0   69.66    1.42
   2   4   0   72.10    1.18
  -2  -4   0   67.32    1.30
  -2  -4   0   66.62    1.16
  -2  -4   0   67.35    1.08
  -2  -4   0   66.65    1.35
   3   4   0   27.42    0.75
   3   4   0   28.06    0.55
  -3  -4   0   26.12    0.47
  -3  -4   0   25.84    0.73
  -3  -4   0   26.15    0.59
  -3  -4   0   26.00    0.68
   4   4   0    4.86    0.35
  -4  -4   0    5.55    0.36
  -4  -4   0    5.12    0.17
  -4  -4   0    5.18    0.32
  -4  -4   0    5.43    0.27
   5   4   0   17.91    0.69
  -5  -4   0   17.72    0.64
  -5  -4   0   18.68    0.55
  -6  -4   0    0.05    0.14
  -6  -4   0    0.44    0.22
  -7  -4   0    3.37    0.32
  -7  -4   0    4.14    0.49
  -8  -4   0   -0.05    0.26
  -8  -4   0    0.18    0.20
  -9  -4   0   10.67    0.76
  -8   4   1    0.14    0.22
  -7   4   1    0.19    0.21
  -7   4   1    0.37    0.24
  -6   4   1   11.37    0.53
  -6   4   1   11.74    0.51
  -6   4   1   10.49    0.51
  -5   4   1    4.60    0.33
  -5   4   1    4.45    0.33
  -5   4   1    4.34    0.33
   5  -4  -1    4.29    0.31
  -4   4   1    5.30    0.32
  -4   4   1    5.72    0.33
  -4   4   1    5.68    0.32
  -4   4   1    5.52    0.30
   4  -4  -1    6.17    0.37
   4  -4  -1    6.02    0.30
  -3   4   1   29.01    0.71
  -3   4   1   28.92    0.71
  -3   4   1   29.64    0.70
   3  -4  -1   28.92    0.65
   3  -4  -1   28.66    0.74
  -2   4   1    4.11    0.21
  -2   4   1    3.86    0.21
  -2   4   1    4.08    0.23
   2  -4  -1    4.02    0.25
   2  -4  -1    3.70    0.23
  -1   4   1   50.76    1.02
  -1   4   1   49.83    0.98
  -1   4   1   50.38    0.94
   1  -4  -1   50.50    0.93
   1  -4  -1   51.25    1.00
   0   4   1   82.05    1.36
   0   4   1   80.60    1.43
   0   4   1   82.68    1.56
   0  -4  -1   81.53    1.35
   0  -4  -1   81.42    1.40
   0  -4  -1   83.78    1.47
   1   4   1    7.52    0.19
   1   4   1    7.58    0.31
   1   4   1    7.13    0.26
  -1  -4  -1    7.36    0.27
  -1  -4  -1    7.39    0.25
  -1  -4  -1    7.46    0.25
   2   4   1   45.56    1.03
   2   4   1   46.06    0.86
  -2  -4  -1   45.38    0.94
  -2  -4  -1   46.40    0.83
  -2  -4  -1   45.40    0.98
   3   4   1   18.58    0.44
   3   4   1   18.45    0.59
  -3  -4  -1   17.77    0.44
  -3  -4  -1   17.48    0.56
  -3  -4  -1   16.59    0.51
   4   4   1   17.68    0.46
   4   4   1   17.35    0.63
  -4  -4  -1   18.25    0.63
  -4  -4  -1   18.70    0.49
  -4  -4  -1   18.46    0.58
   5   4   1   23.99    0.83
   5   4   1   26.64    0.63
  -5  -4  -1   27.05    0.66
  -5  -4  -1   25.62    0.84
  -5  -4  -1   26.56    0.79
  -6  -4  -1    3.08    0.27
  -6  -4  -1    2.62    0.35
  -6  -4  -1    2.73    0.35
  -7  -4  -1    0.04    0.14
  -7  -4  -1    0.05    0.20
  -8  -4  -1    2.07    0.42
  -8  -4  -1    1.61    0.28
  -9  -4  -1   17.23    0.90
  -8   4   2    0.00    0.23
  -8   4   2   -0.24    0.23
  -7   4   2    6.61    0.49
  -7   4   2    6.60    0.47
  -6   4   2   15.30    0.62
  -6   4   2   15.28    0.58
  -6   4   2   15.67    0.63
  -5   4   2    5.18    0.36
  -5   4   2    5.82    0.37
  -5   4   2    5.77    0.36
   5  -4  -2    5.23    0.36
  -4   4   2    0.38    0.14
  -4   4   2    0.56    0.16
  -4   4   2    0.73    0.14
  -4   4   2    0.80    0.18
   4  -4  -2    0.59    0.16
   4  -4  -2    0.91    0.23
  -3   4   2   15.40    0.48
  -3   4   2   16.15    0.50
  -3   4   2   15.38    0.43
  -3   4   2   15.46    0.49
   3  -4  -2   15.62    0.55
   3  -4  -2   16.39    0.45
  -2   4   2    5.24    0.26
  -2   4   2    5.41    0.22
  -2   4   2    5.54    0.26
   2  -4  -2    5.73    0.22
   2  -4  -2    5.67    0.31
  -1   4   2   24.22    0.55
  -1   4   2   23.68    0.57
  -1   4   2   25.32    0.56
   1  -4  -2   24.81    0.62
   1  -4  -2   23.48    0.55
   0   4   2   93.34    1.55
   0   4   2   94.09    1.74
   0  -4  -2   93.92    1.52
   0  -4  -2   94.40    1.62
   0  -4  -2   93.76    1.69
   1   4   2   42.13    0.93
   1   4   2   43.51    0.86
   1   4   2   44.91    0.75
  -1  -4  -2   43.34    0.90
  -1  -4  -2   42.95    0.78
  -1  -4  -2   44.25    0.87
   2   4   2    5.64    0.24
   2   4   2    5.45    0.29
  -2  -4  -2    5.74    0.26
  -2  -4  -2    5.34    0.20
  -2  -4  -2    5.53    0.26
   3   4   2   56.66    1.08
   3   4   2   58.26    1.29
  -3  -4  -2   56.31    1.23
  -3  -4  -2   56.02    1.17
  -3  -4  -2   56.69    1.00
   4   4   2   20.52    0.69
   4   4   2   21.18    0.54
  -4  -4  -2   20.49    0.67
  -4  -4  -2   20.32    0.50
  -4  -4  -2   19.88    0.62
   5   4   2   40.49    1.18
   5   4   2   42.75    0.92
  -5  -4  -2   43.36    0.88
  -5  -4  -2   41.94    1.06
   6   4   2   63.39    1.29
  -6  -4  -2   64.50    1.26
  -6  -4  -2   62.98    1.60
  -6  -4  -2   63.48    1.49
  -7  -4  -2    0.02    0.14
  -7  -4  -2   -0.03    0.21
  -7  -4  -2   -0.11    0.21
  -8  -4  -2    2.71    0.46
  -8  -4  -2    2.45    0.42
  -9  -4  -2    1.27    0.41
  -8   4   3    0.71    0.31
  -8   4   3    1.08    0.30
  -7   4   3    0.07    0.21
  -7   4   3    0.07    0.23
  -6   4   3    1.30    0.26
  -6   4   3    1.42    0.29
  -5   4   3    0.93    0.22
  -5   4   3    1.19    0.21
  -5   4   3    1.04    0.23
   5  -4  -3    0.34    0.19
  -4   4   3   26.73    0.74
  -4   4   3   27.36    0.76
  -4   4   3   27.68    0.73
   4  -4  -3   27.26    0.76
  -3   4   3    3.45    0.26
  -3   4   3    3.45    0.26
  -3   4   3    3.13    0.25
  -3   4   3    3.42    0.17
   3  -4  -3    3.23    0.31
   3  -4  -3    3.44    0.25
  -2   4   3    6.92    0.30
  -2   4   3    7.19    0.30
  -2   4   3    7.10    0.31
   2  -4  -3    7.08    0.37
   2  -4  -3    7.56    0.29
  -1   4   3   52.02    0.99
  -1   4   3   51.49    1.03
  -1   4   3   50.84    0.99
   1  -4  -3   52.31    0.98
   1  -4  -3   51.27    0.98
   1  -4  -3   53.42    1.11
   0   4   3  234.47    3.99
   0   4   3  229.73    3.73
   0   4   3  227.68    3.59
   0  -4  -3  231.88    3.88
   0  -4  -3  232.66    3.47
   0  -4  -3  228.08    3.89
   1   4   3    6.43    0.27
   1   4   3    6.26    0.19
   1   4   3    5.53    0.26
  -1  -4  -3    5.55    0.27
  -1  -4  -3    6.20    0.22
  -1  -4  -3    6.25    0.24
   2   4   3    9.84    0.34
   2   4   3    9.48    0.38
   2   4   3    9.39    0.20
  -2  -4  -3    9.17    0.26
  -2  -4  -3    9.12    0.34
  -2  -4  -3    9.32    0.35
   3   4   3   22.78    0.69
   3   4   3   23.03    0.58
  -3  -4  -3   23.05    0.63
  -3  -4  -3   22.26    0.48
  -3  -4  -3   22.71    0.65
   4   4   3    1.17    0.17
   4   4   3    1.26    0.24
  -4  -4  -3    1.38    0.15
  -4  -4  -3    1.19    0.21
  -4  -4  -3    1.15    0.20
   5   4   3    0.23    0.14
  -5  -4  -3    0.21    0.10
  -5  -4  -3    0.27    0.16
   6   4   3    3.51    0.30
  -6  -4  -3    4.36    0.27
  -6  -4  -3    4.07    0.36
  -6  -4  -3    3.62    0.41
  -7  -4  -3    4.25    0.43
  -7  -4  -3    4.28    0.46
  -8  -4  -3    6.31    0.63
  -8  -4  -3    8.03    0.58
  -9  -4  -3    3.33    0.53
 -10  -4  -3   -0.43    0.32
  -8   4   4    0.06    0.30
  -8   4   4    0.19    0.26
  -7   4   4    6.92    0.53
  -7   4   4    7.81    0.56
  -6   4   4   -0.08    0.17
  -6   4   4    0.40    0.23
  -5   4   4   10.10    0.49
  -5   4   4    9.88    0.44
  -5   4   4    9.23    0.48
  -4   4   4    0.54    0.17
  -4   4   4    0.58    0.17
  -4   4   4    0.47    0.17
   4  -4  -4    0.53    0.20
  -3   4   4    1.40    0.20
  -3   4   4    1.75    0.21
  -3   4   4    1.52    0.22
   3  -4  -4    1.65    0.23
   3  -4  -4    2.00    0.30
  -2   4   4    0.24    0.12
  -2   4   4    0.36    0.12
  -2   4   4    0.27    0.11
   2  -4  -4    0.19    0.13
   2  -4  -4    0.20    0.16
  -1   4   4  195.71    3.31
  -1   4   4  202.17    3.41
  -1   4   4  197.54    3.23
   1  -4  -4  203.65    3.47
   1  -4  -4  203.72    3.49
   0   4   4  562.18    8.72
   0   4   4  567.37    9.42
   0   4   4  550.27    8.48
   0  -4  -4  567.96    9.47
   0  -4  -4  556.95    8.13
   0  -4  -4  556.84    9.05
   1   4   4   11.20    0.38
   1   4   4   10.73    0.37
   1   4   4   11.58    0.31
  -1  -4  -4   11.27    0.37
  -1  -4  -4   11.32    0.41
  -1  -4  -4   11.45    0.31
   2   4   4   14.21    0.48
   2   4   4   14.04    0.44
   2   4   4   14.32    0.32
  -2  -4  -4   13.65    0.45
  -2  -4  -4   13.80    0.33
  -2  -4  -4   13.68    0.45
   3   4   4    0.11    0.13
   3   4   4    0.09    0.11
  -3  -4  -4    0.08    0.11
  -3  -4  -4    0.05    0.06
  -3  -4  -4   -0.02    0.09
   4   4   4    0.11    0.12
   4   4   4    0.16    0.16
  -4  -4  -4    0.05    0.12
  -4  -4  -4    0.14    0.13
  -4  -4  -4    0.02    0.07
   5   4   4    5.74    0.34
  -5  -4  -4    5.31    0.36
  -5  -4  -4    5.15    0.24
   6   4   4    9.57    0.45
  -6  -4  -4   10.35    0.52
  -6  -4  -4    9.63    0.55
  -7  -4  -4   -0.06    0.21
  -7  -4  -4    0.09    0.20
  -8  -4  -4    5.48    0.60
  -8  -4  -4    5.08    0.50
  -9  -4  -4    4.06    0.54
  -9  -4  -4    4.48    0.62
 -10  -4  -4   -0.11    0.31
  -8   4   5    0.79    0.30
  -8   4   5    0.27    0.31
  -7   4   5    0.56    0.27
  -7   4   5    0.95    0.32
  -6   4   5    3.11    0.41
  -6   4   5    2.90    0.36
  -5   4   5   18.29    0.69
  -5   4   5   18.45    0.68
  -4   4   5    0.51    0.17
  -4   4   5    0.40    0.16
   4  -4  -5    0.42    0.20
  -3   4   5    0.07    0.12
  -3   4   5    0.01    0.12
   3  -4  -5    0.13    0.17
  -2   4   5   22.29    0.62
  -2   4   5   22.47    0.61
  -2   4   5   21.79    0.61
   2  -4  -5   21.59    0.72
   2  -4  -5   23.19    0.65
  -1   4   5   30.10    0.67
  -1   4   5   29.10    0.70
  -1   4   5   30.66    0.73
   1  -4  -5   29.15    0.72
   1  -4  -5   28.09    0.80
   0   4   5   93.92    1.72
   0   4   5   93.06    1.63
   0   4   5   94.09    1.72
   0  -4  -5   91.90    1.81
   0  -4  -5   93.57    1.56
   0  -4  -5   93.67    1.77
   1   4   5   10.02    0.36
   1   4   5    9.77    0.38
   1   4   5   10.45    0.31
  -1  -4  -5   10.45    0.37
  -1  -4  -5   10.03    0.41
  -1  -4  -5   10.22    0.30
   2   4   5   21.18    0.47
   2   4   5   22.32    0.64
   2   4   5   21.96    0.60
  -2  -4  -5   21.39    0.62
  -2  -4  -5   20.41    0.60
  -2  -4  -5   21.58    0.44
   3   4   5    0.81    0.09
   3   4   5    0.74    0.18
   3   4   5    0.70    0.16
  -3  -4  -5    0.73    0.16
  -3  -4  -5    0.89    0.10
  -3  -4  -5    0.77    0.17
   4   4   5    2.10    0.25
   4   4   5    2.25    0.11
   4   4   5    2.63    0.31
  -4  -4  -5    2.45    0.14
  -4  -4  -5    2.61    0.29
  -4  -4  -5    2.54    0.26
   5   4   5   18.55    0.62
   5   4   5   18.75    0.75
  -5  -4  -5   18.77    0.65
  -6  -4  -5    7.42    0.50
  -6  -4  -5    7.54    0.46
  -7  -4  -5    1.09    0.31
  -7  -4  -5    1.27    0.30
  -8  -4  -5    0.51    0.28
  -8  -4  -5    0.25    0.30
  -9  -4  -5    0.01    0.32
  -9  -4  -5   -0.09    0.27
 -10  -4  -5   -0.07    0.37
  -8   4   6    0.52    0.32
  -7   4   6    9.85    0.64
  -7   4   6   10.72    0.65
  -6   4   6    6.39    0.50
  -6   4   6    6.37    0.48
  -5   4   6    1.62    0.28
  -4   4   6    0.65    0.17
  -4   4   6    0.66    0.20
   4  -4  -6    0.42    0.23
  -3   4   6    3.95    0.31
  -3   4   6    4.13    0.30
   3  -4  -6    4.22    0.38
  -2   4   6    0.10    0.13
  -2   4   6    0.07    0.11
  -2   4   6    0.06    0.12
   2  -4  -6    0.23    0.16
  -1   4   6   14.66    0.45
  -1   4   6   13.54    0.47
  -1   4   6   14.66    0.49
   1  -4  -6   14.18    0.50
   1  -4  -6   14.42    0.58
   0   4   6   44.85    0.90
   0   4   6   43.08    0.92
   0   4   6   43.19    0.97
   0  -4  -6   43.76    1.00
   0  -4  -6   42.72    1.04
   0  -4  -6   44.03    0.86
   1   4   6   18.18    0.48
   1   4   6   17.36    0.52
   1   4   6   18.16    0.56
  -1  -4  -6   17.69    0.58
  -1  -4  -6   18.00    0.43
  -1  -4  -6   18.27    0.57
   2   4   6    8.07    0.38
   2   4   6    7.99    0.37
   2   4   6    8.22    0.28
  -2  -4  -6    8.08    0.38
  -2  -4  -6    8.07    0.24
  -2  -4  -6    7.81    0.37
   3   4   6    2.34    0.28
   3   4   6    1.99    0.15
   3   4   6    1.99    0.24
  -3  -4  -6    2.28    0.26
  -3  -4  -6    1.97    0.24
   4   4   6   30.39    0.83
   4   4   6   30.41    0.61
   4   4   6   31.35    0.94
  -4  -4  -6   30.04    0.83
  -4  -4  -6   31.14    0.91
   5   4   6    0.19    0.22
  -5  -4  -6    0.08    0.15
  -6  -4  -6   14.22    0.72
  -6  -4  -6   15.03    0.63
  -7  -4  -6    3.29    0.46
  -7  -4  -6    3.64    0.40
  -8  -4  -6    7.54    0.56
  -8  -4  -6    7.16    0.64
  -9  -4  -6   -0.11    0.33
  -9  -4  -6    0.14    0.29
 -10  -4  -6    3.64    0.58
  -7   4   7    2.93    0.42
  -7   4   7    2.75    0.47
  -6   4   7    4.47    0.46
  -5   4   7    0.28    0.22
  -4   4   7   -0.27    0.13
  -3   4   7    8.66    0.41
  -3   4   7    8.93    0.45
   3  -4  -7    8.56    0.50
  -2   4   7    0.18    0.15
   2  -4  -7    0.31    0.23
   2  -4  -7    0.08    0.17
  -1   4   7    0.74    0.16
  -1   4   7    0.36    0.13
  -1   4   7    0.40    0.16
   1  -4  -7    0.27    0.22
   1  -4  -7    0.31    0.17
   0   4   7   23.84    0.58
   0   4   7   24.14    0.64
   0   4   7   24.55    0.69
   0  -4  -7   23.84    0.75
   0  -4  -7   23.62    0.71
   1   4   7    2.07    0.24
   1   4   7    2.26    0.20
   1   4   7    2.61    0.22
  -1  -4  -7    2.52    0.26
  -1  -4  -7    2.51    0.30
  -1  -4  -7    2.33    0.18
   2   4   7    5.23    0.34
   2   4   7    5.29    0.32
   2   4   7    5.06    0.26
  -2  -4  -7    4.57    0.32
  -2  -4  -7    5.08    0.33
   3   4   7    0.92    0.21
   3   4   7    0.58    0.11
   3   4   7    0.77    0.19
  -3  -4  -7    0.70    0.18
  -3  -4  -7    0.57    0.18
   4   4   7   11.74    0.35
   4   4   7   11.76    0.58
  -4  -4  -7   11.11    0.49
   5   4   7   15.78    0.72
  -5  -4  -7   15.11    0.60
   6   4   7   38.61    1.27
  -6  -4  -7   42.21    1.12
  -7  -4  -7    0.99    0.28
  -7  -4  -7    0.96    0.29
  -8  -4  -7   -0.07    0.24
  -8  -4  -7   -0.09    0.26
  -9  -4  -7   -0.23    0.26
  -9  -4  -7   -0.13    0.33
  -7   4   8   14.78    0.79
  -6   4   8    1.84    0.35
  -5   4   8    0.95    0.28
  -4   4   8    3.71    0.39
  -3   4   8   -0.17    0.13
  -3   4   8   -0.06    0.14
   3  -4  -8    0.19    0.25
  -2   4   8    0.39    0.17
   2  -4  -8    0.54    0.21
   2  -4  -8    0.66    0.28
  -1   4   8    0.77    0.17
  -1   4   8    0.67    0.19
   1  -4  -8    0.73    0.21
   1  -4  -8    0.87    0.27
   0   4   8    1.14    0.19
   0   4   8    1.74    0.25
   0  -4  -8    1.58    0.28
   0  -4  -8    1.32    0.23
   1   4   8   16.47    0.52
   1   4   8   16.41    0.52
   1   4   8   16.19    0.58
  -1  -4  -8   16.65    0.44
  -1  -4  -8   16.57    0.61
  -1  -4  -8   16.25    0.62
   2   4   8    0.91    0.16
   2   4   8    0.67    0.19
   2   4   8    0.92    0.19
  -2  -4  -8    0.56    0.17
  -2  -4  -8    0.90    0.21
   3   4   8   20.02    0.53
   3   4   8   19.46    0.67
  -3  -4  -8   19.71    0.66
   4   4   8    0.32    0.11
  -4  -4  -8    0.24    0.17
   5   4   8    0.02    0.22
  -5  -4  -8    0.03    0.15
   6   4   8    2.20    0.39
  -6  -4  -8    1.79    0.31
   7   4   8    0.06    0.31
  -7  -4  -8    0.12    0.20
  -7  -4  -8    0.02    0.23
  -8  -4  -8    0.24    0.26
  -8  -4  -8    0.71    0.34
  -9  -4  -8    0.87    0.38
  -6   4   9    5.17    0.53
  -5   4   9    0.05    0.22
  -4   4   9    1.01    0.27
   4  -4  -9    0.75    0.37
  -3   4   9    8.95    0.52
   3  -4  -9    8.65    0.63
  -2   4   9    6.91    0.40
   2  -4  -9    6.48    0.55
  -1   4   9    0.72    0.20
   1  -4  -9    0.84    0.28
   0   4   9    4.08    0.26
   0   4   9    4.33    0.36
   0  -4  -9    4.19    0.41
   0  -4  -9    4.49    0.38
   1   4   9    0.14    0.13
   1   4   9   -0.03    0.10
   1   4   9    0.25    0.17
  -1  -4  -9    0.07    0.18
   2   4   9    9.63    0.40
   2   4   9    9.38    0.49
   2   4   9    9.26    0.45
  -2  -4  -9    9.23    0.47
   3   4   9   65.88    1.27
   3   4   9   62.93    1.45
  -3  -4  -9   61.92    1.43
   4   4   9   10.30    0.38
  -4  -4  -9   10.36    0.49
   5   4   9   -0.08    0.22
  -5  -4  -9    0.28    0.16
   6   4   9    2.04    0.39
  -6  -4  -9    1.94    0.32
   7   4   9    0.08    0.29
  -7  -4  -9    0.11    0.23
  -7  -4  -9    0.45    0.28
   8   4   9    4.83    0.68
  -8  -4  -9    4.13    0.57
  -9  -4  -9    0.97    0.38
  -6   4  10    0.26    0.23
  -5   4  10    1.62    0.34
   5  -4 -10    2.15    0.60
  -4   4  10    5.68    0.49
   4  -4 -10    5.09    0.64
   3  -4 -10    2.44    0.48
  -2   4  10    1.85    0.27
   2  -4 -10    1.69    0.39
  -1   4  10    0.43    0.19
   1  -4 -10    0.38    0.28
   0   4  10    5.58    0.40
   0  -4 -10    5.48    0.47
   1   4  10   10.45    0.52
  -1  -4 -10    9.97    0.54
   2   4  10    4.52    0.40
   2   4  10    6.02    0.37
  -2  -4 -10    4.58    0.38
   3   4  10   18.61    0.72
   3   4  10   19.28    0.60
  -3  -4 -10   19.18    0.69
   4   4  10    6.70    0.34
   4   4  10    7.52    0.50
  -4  -4 -10    8.10    0.45
  -5  -4 -10    1.20    0.25
   6   4  10    4.25    0.53
  -6  -4 -10    5.03    0.42
   7   4  10    6.13    0.70
  -7  -4 -10    4.19    0.54
  -7  -4 -10    4.01    0.46
   8   4  10   25.45    1.19
  -8  -4 -10   24.29    1.16
  -9  -4 -10    4.29    0.64
  -5   4  11    1.87    0.37
   5  -4 -11    1.12    0.49
  -4   4  11    0.37    0.25
   4  -4 -11   -0.46    0.33
   3  -4 -11    8.41    0.72
   2  -4 -11    8.16    0.65
  -1   4  11    2.70    0.34
   1  -4 -11    2.40    0.43
   0   4  11    1.52    0.28
   0  -4 -11    2.06    0.38
   1   4  11    0.86    0.26
  -1  -4 -11    1.05    0.28
   2   4  11   29.48    0.94
  -2  -4 -11   28.63    0.91
   3   4  11    9.56    0.55
  -3  -4 -11    9.00    0.50
   4   4  11    0.63    0.26
  -4  -4 -11    0.85    0.24
  -5  -4 -11    2.60    0.35
  -6  -4 -11    4.65    0.41
   7   4  11   14.26    0.87
   8   4  11    1.53    0.41
  -8  -4 -11    0.37    0.33
  -4   4  12    3.52    0.46
   4  -4 -12    4.26    0.72
   3  -4 -12    4.29    0.67
   2  -4 -12   -0.17    0.31
  -1   4  12    0.23    0.17
   1  -4 -12   -0.05    0.28
   0   4  12   17.70    0.73
   0  -4 -12   17.36    0.82
   1   4  12    4.48    0.44
  -1  -4 -12    4.01    0.46
   2   4  12    3.04    0.38
  -2  -4 -12    4.03    0.40
   3   4  12   41.22    1.22
  -3  -4 -12   41.73    1.17
   4   4  12    1.65    0.35
  -4  -4 -12    1.74    0.30
   5   4  12    3.43    0.44
  -5  -4 -12    3.86    0.38
   6   4  12    1.41    0.37
   7   4  12    0.31    0.29
   8   4  12   13.72    0.97
  -8  -4 -12   15.61    1.00
   3  -4 -13    3.90    0.68
   2  -4 -13    0.39    0.37
   1  -4 -13    0.22    0.31
   0   4  13    0.28    0.24
   0  -4 -13    0.12    0.29
   1   4  13    0.47    0.28
  -1  -4 -13    0.77    0.29
   2   4  13    0.04    0.22
  -2  -4 -13    0.42    0.23
   3   4  13    0.92    0.32
  -3  -4 -13    1.51    0.29
   4   4  13    1.85    0.37
  -4  -4 -13    3.23    0.40
   5   4  13    2.20    0.40
   5   4  13    1.17    0.35
   6   4  13    5.91    0.60
   7   4  13   14.01    0.89
   3  -4 -14    3.65    0.67
   2  -4 -14    0.35    0.37
   1  -4 -14   -0.08    0.32
   0  -4 -14    1.67    0.41
   1   4  14   13.41    0.72
  -1  -4 -14   14.74    0.77
   2   4  14   37.34    1.21
  -2  -4 -14   37.83    1.18
   3   4  14    1.74    0.38
  -3  -4 -14    2.11    0.35
   4   4  14    3.82    0.50
   5   4  14    1.69    0.35
   5   4  14    0.50    0.34
   6   4  14    1.44    0.38
   6   4  14   -0.14    0.29
   7   4  14    2.47    0.49
   2  -4 -15    0.68    0.38
   1  -4 -15    1.05    0.43
   0  -4 -15    0.56    0.33
   1   4  15    1.26    0.36
  -1  -4 -15    2.15    0.40
   2   4  15    8.60    0.65
   3   4  15    8.48    0.67
   4   4  15   -0.40    0.27
   5   4  15    0.74    0.37
   6   4  15    2.65    0.48
   0  -4 -16    1.96    0.45
   2   4  16    0.06    0.31
   3   4  16   -0.24    0.29
   4   4  16   11.71    0.83
  -4   5 -15    2.42    0.40
   4  -5  15    0.87    0.37
  -3   5 -15    9.54    0.73
  -2   5 -15    1.05    0.35
  -1   5 -15    0.97    0.36
   1  -5  15    0.06    0.27
  -5   5 -14    2.36    0.41
   5  -5  14    1.07    0.35
  -4   5 -14    3.70    0.52
   4  -5  14    2.60    0.44
  -3   5 -14    2.12    0.41
  -2   5 -14    3.20    0.51
  -1   5 -14    4.30    0.59
   1  -5  14    3.63    0.49
   0   5 -14    8.35    0.82
   0  -5  14    5.76    0.60
   1   5 -14   14.58    1.03
  -1  -5  14   12.72    0.75
  -2  -5  14    4.51    0.54
  -6   5 -13    1.88    0.38
   6  -5  13    1.64    0.42
  -5   5 -13    0.63    0.28
   5  -5  13   -0.10    0.24
  -4   5 -13    7.62    0.64
   4  -5  13    5.31    0.54
  -3   5 -13    1.13    0.32
   3  -5  13    0.46    0.25
  -2   5 -13    8.81    0.69
  -1   5 -13    3.73    0.53
   1  -5  13    2.57    0.42
   0   5 -13    0.39    0.34
   0  -5  13   -0.14    0.22
   1   5 -13    2.49    0.54
  -1  -5  13    1.33    0.34
   2   5 -13    1.43    0.54
  -2  -5  13    1.56    0.34
   3   5 -13    4.20    0.78
  -3  -5  13    3.76    0.48
  -6   5 -12    0.98    0.27
   6  -5  12    0.80    0.32
  -5   5 -12    3.67    0.49
   5  -5  12    2.29    0.42
  -4   5 -12    0.75    0.28
   4  -5  12    0.10    0.23
  -3   5 -12    5.67    0.55
   3  -5  12    4.89    0.46
  -2   5 -12    0.40    0.26
   2  -5  12    0.30    0.20
  -1   5 -12    9.43    0.71
   1  -5  12    9.50    0.62
   0   5 -12    1.44    0.41
   0  -5  12    1.47    0.33
   1   5 -12    3.90    0.59
  -1  -5  12    3.75    0.45
   2   5 -12    0.56    0.44
  -2  -5  12    0.08    0.22
   3   5 -12    1.27    0.56
  -3  -5  12    1.11    0.29
  -4  -5  12   -0.15    0.22
  -7   5 -11    0.26    0.37
   7  -5  11    0.04    0.28
  -6   5 -11    4.18    0.47
   6  -5  11    4.55    0.53
  -5   5 -11    0.77    0.27
   5  -5  11    1.44    0.32
  -4   5 -11    2.19    0.36
   4  -5  11    2.06    0.35
  -3   5 -11    9.19    0.60
   3  -5  11    8.71    0.53
  -2   5 -11   11.53    0.67
   2  -5  11    9.93    0.53
  -1   5 -11    0.83    0.29
   1  -5  11    0.56    0.25
   0   5 -11    1.05    0.35
   0  -5  11    0.50    0.23
   1   5 -11    0.24    0.32
  -1  -5  11    0.07    0.20
   2   5 -11    2.78    0.56
  -2  -5  11    1.19    0.30
   3   5 -11    2.43    0.61
  -3  -5  11    2.53    0.36
  -4  -5  11    1.90    0.34
   5   5 -11   -0.07    0.23
  -7   5 -10    3.56    0.58
  -6   5 -10    1.97    0.35
  -6   5 -10    1.98    0.46
   6  -5  10    1.00    0.31
  -5   5 -10   48.00    1.38
   5  -5  10   46.59    1.36
  -4   5 -10    0.55    0.22
   4  -5  10    0.27    0.21
  -3   5 -10    0.74    0.25
   3  -5  10    0.54    0.22
  -2   5 -10    0.48    0.24
   2  -5  10    0.76    0.21
  -1   5 -10    4.97    0.50
   1  -5  10    4.41    0.40
   1  -5  10    4.40    0.34
   0   5 -10   13.64    0.76
   0  -5  10   14.43    0.64
   1   5 -10    5.88    0.61
  -1  -5  10    6.40    0.46
   2   5 -10    7.49    0.72
  -2  -5  10    7.24    0.49
   3   5 -10    2.23    0.57
  -3  -5  10    1.37    0.29
   4   5 -10   10.59    1.04
   4   5 -10    9.94    0.65
  -4  -5  10    9.89    0.56
   5   5 -10    1.63    0.39
   6   5 -10    0.38    0.31
  -8   5  -9    7.25    0.75
  -7   5  -9    0.24    0.33
  -6   5  -9    2.70    0.38
  -6   5  -9    3.18    0.54
   6  -5   9    2.70    0.38
  -5   5  -9    6.39    0.48
  -5   5  -9    7.07    0.59
   5  -5   9    6.62    0.50
  -4   5  -9   10.96    0.57
   4  -5   9   10.52    0.57
  -3   5  -9    4.56    0.40
   3  -5   9    4.98    0.39
  -2   5  -9    4.89    0.43
   2  -5   9    4.46    0.35
  -1   5  -9    0.59    0.24
   1  -5   9    0.46    0.18
   1  -5   9    0.39    0.15
   1  -5   9    0.42    0.13
   0   5  -9    0.52    0.25
   0  -5   9    0.46    0.19
   1   5  -9    0.85    0.31
  -1  -5   9    0.62    0.20
   2   5  -9   18.69    0.92
  -2  -5   9   18.21    0.69
   3   5  -9    0.35    0.22
   3   5  -9    0.00    0.32
  -3  -5   9    0.36    0.19
   4   5  -9    0.17    0.22
   4   5  -9   -0.11    0.42
  -4  -5   9    0.08    0.16
   5   5  -9    1.40    0.33
   6   5  -9    0.71    0.30
  -8   5  -8    0.94    0.41
  -7   5  -8    0.83    0.36
  -6   5  -8    5.96    0.60
  -5   5  -8    1.44    0.27
  -5   5  -8    1.96    0.39
  -4   5  -8   10.16    0.53
  -3   5  -8    6.20    0.41
  -2   5  -8   20.46    0.74
   2  -5   8   21.07    0.54
   2  -5   8   19.61    0.70
  -1   5  -8    2.11    0.31
   1  -5   8    1.95    0.24
   1  -5   8    2.11    0.28
   1  -5   8    2.24    0.22
   0   5  -8   25.75    0.90
   0  -5   8   25.97    0.67
   0  -5   8   25.35    0.68
   0  -5   8   25.87    0.77
   1   5  -8    1.08    0.31
  -1  -5   8    1.08    0.23
   2   5  -8   13.93    0.76
   2   5  -8   14.24    0.56
  -2  -5   8   14.38    0.56
   3   5  -8   17.45    0.89
   3   5  -8   17.64    0.69
  -3  -5   8   17.68    0.64
   4   5  -8    3.46    0.39
   4   5  -8    3.51    0.56
  -4  -5   8    3.10    0.32
   5   5  -8    1.40    0.32
   6   5  -8    0.45    0.25
   7   5  -8    3.11    0.51
  -9   5  -7    1.83    0.48
  -8   5  -7    1.53    0.43
  -7   5  -7    7.65    0.67
  -6   5  -7    1.37    0.34
  -6   5  -7    1.26    0.30
  -5   5  -7    1.60    0.33
  -5   5  -7    1.08    0.22
  -4   5  -7    1.31    0.23
  -4   5  -7    1.41    0.30
  -3   5  -7    9.31    0.46
   3  -5   7    9.29    0.34
  -2   5  -7    1.06    0.20
  -2   5  -7    0.99    0.21
   2  -5   7    1.17    0.21
   2  -5   7    1.23    0.17
  -1   5  -7    1.01    0.17
  -1   5  -7    1.03    0.24
   1  -5   7    1.02    0.16
   1  -5   7    0.88    0.18
   0   5  -7   23.65    0.79
   0   5  -7   23.62    0.81
   0  -5   7   22.89    0.69
   0  -5   7   24.13    0.63
   0  -5   7   23.91    0.63
   1   5  -7  130.17    2.69
   1   5  -7  132.39    2.64
   1   5  -7  128.98    2.36
  -1  -5   7  128.80    2.35
  -1  -5   7  130.92    2.27
   2   5  -7   -0.03    0.24
   2   5  -7    0.12    0.18
  -2  -5   7    0.13    0.14
   3   5  -7    3.22    0.46
   3   5  -7    3.91    0.41
  -3  -5   7    3.62    0.30
   4   5  -7    4.89    0.59
  -4  -5   7    4.70    0.34
  -7  -5   7    6.38    0.60
  -9   5  -6    0.18    0.34
  -8   5  -6    1.34    0.39
  -7   5  -6    0.48    0.31
  -7   5  -6    0.29    0.26
  -6   5  -6    0.04    0.24
  -6   5  -6    0.21    0.21
  -5   5  -6   16.32    0.66
  -5   5  -6   16.49    0.63
  -5   5  -6   15.98    0.74
  -4   5  -6   -0.01    0.15
  -4   5  -6    0.14    0.13
   4  -5   6    0.11    0.12
  -3   5  -6    0.09    0.17
  -3   5  -6    0.27    0.15
   3  -5   6    0.30    0.12
  -2   5  -6   19.67    0.71
  -2   5  -6   20.28    0.61
  -2   5  -6   19.73    0.64
   2  -5   6   18.69    0.61
   2  -5   6   19.72    0.52
  -1   5  -6    1.04    0.22
  -1   5  -6    1.41    0.19
  -1   5  -6    1.59    0.25
   1  -5   6    1.09    0.20
   1  -5   6    1.27    0.17
   0   5  -6    4.57    0.25
   0   5  -6    4.78    0.37
   0   5  -6    5.12    0.22
   0   5  -6    4.88    0.40
   0  -5   6    4.72    0.26
   0  -5   6    4.87    0.31
   1   5  -6   35.82    1.00
   1   5  -6   36.21    1.04
  -1  -5   6   36.78    0.83
  -1  -5   6   35.94    0.75
  -1  -5   6   36.31    0.87
  -1  -5   6   35.26    0.82
   2   5  -6  153.66    3.11
   2   5  -6  158.39    3.06
  -2  -5   6  156.30    2.71
  -2  -5   6  158.15    2.81
   3   5  -6   10.77    0.54
   3   5  -6   11.17    0.66
  -3  -5   6   10.78    0.44
   4   5  -6    4.90    0.56
  -4  -5   6    3.93    0.30
  -6  -5   6    3.22    0.42
  -7  -5   6    0.42    0.29
  -8   5  -5    2.02    0.42
  -8   5  -5    1.39    0.33
  -7   5  -5    2.27    0.37
  -7   5  -5    2.21    0.41
  -6   5  -5    1.59    0.36
  -6   5  -5    1.65    0.30
  -5   5  -5    8.23    0.48
  -5   5  -5    8.98    0.44
  -5   5  -5    7.81    0.51
   5  -5   5    7.94    0.39
  -4   5  -5    1.33    0.27
  -4   5  -5    1.23    0.20
   4  -5   5    1.21    0.19
  -3   5  -5    3.87    0.27
  -3   5  -5    3.83    0.35
  -3   5  -5    3.58    0.29
   3  -5   5    3.56    0.25
   3  -5   5    3.61    0.32
  -2   5  -5   67.32    1.54
  -2   5  -5   68.79    1.37
  -2   5  -5   66.59    1.42
   2  -5   5   68.86    1.24
   2  -5   5   67.09    1.37
  -1   5  -5    1.88    0.19
  -1   5  -5    2.01    0.24
  -1   5  -5    2.08    0.27
   1  -5   5    1.84    0.19
   1  -5   5    2.27    0.23
   0   5  -5    1.59    0.16
   0   5  -5    1.49    0.25
   0   5  -5    1.56    0.24
   0  -5   5    1.61    0.20
   0  -5   5    1.60    0.19
   1   5  -5   33.79    0.92
   1   5  -5   32.58    0.67
   1   5  -5   33.28    0.93
  -1  -5   5   33.11    0.76
  -1  -5   5   33.41    0.79
  -1  -5   5   33.46    0.75
   2   5  -5    2.94    0.33
   2   5  -5    2.52    0.35
  -2  -5   5    2.62    0.25
  -2  -5   5    2.65    0.23
  -2  -5   5    3.07    0.24
   3   5  -5    2.43    0.36
   3   5  -5    2.06    0.31
  -3  -5   5    1.97    0.22
  -3  -5   5    2.29    0.29
   4   5  -5    5.65    0.45
   4   5  -5    5.01    0.53
  -4  -5   5    5.54    0.31
   5   5  -5   -0.36    0.27
  -5  -5   5    0.40    0.20
  -6  -5   5    0.32    0.23
  -7  -5   5    4.94    0.51
  -8  -5   5    0.76    0.35
  -8   5  -4    2.01    0.41
  -8   5  -4    1.64    0.36
  -7   5  -4    1.64    0.32
  -7   5  -4    1.72    0.37
  -6   5  -4    3.98    0.43
  -6   5  -4    3.66    0.40
  -5   5  -4   74.00    1.59
  -5   5  -4   73.10    1.73
  -5   5  -4   66.13    1.53
   5  -5   4   72.83    1.40
  -4   5  -4   52.29    1.34
  -4   5  -4   53.72    1.18
  -4   5  -4   51.00    1.20
   4  -5   4   51.76    1.06
  -3   5  -4    0.02    0.09
  -3   5  -4    0.01    0.11
  -3   5  -4   -0.15    0.12
   3  -5   4   -0.04    0.12
   3  -5   4    0.12    0.11
  -2   5  -4   17.25    0.61
  -2   5  -4   17.13    0.51
  -2   5  -4   16.35    0.52
   2  -5   4   17.32    0.48
   2  -5   4   16.72    0.53
  -1   5  -4    6.43    0.37
  -1   5  -4    6.13    0.29
  -1   5  -4    6.22    0.32
   1  -5   4    6.62    0.31
   1  -5   4    6.20    0.27
   0   5  -4    0.18    0.15
   0   5  -4    0.10    0.15
   0   5  -4    0.24    0.09
   0  -5   4    0.25    0.11
   0  -5   4    0.14    0.09
   1   5  -4    1.65    0.24
   1   5  -4    1.75    0.25
   1   5  -4    1.61    0.13
  -1  -5   4    1.83    0.19
  -1  -5   4    1.76    0.16
  -1  -5   4    1.71    0.19
   2   5  -4    0.18    0.18
   2   5  -4   -0.01    0.17
  -2  -5   4    0.19    0.11
  -2  -5   4    0.20    0.12
  -2  -5   4    0.09    0.11
   3   5  -4   16.08    0.67
   3   5  -4   15.45    0.63
  -3  -5   4   16.05    0.47
  -3  -5   4   16.34    0.56
   4   5  -4  116.02    2.38
   4   5  -4  115.44    2.46
  -4  -5   4  113.86    2.06
  -4  -5   4  110.51    1.99
   5   5  -4    2.25    0.39
  -5  -5   4    2.67    0.32
  -6  -5   4    0.01    0.19
  -7  -5   4   12.22    0.64
  -8  -5   4    5.06    0.55
  -8   5  -3    2.43    0.37
  -7   5  -3    0.39    0.25
  -7   5  -3    0.14    0.22
  -6   5  -3    0.63    0.23
  -6   5  -3    0.11    0.19
  -5   5  -3    5.08    0.38
  -5   5  -3    5.67    0.42
  -4   5  -3   48.83    1.07
  -4   5  -3   48.18    1.23
  -4   5  -3   49.16    1.14
   4  -5   3   47.96    1.02
  -3   5  -3    0.85    0.20
  -3   5  -3    0.67    0.15
  -3   5  -3    0.77    0.13
   3  -5   3    0.59    0.15
   3  -5   3    0.70    0.16
  -2   5  -3   15.08    0.43
  -2   5  -3   15.46    0.48
  -2   5  -3   15.18    0.55
   2  -5   3   15.87    0.45
   2  -5   3   15.06    0.48
  -1   5  -3   71.27    1.41
  -1   5  -3   72.53    1.36
  -1   5  -3   72.62    1.55
   1  -5   3   73.92    1.37
   1  -5   3   73.83    1.29
   0   5  -3    4.76    0.22
   0   5  -3    4.34    0.32
   0   5  -3    4.55    0.28
   0  -5   3    4.84    0.18
   0  -5   3    4.53    0.24
   0  -5   3    4.54    0.23
   1   5  -3   72.14    1.55
   1   5  -3   73.29    1.26
   1   5  -3   71.74    1.49
  -1  -5   3   71.51    1.33
  -1  -5   3   73.20    1.31
  -1  -5   3   71.36    1.29
   2   5  -3    0.76    0.19
   2   5  -3    0.64    0.20
  -2  -5   3    0.54    0.13
  -2  -5   3    0.74    0.12
  -2  -5   3    0.86    0.16
   3   5  -3   36.54    1.00
   3   5  -3   36.23    0.97
  -3  -5   3   33.14    0.73
  -3  -5   3   34.27    0.87
  -3  -5   3   33.61    0.80
   4   5  -3    6.25    0.46
   4   5  -3    5.84    0.44
  -4  -5   3    5.50    0.26
  -4  -5   3    6.44    0.34
   5   5  -3    0.12    0.22
  -5  -5   3   -0.05    0.13
  -6  -5   3    1.02    0.25
  -7  -5   3    0.16    0.24
  -8  -5   3    2.03    0.38
  -9  -5   3    2.17    0.40
  -8   5  -2    3.89    0.46
  -7   5  -2   -0.13    0.21
  -7   5  -2    0.09    0.19
  -6   5  -2   10.99    0.57
  -6   5  -2   10.63    0.53
  -6   5  -2   11.30    0.56
  -5   5  -2   -0.13    0.14
  -5   5  -2    0.16    0.15
  -5   5  -2    0.14    0.17
   5  -5   2    0.13    0.17
  -4   5  -2    7.42    0.38
  -4   5  -2    7.11    0.31
  -4   5  -2    7.48    0.42
  -4   5  -2    7.28    0.38
   4  -5   2    7.02    0.36
   4  -5   2    7.22    0.34
  -3   5  -2    5.85    0.35
  -3   5  -2    5.83    0.24
  -3   5  -2    5.62    0.32
  -3   5  -2    5.79    0.32
   3  -5   2    6.12    0.30
   3  -5   2    6.14    0.27
  -2   5  -2   74.01    1.41
  -2   5  -2   73.32    1.55
  -2   5  -2   74.67    1.36
   2  -5   2   72.64    1.39
   2  -5   2   73.51    1.32
  -1   5  -2   12.66    0.47
  -1   5  -2   12.92    0.40
  -1   5  -2   13.22    0.36
   1  -5   2   12.77    0.40
   1  -5   2   13.28    0.39
   0   5  -2   10.87    0.36
   0   5  -2   10.80    0.44
   0   5  -2   10.96    0.34
   0  -5   2   10.64    0.35
   0  -5   2   10.96    0.35
   0  -5   2   11.35    0.30
   1   5  -2   37.19    0.87
   1   5  -2   37.60    0.94
   1   5  -2   37.87    0.73
  -1  -5   2   38.44    0.78
  -1  -5   2   37.06    0.74
  -1  -5   2   36.90    0.77
   2   5  -2    1.42    0.23
   2   5  -2    1.59    0.21
  -2  -5   2    1.35    0.14
  -2  -5   2    1.70    0.19
  -2  -5   2    1.49    0.18
   3   5  -2   52.76    1.26
   3   5  -2   52.67    1.26
  -3  -5   2   51.17    0.96
  -3  -5   2   52.68    1.15
  -3  -5   2   53.53    1.06
   4   5  -2   11.45    0.57
   4   5  -2   11.77    0.56
  -4  -5   2   11.47    0.34
  -4  -5   2   12.47    0.51
  -4  -5   2   11.42    0.44
   5   5  -2    0.82    0.26
  -5  -5   2    1.37    0.22
  -6  -5   2    2.18    0.32
  -7  -5   2    0.61    0.24
  -8  -5   2    4.44    0.49
  -8  -5   2    4.26    0.60
  -9  -5   2    0.61    0.28
  -9  -5   2    0.44    0.43
  -8   5  -1   -0.11    0.22
  -7   5  -1    5.04    0.45
  -7   5  -1    4.66    0.43
  -6   5  -1   -0.16    0.16
  -6   5  -1    0.08    0.18
  -6   5  -1   -0.06    0.18
  -5   5  -1   23.81    0.74
  -5   5  -1   24.34    0.74
  -5   5  -1   24.07    0.78
   5  -5   1   23.03    0.72
  -4   5  -1   -0.06    0.08
  -4   5  -1    0.08    0.12
  -4   5  -1    0.10    0.14
  -4   5  -1   -0.12    0.10
   4  -5   1    0.13    0.14
   4  -5   1    0.07    0.15
  -3   5  -1    1.37    0.19
  -3   5  -1    1.43    0.19
  -3   5  -1    1.37    0.13
  -3   5  -1    1.54    0.22
   3  -5   1    1.56    0.20
   3  -5   1    1.69    0.22
  -2   5  -1    0.43    0.14
  -2   5  -1    0.42    0.12
  -2   5  -1    0.39    0.11
   2  -5   1    0.41    0.12
   2  -5   1    0.47    0.12
  -1   5  -1    3.12    0.25
  -1   5  -1    3.08    0.20
  -1   5  -1    2.53    0.18
  -1   5  -1    2.92    0.13
   1  -5   1    2.87    0.16
   1  -5   1    2.80    0.20
   0   5  -1   11.08    0.34
   0   5  -1   11.14    0.33
   0   5  -1   10.91    0.42
   0  -5   1   11.25    0.31
   0  -5   1   11.31    0.34
   0  -5   1   11.03    0.35
   1   5  -1   14.06    0.37
   1   5  -1   14.30    0.43
   1   5  -1   14.05    0.50
  -1  -5   1   14.46    0.36
  -1  -5   1   14.41    0.40
  -1  -5   1   13.64    0.39
   2   5  -1    0.76    0.10
   2   5  -1    0.84    0.16
   2   5  -1    0.59    0.17
  -2  -5   1    1.02    0.16
  -2  -5   1    0.71    0.10
  -2  -5   1    0.68    0.13
   3   5  -1   11.76    0.49
   3   5  -1   11.79    0.51
  -3  -5   1   11.57    0.29
  -3  -5   1   11.46    0.39
  -3  -5   1   10.61    0.42
   4   5  -1   39.14    1.06
   4   5  -1   38.65    1.06
  -4  -5   1   34.52    0.70
  -4  -5   1   39.19    0.97
  -4  -5   1   39.41    0.86
   5   5  -1    0.52    0.23
  -5  -5   1    0.66    0.18
   6   5  -1    0.64    0.28
  -6  -5   1    1.35    0.25
  -7  -5   1   -0.23    0.22
  -7  -5   1    0.19    0.19
  -8  -5   1    1.81    0.44
  -8  -5   1    1.59    0.33
  -9  -5   1   -0.22    0.39
  -9  -5   1    0.66    0.30
  -8   5   0    1.08    0.32
  -7   5   0   -0.25    0.15
  -7   5   0   -0.08    0.18
  -6   5   0   13.92    0.60
  -6   5   0   13.51    0.59
  -5   5   0   13.65    0.54
  -5   5   0   13.61    0.54
  -5   5   0   13.24    0.54
   5  -5   0   14.14    0.58
  -4   5   0    3.68    0.30
  -4   5   0    4.11    0.30
  -4   5   0    3.71    0.29
   4  -5   0    3.74    0.32
   4  -5   0    3.33    0.29
   4  -5   0    4.31    0.23
  -3   5   0   51.96    1.12
  -3   5   0   52.03    1.16
  -3   5   0   51.51    1.10
   3  -5   0   53.42    1.11
   3  -5   0   53.09    1.08
  -2   5   0    1.85    0.20
  -2   5   0    1.96    0.20
  -2   5   0    1.89    0.18
   2  -5   0    1.96    0.21
   2  -5   0    2.00    0.21
  -1   5   0   21.17    0.54
  -1   5   0   20.75    0.51
  -1   5   0   20.66    0.58
   1  -5   0   21.43    0.53
   1  -5   0   21.36    0.51
   0   5   0    0.01    0.06
   0   5   0   -0.09    0.06
   0   5   0    0.12    0.09
   0   5   0   -0.01    0.11
   0  -5   0   -0.03    0.08
   0  -5   0    0.03    0.07
   1   5   0    0.39    0.09
   1   5   0    0.25    0.13
   1   5   0    0.45    0.10
  -1  -5   0    0.29    0.10
  -1  -5   0    0.26    0.09
  -1  -5   0    0.34    0.08
   2   5   0  207.46    3.22
   2   5   0  200.56    3.68
   2   5   0  200.64    3.57
  -2  -5   0  199.59    3.08
  -2  -5   0  199.37    3.10
  -2  -5   0  202.15    3.42
   3   5   0    0.91    0.12
   3   5   0    0.83    0.20
  -3  -5   0    0.57    0.15
  -3  -5   0    0.62    0.13
   4   5   0    1.53    0.27
   4   5   0    1.74    0.16
  -4  -5   0    1.66    0.25
  -4  -5   0    1.71    0.21
   5   5   0    0.54    0.21
  -5  -5   0    0.56    0.17
   6   5   0    8.24    0.55
  -6  -5   0    7.94    0.49
  -6  -5   0    7.72    0.41
  -7  -5   0   -0.05    0.23
  -7  -5   0   -0.18    0.15
  -8  -5   0    2.12    0.34
  -8  -5   0    2.02    0.44
  -9  -5   0   -0.29    0.31
  -8   5   1    1.58    0.35
  -7   5   1    0.26    0.19
  -7   5   1    0.20    0.21
  -6   5   1   31.00    0.89
  -6   5   1   28.59    0.89
  -5   5   1    2.45    0.29
  -5   5   1    2.44    0.29
  -4   5   1    8.45    0.37
  -4   5   1    7.90    0.40
  -4   5   1    8.41    0.41
   4  -5  -1    7.99    0.43
  -3   5   1   22.51    0.61
  -3   5   1   21.90    0.63
  -3   5   1   21.87    0.62
   3  -5  -1   21.82    0.50
   3  -5  -1   21.96    0.62
   3  -5  -1   22.75    0.65
  -2   5   1   12.01    0.40
  -2   5   1   11.83    0.40
  -2   5   1   12.28    0.42
   2  -5  -1   11.91    0.41
   2  -5  -1   12.38    0.43
  -1   5   1    8.98    0.34
  -1   5   1    9.69    0.36
  -1   5   1    9.66    0.32
   1  -5  -1    9.61    0.35
   1  -5  -1    9.29    0.33
   0   5   1   20.89    0.57
   0   5   1   19.92    0.51
   0   5   1   19.71    0.46
   0  -5  -1   19.98    0.49
   0  -5  -1   19.81    0.50
   1   5   1    2.91    0.24
   1   5   1    2.49    0.13
   1   5   1    2.37    0.17
  -1  -5  -1    2.27    0.17
  -1  -5  -1    2.17    0.17
  -1  -5  -1    2.29    0.15
   2   5   1  107.12    2.10
   2   5   1  109.71    1.83
  -2  -5  -1  105.68    1.74
  -2  -5  -1  106.17    1.95
  -2  -5  -1  106.55    2.00
   3   5   1   53.25    0.99
   3   5   1   50.98    1.22
  -3  -5  -1   50.83    1.12
  -3  -5  -1   52.61    1.18
  -3  -5  -1   51.47    0.98
   4   5   1   19.88    0.71
   4   5   1   19.32    0.50
  -4  -5  -1   19.33    0.63
  -4  -5  -1   19.33    0.67
  -4  -5  -1   19.82    0.53
   5   5   1    1.72    0.19
  -5  -5  -1    1.56    0.22
  -5  -5  -1    2.17    0.30
  -6  -5  -1    1.07    0.21
  -6  -5  -1    0.98    0.27
  -7  -5  -1    0.18    0.23
  -7  -5  -1    0.18    0.18
  -8  -5  -1    1.03    0.36
  -8  -5  -1    0.65    0.23
  -9  -5  -1    1.41    0.41
  -8   5   2   -0.06    0.24
  -7   5   2    6.23    0.50
  -6   5   2    7.96    0.49
  -6   5   2    8.22    0.50
  -6   5   2    9.14    0.48
  -5   5   2    5.92    0.37
  -5   5   2    6.23    0.40
  -5   5   2    5.62    0.38
  -4   5   2   18.61    0.61
  -4   5   2   18.98    0.62
   4  -5  -2   18.80    0.68
  -3   5   2    0.16    0.10
  -3   5   2    0.32    0.14
  -3   5   2    0.23    0.12
   3  -5  -2    0.24    0.15
   3  -5  -2    0.40    0.18
   3  -5  -2    0.07    0.10
  -2   5   2    0.23    0.11
  -2   5   2    0.09    0.09
  -2   5   2    0.07    0.09
   2  -5  -2    0.17    0.11
   2  -5  -2   -0.10    0.14
  -1   5   2    0.91    0.13
  -1   5   2    0.90    0.14
  -1   5   2    1.30    0.17
   1  -5  -2    1.18    0.17
   1  -5  -2    1.05    0.18
   0   5   2    2.70    0.22
   0   5   2    2.56    0.16
   0   5   2    2.52    0.20
   0  -5  -2    2.68    0.19
   0  -5  -2    2.66    0.12
   0  -5  -2    2.72    0.22
   1   5   2   23.98    0.65
   1   5   2   24.35    0.48
   1   5   2   24.26    0.59
  -1  -5  -2   24.17    0.61
  -1  -5  -2   24.55    0.56
  -1  -5  -2   24.45    0.54
   2   5   2   46.94    1.07
   2   5   2   46.36    0.92
  -2  -5  -2   44.55    0.84
  -2  -5  -2   44.77    0.99
  -2  -5  -2   44.31    0.98
   3   5   2   12.56    0.51
   3   5   2   12.57    0.40
  -3  -5  -2   12.29    0.36
  -3  -5  -2   12.10    0.45
  -3  -5  -2   12.85    0.47
   4   5   2   26.03    0.64
   4   5   2   25.77    0.83
  -4  -5  -2   25.07    0.60
  -4  -5  -2   25.55    0.74
  -4  -5  -2   26.52    0.80
   5   5   2    9.31    0.38
  -5  -5  -2    9.31    0.37
  -5  -5  -2    8.36    0.45
  -6  -5  -2    2.30    0.34
  -6  -5  -2    2.59    0.25
  -7  -5  -2    8.15    0.61
  -7  -5  -2    7.75    0.41
  -7  -5  -2    8.36    0.55
  -8  -5  -2    0.44    0.30
  -9  -5  -2    1.37    0.44
  -8   5   3    1.46    0.35
  -7   5   3    0.13    0.22
  -7   5   3    0.21    0.27
  -6   5   3    4.59    0.43
  -6   5   3    5.27    0.38
  -6   5   3    5.59    0.45
  -5   5   3   12.29    0.52
  -5   5   3   11.50    0.54
  -5   5   3   12.11    0.54
  -4   5   3   31.74    0.86
  -4   5   3   32.80    0.86
  -4   5   3   32.34    0.85
  -3   5   3    5.92    0.33
  -3   5   3    5.83    0.33
   3  -5  -3    5.95    0.40
   3  -5  -3    5.57    0.29
  -2   5   3    6.87    0.34
  -2   5   3    6.98    0.27
  -2   5   3    7.27    0.33
   2  -5  -3    7.35    0.26
   2  -5  -3    7.09    0.39
   2  -5  -3    7.26    0.35
  -1   5   3   26.30    0.61
  -1   5   3   25.54    0.62
  -1   5   3   26.88    0.67
   1  -5  -3   25.87    0.70
   1  -5  -3   26.20    0.63
   1  -5  -3   26.16    0.53
   0   5   3    0.40    0.12
   0   5   3    0.32    0.09
   0   5   3    0.35    0.12
   0  -5  -3    0.44    0.12
   0  -5  -3    0.37    0.08
   0  -5  -3    0.31    0.13
   1   5   3    0.06    0.10
   1   5   3    0.02    0.11
   1   5   3   -0.03    0.05
  -1  -5  -3    0.03    0.10
  -1  -5  -3    0.17    0.09
  -1  -5  -3   -0.06    0.06
   2   5   3   12.46    0.26
   2   5   3   12.11    0.46
   2   5   3   11.75    0.40
  -2  -5  -3   12.03    0.34
  -2  -5  -3   12.29    0.41
  -2  -5  -3   12.07    0.43
   3   5   3    4.85    0.33
   3   5   3    4.72    0.27
  -3  -5  -3    5.16    0.22
  -3  -5  -3    4.88    0.30
  -3  -5  -3    4.53    0.29
   4   5   3    4.32    0.28
   4   5   3    4.57    0.37
  -4  -5  -3    4.65    0.23
  -4  -5  -3    4.05    0.33
  -4  -5  -3    3.71    0.30
   5   5   3   28.80    0.74
  -5  -5  -3   27.75    0.84
  -5  -5  -3   26.42    0.64
   6   5   3    3.34    0.30
  -6  -5  -3    3.14    0.25
  -6  -5  -3    3.26    0.35
  -7  -5  -3    0.55    0.26
  -7  -5  -3    0.31    0.24
  -8  -5  -3    0.85    0.33
  -8  -5  -3    0.97    0.36
  -9  -5  -3   -0.39    0.29
  -8   5   4    7.59    0.61
  -7   5   4    5.23    0.54
  -7   5   4    4.91    0.48
  -6   5   4    2.97    0.37
  -6   5   4    2.96    0.39
  -5   5   4    0.22    0.16
  -5   5   4    0.06    0.18
  -5   5   4    0.12    0.16
  -4   5   4    2.50    0.28
  -4   5   4    2.20    0.27
  -4   5   4    2.04    0.26
  -3   5   4    5.89    0.34
  -3   5   4    5.62    0.35
   3  -5  -4    6.54    0.45
   3  -5  -4    5.93    0.34
  -2   5   4   84.92    1.59
  -2   5   4   82.54    1.60
   2  -5  -4   83.37    1.74
   2  -5  -4   85.04    1.58
  -1   5   4    6.36    0.32
  -1   5   4    6.56    0.25
  -1   5   4    6.42    0.29
   1  -5  -4    6.38    0.30
   1  -5  -4    6.16    0.37
   1  -5  -4    6.54    0.25
   0   5   4    0.35    0.12
   0   5   4    0.34    0.09
   0   5   4    0.41    0.13
   0  -5  -4    0.10    0.14
   0  -5  -4    0.27    0.08
   0  -5  -4    0.35    0.12
   1   5   4    0.14    0.07
   1   5   4    0.19    0.12
   1   5   4    0.06    0.11
  -1  -5  -4    0.05    0.10
  -1  -5  -4    0.00    0.07
  -1  -5  -4    0.27    0.10
   2   5   4    0.92    0.16
   2   5   4    1.06    0.19
   2   5   4    0.90    0.09
  -2  -5  -4    0.91    0.18
  -2  -5  -4    0.76    0.12
  -2  -5  -4    0.91    0.15
   3   5   4    3.80    0.31
   3   5   4    3.41    0.26
  -3  -5  -4    3.85    0.19
  -3  -5  -4    3.67    0.28
  -3  -5  -4    3.82    0.28
   4   5   4   25.09    0.82
   4   5   4   25.00    0.69
  -4  -5  -4   25.05    0.79
  -4  -5  -4   25.12    0.74
  -4  -5  -4   25.27    0.55
   5   5   4   31.34    0.82
  -5  -5  -4   31.94    0.68
  -5  -5  -4   31.35    0.90
   6   5   4    3.03    0.32
  -6  -5  -4    3.26    0.40
  -7  -5  -4   -0.10    0.20
  -7  -5  -4    0.12    0.21
  -8  -5  -4    1.15    0.37
  -8  -5  -4    1.26    0.36
  -9  -5  -4    0.38    0.32
  -9  -5  -4   -0.08    0.32
 -10  -5  -4    0.19    0.30
  -8   5   5    8.42    0.67
  -7   5   5   -0.10    0.23
  -7   5   5    0.30    0.26
  -6   5   5    3.80    0.42
  -6   5   5    4.45    0.48
  -5   5   5    1.76    0.27
  -5   5   5    2.27    0.32
  -5   5   5    2.05    0.31
  -4   5   5    0.37    0.17
  -4   5   5    0.49    0.17
  -3   5   5   13.54    0.51
   3  -5  -5   14.65    0.53
  -2   5   5   27.60    0.74
  -2   5   5   28.65    0.74
  -2   5   5   28.08    0.72
   2  -5  -5   27.04    0.85
   2  -5  -5   27.85    0.71
  -1   5   5   10.63    0.42
  -1   5   5   10.65    0.39
   1  -5  -5   10.69    0.40
   1  -5  -5   10.90    0.38
   1  -5  -5   11.02    0.50
   0   5   5   44.06    0.99
   0   5   5   45.64    0.95
   0   5   5   45.02    0.92
   0  -5  -5   44.49    0.90
   0  -5  -5   45.42    1.08
   0  -5  -5   45.31    0.97
   1   5   5   14.84    0.48
   1   5   5   14.77    0.49
   1   5   5   14.28    0.39
  -1  -5  -5   14.47    0.52
  -1  -5  -5   14.28    0.46
  -1  -5  -5   14.77    0.40
   2   5   5   20.63    0.60
   2   5   5   18.60    0.61
   2   5   5   20.79    0.45
  -2  -5  -5   19.82    0.61
  -2  -5  -5   20.10    0.46
  -2  -5  -5   19.98    0.60
   3   5   5    2.17    0.28
   3   5   5    2.08    0.24
   3   5   5    1.74    0.11
  -3  -5  -5    1.52    0.21
  -3  -5  -5    1.77    0.24
  -3  -5  -5    1.92    0.14
   4   5   5   -0.05    0.17
   4   5   5    0.00    0.14
  -4  -5  -5    0.22    0.16
  -4  -5  -5    0.25    0.09
  -4  -5  -5    0.05    0.13
   5   5   5    1.01    0.28
   5   5   5    0.91    0.20
  -5  -5  -5    0.75    0.21
  -6  -5  -5    2.01    0.33
  -7  -5  -5    1.41    0.34
  -7  -5  -5    1.73    0.37
  -8  -5  -5    0.73    0.34
  -8  -5  -5    0.49    0.31
  -9  -5  -5    1.43    0.45
  -9  -5  -5    1.84    0.40
 -10  -5  -5    0.64    0.36
  -7   5   6    1.96    0.42
  -7   5   6    1.76    0.36
  -6   5   6    0.41    0.24
  -6   5   6    0.08    0.24
  -5   5   6    0.04    0.17
  -4   5   6    4.86    0.38
  -4   5   6    5.07    0.35
  -3   5   6   64.01    1.36
   3  -5  -6   63.91    1.42
  -2   5   6   36.03    0.90
   2  -5  -6   37.19    0.92
  -1   5   6   45.76    1.02
  -1   5   6   45.94    1.05
   1  -5  -6   46.14    1.05
   1  -5  -6   47.85    1.00
   1  -5  -6   47.41    1.18
   0   5   6   14.33    0.45
   0   5   6   14.20    0.51
   0   5   6   14.68    0.43
   0  -5  -6   15.59    0.46
   0  -5  -6   14.18    0.48
   0  -5  -6   14.72    0.58
   1   5   6    3.87    0.22
   1   5   6    4.14    0.27
   1   5   6    3.87    0.29
  -1  -5  -6    3.72    0.22
  -1  -5  -6    3.99    0.32
  -1  -5  -6    3.75    0.26
   2   5   6    0.92    0.12
   2   5   6    1.16    0.20
   2   5   6    1.10    0.20
  -2  -5  -6    1.08    0.13
  -2  -5  -6    0.90    0.17
  -2  -5  -6    0.80    0.18
   3   5   6   91.30    1.94
   3   5   6   88.81    1.76
   3   5   6   93.60    1.51
  -3  -5  -6   89.54    1.89
  -3  -5  -6   87.92    1.42
  -3  -5  -6   89.44    1.81
   4   5   6    6.06    0.39
   4   5   6    5.75    0.44
  -4  -5  -6    6.42    0.39
   5   5   6    2.12    0.36
  -5  -5  -6    2.16    0.31
   6   5   6    4.77    0.51
  -6  -5  -6    4.45    0.41
  -7  -5  -6    0.93    0.28
  -8  -5  -6    0.10    0.29
  -8  -5  -6    0.11    0.27
  -9  -5  -6   -0.08    0.34
  -9  -5  -6   -0.28    0.29
  -7   5   7    1.97    0.40
  -7   5   7    2.20    0.45
  -6   5   7    4.74    0.50
  -5   5   7    0.55    0.24
  -4   5   7   -0.09    0.16
  -4   5   7   -0.08    0.10
  -3   5   7    9.22    0.44
   3  -5  -7    6.64    0.42
  -2   5   7  107.67    2.07
   2  -5  -7  111.29    2.19
  -1   5   7    9.05    0.43
   1  -5  -7    8.69    0.41
   1  -5  -7    8.77    0.52
   0   5   7    1.10    0.21
   0   5   7    0.96    0.16
   0  -5  -7    1.13    0.26
   0  -5  -7    1.22    0.19
   0  -5  -7    1.34    0.21
   1   5   7    7.40    0.35
   1   5   7    7.95    0.33
   1   5   7    7.82    0.41
  -1  -5  -7    7.51    0.31
  -1  -5  -7    7.49    0.38
  -1  -5  -7    6.98    0.42
   2   5   7    0.76    0.19
   2   5   7    1.14    0.15
   2   5   7    0.96    0.19
  -2  -5  -7    0.82    0.20
  -2  -5  -7    0.78    0.18
  -2  -5  -7    0.86    0.13
   3   5   7   28.20    0.61
   3   5   7   26.41    0.84
  -3  -5  -7   26.48    0.80
  -3  -5  -7   25.78    0.81
   4   5   7    0.05    0.18
  -4  -5  -7    0.47    0.18
   5   5   7   40.27    1.23
  -5  -5  -7   38.52    1.07
   6   5   7    9.81    0.66
  -6  -5  -7    8.85    0.53
   7   5   7    4.06    0.60
  -7  -5  -7    3.70    0.46
  -8  -5  -7    6.61    0.66
  -8  -5  -7    7.05    0.57
  -9  -5  -7    0.35    0.32
  -9  -5  -7    0.08    0.31
  -6   5   8    0.04    0.23
  -5   5   8   -0.10    0.20
  -4   5   8    0.08    0.18
  -3   5   8    3.23    0.32
  -2   5   8   39.59    1.00
   2  -5  -8   40.99    1.08
   2  -5  -8   39.64    1.20
  -1   5   8    0.12    0.15
   1  -5  -8   -0.13    0.22
   1  -5  -8    0.06    0.15
   0   5   8    7.42    0.42
   0  -5  -8    6.75    0.47
   0  -5  -8    7.57    0.35
   0  -5  -8    7.72    0.41
   1   5   8    0.08    0.12
   1   5   8    0.19    0.12
   1   5   8    0.02    0.16
  -1  -5  -8    0.13    0.12
  -1  -5  -8   -0.02    0.18
  -1  -5  -8    0.10    0.13
   2   5   8   43.97    1.09
   2   5   8   43.84    1.10
   2   5   8   44.94    0.94
  -2  -5  -8   42.53    1.11
  -2  -5  -8   41.04    1.09
   3   5   8    0.13    0.17
   3   5   8    0.07    0.09
  -3  -5  -8   -0.01    0.16
   4   5   8    0.80    0.26
  -4  -5  -8    1.24    0.25
   5   5   8   24.05    0.93
  -5  -5  -8   23.19    0.80
   6   5   8    0.40    0.30
  -6  -5  -8    0.55    0.24
   7   5   8   -0.08    0.30
  -7  -5  -8    0.10    0.24
  -8  -5  -8    3.75    0.56
  -8  -5  -8    3.71    0.48
  -9  -5  -8    3.25    0.57
  -9  -5  -8    4.14    0.56
  -6   5   9    0.47    0.28
  -5   5   9    0.86    0.30
  -4   5   9    6.15    0.49
   3  -5  -9    4.83    0.57
  -2   5   9    0.26    0.18
   2  -5  -9    0.08    0.28
  -1   5   9    9.82    0.49
   1  -5  -9   10.75    0.58
   1  -5  -9   10.19    0.61
   0   5   9    1.29    0.25
   0  -5  -9    1.32    0.20
   0  -5  -9    0.94    0.28
   0  -5  -9    1.37    0.24
   1   5   9    0.00    0.17
  -1  -5  -9    0.10    0.20
   2   5   9    3.21    0.34
   2   5   9    4.10    0.34
   2   5   9    3.54    0.27
  -2  -5  -9    3.96    0.35
   3   5   9   25.84    0.66
   3   5   9   25.37    0.83
   3   5   9   25.31    0.85
  -3  -5  -9   24.38    0.80
   4   5   9    2.50    0.36
  -4  -5  -9    2.47    0.32
   5   5   9    2.92    0.42
  -5  -5  -9    3.29    0.36
   6   5   9    0.50    0.31
  -6  -5  -9    0.30    0.23
   7   5   9    0.43    0.34
  -7  -5  -9    0.31    0.25
   8   5   9    2.68    0.60
  -8  -5  -9    1.12    0.39
  -8  -5  -9    1.73    0.37
  -9  -5  -9    6.03    0.73
  -5   5  10    1.20    0.32
  -4   5  10    7.88    0.56
   4  -5 -10    6.75    0.72
   3  -5 -10    6.09    0.69
  -2   5  10   -0.05    0.17
   2  -5 -10   -0.19    0.27
  -1   5  10    4.46    0.39
   1  -5 -10    4.88    0.50
   0   5  10    0.26    0.19
   0  -5 -10    0.53    0.28
   0  -5 -10    0.29    0.14
   1   5  10    7.47    0.47
  -1  -5 -10    6.90    0.49
   2   5  10    6.32    0.46
   2   5  10    5.89    0.39
  -2  -5 -10    6.68    0.45
   3   5  10    1.29    0.20
   3   5  10    0.99    0.25
   3   5  10    1.26    0.27
  -3  -5 -10    1.50    0.28
   4   5  10    0.97    0.28
  -4  -5 -10    0.76    0.22
   5   5  10    1.35    0.34
  -5  -5 -10    1.77    0.31
   6   5  10    2.52    0.47
  -6  -5 -10    2.46    0.36
   7   5  10    0.38    0.38
  -7  -5 -10    0.83    0.30
   8   5  10    0.77    0.44
  -5   5  11    0.57    0.28
   5  -5 -11    0.06    0.46
  -4   5  11    0.58    0.27
   4  -5 -11   -0.02    0.36
   3  -5 -11    0.77    0.39
   2  -5 -11    0.03    0.30
  -1   5  11   12.54    0.60
   1  -5 -11   11.56    0.70
   0   5  11   -0.09    0.19
   0  -5 -11   -0.10    0.25
   1   5  11   -0.10    0.20
  -1  -5 -11    0.14    0.22
   2   5  11    1.32    0.29
  -2  -5 -11    1.87    0.31
   3   5  11    1.69    0.29
   3   5  11    1.60    0.31
  -3  -5 -11    1.83    0.32
   4   5  11   -0.06    0.20
   4   5  11    0.38    0.23
  -4  -5 -11    0.30    0.21
   5   5  11   13.41    0.75
  -5  -5 -11   12.53    0.62
   6   5  11   42.35    1.43
  -6  -5 -11   40.00    1.20
   7   5  11    0.93    0.41
  -7  -5 -11    1.12    0.32
   8   5  11    3.00    0.63
  -4   5  12    4.07    0.51
   4  -5 -12    2.88    0.62
   3  -5 -12    0.29    0.39
   2  -5 -12    0.03    0.37
  -1   5  12    6.98    0.50
   1  -5 -12    6.08    0.61
   0   5  12    1.22    0.29
   0  -5 -12    1.40    0.38
   1   5  12   11.90    0.63
  -1  -5 -12   12.51    0.69
   2   5  12    8.47    0.57
  -2  -5 -12    8.41    0.54
   3   5  12    3.86    0.46
  -3  -5 -12    4.54    0.44
   4   5  12    0.95    0.29
   4   5  12    0.68    0.28
  -4  -5 -12    0.51    0.22
   5   5  12    1.76    0.38
  -5  -5 -12    1.02    0.27
   6   5  12    7.09    0.66
  -6  -5 -12    5.21    0.46
   7   5  12    1.46    0.45
   8   5  12    0.41    0.46
   3  -5 -13    5.61    0.77
   2  -5 -13    3.39    0.56
   1  -5 -13    9.17    0.73
   0   5  13    2.74    0.40
   0  -5 -13    3.09    0.48
   1   5  13    2.44    0.39
  -1  -5 -13    3.50    0.49
   2   5  13   -0.09    0.24
  -2  -5 -13    0.27    0.21
   3   5  13    2.68    0.42
  -3  -5 -13    3.29    0.44
   4   5  13    0.54    0.31
  -4  -5 -13    1.35    0.29
   5   5  13    0.32    0.30
   5   5  13    0.79    0.31
  -5  -5 -13    0.52    0.25
   6   5  13    2.47    0.49
   7   5  13   10.74    0.85
   2  -5 -14    0.16    0.38
   1  -5 -14    7.20    0.70
   0   5  14    0.99    0.31
   0  -5 -14    1.28    0.39
   1   5  14    0.54    0.31
  -1  -5 -14    1.55    0.37
   2   5  14    3.86    0.51
  -2  -5 -14    5.75    0.51
   3   5  14    2.90    0.46
  -3  -5 -14    3.44    0.45
   4   5  14   -0.12    0.29
  -4  -5 -14    0.60    0.23
   5   5  14    0.41    0.31
   6   5  14   11.73    0.82
   7   5  14    1.18    0.48
   1  -5 -15   -0.10    0.34
   0  -5 -15    1.02    0.36
   1   5  15    5.23    0.57
  -1  -5 -15    6.70    0.61
   2   5  15    3.24    0.49
   3   5  15    3.84    0.53
   4   5  15    1.10    0.40
   5   5  15    2.68    0.48
   0  -5 -16    0.53    0.35
   2   5  16    3.48    0.53
   3   5  16    0.79    0.38
   4   5  16    0.44    0.32
  -3   6 -15    6.93    0.71
  -2   6 -15    6.99    0.68
  -5   6 -14    1.61    0.35
   5  -6  14    0.46    0.30
  -4   6 -14    3.62    0.52
   4  -6  14    2.35    0.44
  -3   6 -14    7.69    0.67
  -2   6 -14   22.69    1.07
  -1   6 -14    6.81    0.71
   1  -6  14    5.98    0.62
   0   6 -14    0.99    0.42
   0  -6  14    0.34    0.29
   1   6 -14   11.48    0.95
  -1  -6  14    8.82    0.69
  -5   6 -13    5.33    0.51
   5  -6  13    2.97    0.50
  -4   6 -13    1.27    0.33
   4  -6  13    0.61    0.30
  -3   6 -13    0.79    0.29
   3  -6  13    0.22    0.26
  -2   6 -13    7.95    0.65
   2  -6  13    6.03    0.60
  -1   6 -13    1.52    0.42
   1  -6  13    0.56    0.30
   0   6 -13    2.04    0.49
   0  -6  13    1.76    0.38
   1   6 -13    0.25    0.38
  -1  -6  13   -0.17    0.26
   2   6 -13    1.46    0.51
  -2  -6  13    0.53    0.27
  -3  -6  13    0.27    0.29
   6  -6  12    0.25    0.27
  -5   6 -12    7.12    0.57
   5  -6  12    6.58    0.58
  -4   6 -12   22.13    0.95
   4  -6  12   19.09    0.86
  -3   6 -12    0.75    0.26
   3  -6  12   -0.02    0.19
  -2   6 -12    0.30    0.26
   2  -6  12    0.06    0.24
  -1   6 -12    4.49    0.55
   1  -6  12    4.33    0.48
   0   6 -12   11.15    0.80
   0  -6  12   10.30    0.65
   1   6 -12    0.60    0.40
  -1  -6  12    0.12    0.23
   2   6 -12    1.91    0.53
  -2  -6  12    1.71    0.35
   3   6 -12    0.88    0.54
  -3  -6  12    0.43    0.25
  -4  -6  12    3.82    0.46
  -7   6 -11    1.45    0.43
   7  -6  11    1.42    0.36
   6  -6  11    0.04    0.25
  -5   6 -11    4.41    0.46
   5  -6  11    4.02    0.49
  -4   6 -11   14.78    0.74
   4  -6  11   14.00    0.70
  -3   6 -11    6.68    0.54
   3  -6  11    5.73    0.47
  -2   6 -11    1.73    0.33
   2  -6  11    1.06    0.28
   2  -6  11    1.27    0.26
  -1   6 -11    4.42    0.52
   1  -6  11    4.03    0.44
   0   6 -11    0.23    0.30
   0  -6  11    0.04    0.23
   1   6 -11   11.33    0.81
  -1  -6  11   10.66    0.61
   2   6 -11    0.57    0.43
  -2  -6  11    0.24    0.22
   3   6 -11    0.34    0.49
  -3  -6  11    0.23    0.23
   4   6 -11    3.88    0.78
  -4  -6  11    3.21    0.40
  -7   6 -10   -0.01    0.28
   7  -6  10   -0.03    0.25
  -6   6 -10    0.94    0.39
   6  -6  10    1.14    0.33
  -5   6 -10    0.26    0.18
   5  -6  10    0.43    0.24
  -4   6 -10   14.85    0.70
   4  -6  10   14.17    0.68
  -3   6 -10    9.84    0.58
   3  -6  10   10.27    0.56
  -2   6 -10    2.54    0.37
   2  -6  10    2.64    0.35
   2  -6  10    2.41    0.31
  -1   6 -10    0.25    0.23
   1  -6  10   -0.14    0.18
   1  -6  10    0.20    0.14
   0   6 -10    1.27    0.34
   0  -6  10    1.42    0.30
   1   6 -10   11.83    0.76
  -1  -6  10   11.49    0.60
   2   6 -10   -0.16    0.34
  -2  -6  10   -0.16    0.19
   3   6 -10    4.46    0.69
  -3  -6  10    3.39    0.39
   4   6 -10    0.20    0.53
  -4  -6  10    0.63    0.23
   5   6 -10   -0.24    0.58
   5   6 -10    0.27    0.23
  -8   6  -9    1.18    0.40
  -7   6  -9    0.75    0.33
  -6   6  -9   13.17    0.83
  -5   6  -9    0.36    0.30
  -4   6  -9   18.24    0.74
  -3   6  -9    1.14    0.26
  -2   6  -9    0.51    0.22
   2  -6   9    0.61    0.22
   2  -6   9    0.72    0.15
   2  -6   9    0.54    0.19
  -1   6  -9   13.19    0.66
   1  -6   9   11.98    0.51
   1  -6   9   12.89    0.59
   0   6  -9    0.84    0.29
   0  -6   9    0.77    0.23
   1   6  -9    0.31    0.29
  -1  -6   9    0.10    0.18
   2   6  -9   12.03    0.81
  -2  -6   9   13.91    0.60
   3   6  -9    0.43    0.39
  -3  -6   9    0.24    0.19
   4   6  -9    4.61    0.69
   4   6  -9    4.56    0.44
  -4  -6   9    4.61    0.40
   5   6  -9    5.80    0.87
   5   6  -9    5.31    0.52
   6   6  -9    6.28    0.57
  -8   6  -8    3.61    0.60
  -7   6  -8    2.30    0.46
  -6   6  -8    0.41    0.25
  -6   6  -8    0.38    0.31
  -5   6  -8    0.80    0.31
  -4   6  -8    8.41    0.48
  -4   6  -8    7.76    0.56
  -3   6  -8    5.38    0.40
  -2   6  -8    5.15    0.40
   2  -6   8    5.20    0.29
   2  -6   8    4.52    0.37
  -1   6  -8    0.30    0.20
   1  -6   8    0.11    0.11
   1  -6   8    0.05    0.15
   0   6  -8    0.59    0.25
   0  -6   8    0.78    0.16
   0  -6   8    0.51    0.19
   1   6  -8    5.97    0.56
  -1  -6   8    6.24    0.40
   2   6  -8    5.52    0.59
  -2  -6   8    5.91    0.40
   3   6  -8    1.01    0.39
  -3  -6   8    0.80    0.22
   4   6  -8   -0.16    0.39
  -4  -6   8    0.19    0.17
   5   6  -8    1.78    0.60
   6   6  -8    2.07    0.36
  -8   6  -7    4.64    0.62
  -7   6  -7    2.18    0.45
  -7   6  -7    1.92    0.38
  -6   6  -7    0.74    0.27
  -6   6  -7    1.18    0.36
  -5   6  -7   -0.08    0.23
  -4   6  -7    3.22    0.43
  -4   6  -7    2.83    0.30
  -3   6  -7    0.29    0.15
   3  -6   7    0.09    0.11
  -2   6  -7   35.31    0.98
   2  -6   7   35.78    0.81
   2  -6   7   34.39    0.93
  -1   6  -7    0.09    0.18
  -1   6  -7    0.12    0.12
   1  -6   7    0.10    0.11
   1  -6   7   -0.16    0.13
   0   6  -7    2.23    0.33
   0   6  -7    2.60    0.22
   0  -6   7    2.39    0.29
   0  -6   7    2.53    0.23
   1   6  -7    1.37    0.32
  -1  -6   7    1.25    0.21
   2   6  -7    1.13    0.32
  -2  -6   7    0.61    0.19
  -2  -6   7    0.98    0.21
   3   6  -7    5.40    0.59
  -3  -6   7    4.86    0.35
   4   6  -7    1.56    0.46
  -4  -6   7    1.22    0.24
   5   6  -7    0.60    0.48
  -6  -6   7    0.16    0.28
  -7  -6   7    3.14    0.48
  -8   6  -6   11.68    0.80
  -8   6  -6   12.00    0.72
  -7   6  -6    3.40    0.46
  -7   6  -6    3.01    0.47
  -6   6  -6    0.13    0.20
  -6   6  -6    0.24    0.26
  -5   6  -6    0.42    0.26
  -5   6  -6    0.81    0.22
  -4   6  -6    2.78    0.28
  -4   6  -6    2.75    0.37
   4  -6   6    2.49    0.26
  -3   6  -6    9.20    0.53
  -3   6  -6    9.25    0.44
   3  -6   6    9.18    0.38
  -2   6  -6   33.60    0.89
  -2   6  -6   33.40    0.90
   2  -6   6   33.28    0.89
   2  -6   6   33.22    0.77
  -1   6  -6   47.52    1.17
  -1   6  -6   47.86    1.05
   1  -6   6   47.78    0.99
   1  -6   6   47.05    1.09
   0   6  -6    6.63    0.46
   0   6  -6    7.37    0.48
   0   6  -6    7.29    0.32
   0  -6   6    7.29    0.38
   0  -6   6    6.96    0.33
   1   6  -6    0.48    0.11
   1   6  -6    0.55    0.23
   1   6  -6    0.91    0.27
  -1  -6   6    0.26    0.14
  -1  -6   6    0.61    0.18
   2   6  -6    9.74    0.60
  -2  -6   6   10.07    0.44
  -2  -6   6   10.11    0.44
   3   6  -6    2.61    0.41
  -3  -6   6    2.51    0.26
   4   6  -6    2.94    0.46
  -4  -6   6    2.31    0.27
   5   6  -6   -0.28    0.37
   6   6  -6   -0.42    0.55
  -6  -6   6   -0.07    0.21
  -7  -6   6    1.58    0.39
  -8   6  -5   11.45    0.77
  -8   6  -5   10.73    0.68
  -7   6  -5    5.00    0.54
  -7   6  -5    4.51    0.47
  -6   6  -5   15.76    0.77
  -6   6  -5   14.59    0.69
  -5   6  -5    3.91    0.44
  -5   6  -5    4.06    0.38
  -4   6  -5    3.44    0.26
  -4   6  -5    3.86    0.39
   4  -6   5    2.95    0.27
  -3   6  -5   74.45    1.72
  -3   6  -5   71.30    1.51
   3  -6   5   73.08    1.38
  -2   6  -5   15.81    0.53
  -2   6  -5   15.26    0.64
  -2   6  -5   15.73    0.54
   2  -6   5   15.76    0.55
   2  -6   5   16.23    0.49
  -1   6  -5    1.77    0.21
  -1   6  -5    1.48    0.23
  -1   6  -5    1.25    0.25
   1  -6   5    1.59    0.22
   1  -6   5    1.56    0.19
   0   6  -5    0.90    0.23
   0   6  -5    0.67    0.21
   0   6  -5    0.70    0.14
   0  -6   5    0.76    0.17
   0  -6   5    0.63    0.15
   1   6  -5   46.84    1.22
   1   6  -5   47.47    1.20
   1   6  -5   46.86    0.92
  -1  -6   5   46.87    1.03
  -1  -6   5   47.18    1.00
  -1  -6   5   47.53    0.98
   2   6  -5   -0.17    0.18
   2   6  -5   -0.05    0.21
  -2  -6   5    0.09    0.12
  -2  -6   5    0.11    0.13
   3   6  -5    2.61    0.38
  -3  -6   5    2.37    0.24
  -3  -6   5    2.80    0.29
   4   6  -5    9.20    0.67
  -4  -6   5    8.87    0.39
   5   6  -5    1.01    0.42
  -5  -6   5    1.56    0.29
   6   6  -5   -0.60    0.46
  -6  -6   5    0.49    0.25
  -7  -6   5    3.11    0.45
  -8  -6   5   -0.35    0.28
  -9   6  -4    0.73    0.34
  -8   6  -4    2.13    0.39
  -7   6  -4    7.21    0.54
  -7   6  -4    6.01    0.56
  -6   6  -4    1.08    0.31
  -6   6  -4    0.81    0.26
  -5   6  -4    4.28    0.43
  -5   6  -4    4.74    0.39
  -4   6  -4   13.78    0.62
  -4   6  -4   13.30    0.55
   4  -6   4   14.16    0.50
  -3   6  -4   10.76    0.40
  -3   6  -4   10.36    0.52
   3  -6   4   10.84    0.42
  -2   6  -4   15.20    0.61
  -2   6  -4   14.81    0.48
  -2   6  -4   15.56    0.52
   2  -6   4   14.86    0.52
   2  -6   4   15.36    0.48
  -1   6  -4    5.21    0.29
  -1   6  -4    5.39    0.37
  -1   6  -4    5.33    0.31
   1  -6   4    5.57    0.28
   1  -6   4    4.82    0.30
   0   6  -4    7.70    0.43
   0   6  -4    7.49    0.39
   0   6  -4    7.81    0.31
   0  -6   4    7.91    0.34
   0  -6   4    7.71    0.25
   0  -6   4    8.72    0.36
   1   6  -4   15.21    0.41
   1   6  -4   15.33    0.59
   1   6  -4   15.26    0.61
  -1  -6   4   15.41    0.44
  -1  -6   4   15.28    0.48
  -1  -6   4   14.99    0.48
   2   6  -4    8.51    0.49
   2   6  -4    8.38    0.49
  -2  -6   4    8.09    0.37
  -2  -6   4    8.92    0.38
  -2  -6   4    8.63    0.35
   3   6  -4   27.48    0.92
   3   6  -4   28.51    0.91
  -3  -6   4   29.09    0.80
  -3  -6   4   27.92    0.68
   4   6  -4   22.60    0.88
  -4  -6   4   21.99    0.69
  -4  -6   4   21.14    0.58
   5   6  -4    9.93    0.73
  -5  -6   4   11.60    0.53
   6   6  -4    1.95    0.51
  -6  -6   4    2.18    0.35
  -7  -6   4    0.04    0.22
  -8  -6   4    0.28    0.28
  -8   6  -3    2.00    0.38
  -7   6  -3    1.32    0.31
  -7   6  -3    0.86    0.32
  -6   6  -3    0.04    0.18
  -6   6  -3    0.09    0.21
  -5   6  -3    0.32    0.21
  -5   6  -3    0.20    0.18
  -4   6  -3   17.39    0.68
  -4   6  -3   16.86    0.61
   4  -6   3   17.57    0.57
  -3   6  -3   19.58    0.52
  -3   6  -3   19.80    0.64
  -3   6  -3   19.78    0.70
   3  -6   3   19.68    0.57
   3  -6   3   19.07    0.62
  -2   6  -3   17.10    0.62
  -2   6  -3   17.14    0.47
  -2   6  -3   16.90    0.54
   2  -6   3   17.68    0.52
   2  -6   3   17.38    0.55
  -1   6  -3    8.84    0.34
  -1   6  -3    8.99    0.36
  -1   6  -3    8.62    0.44
   1  -6   3    8.48    0.35
   1  -6   3    8.86    0.36
   0   6  -3    1.20    0.15
   0   6  -3    1.27    0.19
   0   6  -3    1.00    0.22
   0  -6   3    1.10    0.12
   0  -6   3    0.96    0.16
   0  -6   3    1.17    0.17
   1   6  -3    0.14    0.17
   1   6  -3    0.24    0.09
   1   6  -3    0.11    0.15
  -1  -6   3    0.15    0.11
  -1  -6   3    0.25    0.10
  -1  -6   3    0.16    0.11
   2   6  -3    1.75    0.13
   2   6  -3    1.71    0.29
   2   6  -3    1.72    0.26
  -2  -6   3    1.77    0.21
  -2  -6   3    1.70    0.21
  -2  -6   3    1.62    0.18
   3   6  -3   19.43    0.73
   3   6  -3   19.45    0.72
  -3  -6   3   19.41    0.62
  -3  -6   3   18.34    0.49
  -3  -6   3   18.83    0.58
   4   6  -3    2.22    0.34
  -4  -6   3    1.63    0.25
   5   6  -3    2.64    0.41
  -5  -6   3    2.45    0.30
   6   6  -3    0.35    0.34
  -6  -6   3    0.58    0.23
  -7  -6   3    1.39    0.33
  -8  -6   3    0.85    0.28
  -8   6  -2    4.05    0.48
  -7   6  -2    0.69    0.28
  -7   6  -2    0.41    0.24
  -6   6  -2    6.16    0.47
  -6   6  -2    4.76    0.44
  -6   6  -2    6.24    0.47
  -5   6  -2    8.99    0.48
  -5   6  -2    9.44    0.49
  -5   6  -2    9.49    0.52
  -4   6  -2   -0.05    0.13
  -4   6  -2    0.00    0.14
  -4   6  -2    0.09    0.13
  -3   6  -2   25.56    0.79
  -3   6  -2   25.63    0.73
  -3   6  -2   26.85    0.72
   3  -6   2   27.46    0.62
   3  -6   2   24.45    0.68
  -2   6  -2   71.14    1.41
  -2   6  -2   69.63    1.29
  -2   6  -2   69.27    1.54
   2  -6   2   70.73    1.39
   2  -6   2   71.48    1.32
  -1   6  -2   40.42    0.88
  -1   6  -2   39.91    1.00
  -1   6  -2   39.51    0.82
   1  -6   2   39.73    0.87
   1  -6   2   40.46    0.85
   0   6  -2    1.94    0.26
   0   6  -2    2.20    0.18
   0   6  -2    1.93    0.20
   0  -6   2    2.21    0.20
   0  -6   2    2.07    0.14
   0  -6   2    1.82    0.18
   1   6  -2   -0.03    0.07
   1   6  -2    0.05    0.12
   1   6  -2    0.03    0.16
  -1  -6   2    0.01    0.08
  -1  -6   2   -0.06    0.09
  -1  -6   2   -0.06    0.08
   2   6  -2    4.15    0.37
   2   6  -2    4.07    0.32
   2   6  -2    4.15    0.19
  -2  -6   2    4.12    0.26
  -2  -6   2    4.37    0.26
  -2  -6   2    4.08    0.22
   3   6  -2    2.01    0.31
   3   6  -2    2.26    0.30
  -3  -6   2    2.16    0.23
  -3  -6   2    2.31    0.26
  -3  -6   2    1.70    0.15
   4   6  -2    0.35    0.21
  -4  -6   2    0.77    0.18
   5   6  -2   11.53    0.65
  -5  -6   2   12.36    0.51
   6   6  -2    8.46    0.69
  -6  -6   2    7.37    0.46
   7   6  -2    5.01    0.74
  -7  -6   2    4.26    0.45
  -8  -6   2    0.40    0.25
  -9  -6   2    1.15    0.35
  -8   6  -1   -0.07    0.22
  -8   6  -1   -0.13    0.26
  -7   6  -1    2.67    0.38
  -7   6  -1    2.67    0.40
  -6   6  -1   -0.06    0.17
  -6   6  -1    0.27    0.19
  -5   6  -1    6.08    0.40
  -5   6  -1    6.50    0.41
  -5   6  -1    5.99    0.41
   5  -6   1    5.62    0.39
  -4   6  -1    0.20    0.16
  -4   6  -1    0.08    0.15
  -4   6  -1    0.24    0.16
   4  -6   1    0.07    0.17
  -3   6  -1    2.14    0.27
  -3   6  -1    2.13    0.23
  -3   6  -1    2.02    0.24
   3  -6   1    2.46    0.25
   3  -6   1    2.32    0.26
  -2   6  -1    2.58    0.24
  -2   6  -1    2.77    0.23
  -2   6  -1    2.98    0.28
   2  -6   1    3.05    0.21
   2  -6   1    3.09    0.24
  -1   6  -1    3.99    0.25
  -1   6  -1    4.08    0.16
  -1   6  -1    3.79    0.30
   1  -6   1    3.86    0.24
   1  -6   1    4.22    0.20
   0   6  -1   -0.15    0.13
   0   6  -1   -0.06    0.07
   0   6  -1   -0.02    0.08
   0  -6   1   -0.02    0.10
   0  -6   1    0.02    0.08
   0  -6   1    0.00    0.06
   1   6  -1    0.43    0.18
   1   6  -1    0.24    0.09
   1   6  -1    0.33    0.12
  -1  -6   1    0.44    0.10
  -1  -6   1    0.22    0.09
  -1  -6   1    0.23    0.11
   2   6  -1    0.39    0.19
   2   6  -1    0.41    0.10
   2   6  -1    0.37    0.15
  -2  -6   1    0.26    0.09
  -2  -6   1    0.35    0.12
  -2  -6   1    0.45    0.12
   3   6  -1    0.04    0.08
   3   6  -1   -0.12    0.14
   3   6  -1    0.05    0.18
  -3  -6   1    0.09    0.12
  -3  -6   1    0.07    0.07
  -3  -6   1    0.11    0.11
   4   6  -1    8.99    0.53
   4   6  -1    9.21    0.51
  -4  -6   1    9.25    0.39
   5   6  -1    0.14    0.19
  -5  -6   1    0.10    0.14
   6   6  -1    0.71    0.32
  -6  -6   1    1.02    0.24
   7   6  -1    7.13    0.78
  -7  -6   1    5.71    0.45
  -8  -6   1    3.63    0.54
  -8  -6   1    3.99    0.44
  -9  -6   1   -0.09    0.23
  -9  -6   1   -0.55    0.35
  -8   6   0    1.44    0.35
  -7   6   0    2.96    0.39
  -7   6   0    3.82    0.44
  -6   6   0    3.61    0.37
  -6   6   0    3.00    0.35
  -5   6   0    0.28    0.17
  -5   6   0    0.03    0.14
  -5   6   0    0.21    0.16
   5  -6   0    0.15    0.20
  -4   6   0    8.51    0.42
  -4   6   0    8.79    0.43
  -4   6   0    8.19    0.43
   4  -6   0    8.95    0.45
  -3   6   0    3.18    0.29
  -3   6   0    3.56    0.29
  -3   6   0    3.62    0.28
   3  -6   0    4.01    0.31
   3  -6   0    3.90    0.30
  -2   6   0   12.56    0.43
  -2   6   0   12.68    0.47
  -2   6   0   12.80    0.46
   2  -6   0   13.53    0.43
   2  -6   0   12.75    0.45
  -1   6   0   22.47    0.57
  -1   6   0   22.59    0.66
  -1   6   0   22.57    0.60
   1  -6   0   23.76    0.57
   1  -6   0   23.50    0.60
   0   6   0    2.33    0.20
   0   6   0    2.16    0.25
   0   6   0    2.04    0.15
   0   6   0    2.01    0.16
   0  -6   0    2.04    0.17
   0  -6   0    1.78    0.19
   1   6   0   32.56    0.72
   1   6   0   33.23    0.87
   1   6   0   33.23    0.75
  -1  -6   0   32.39    0.74
  -1  -6   0   33.51    0.66
  -1  -6   0   32.41    0.72
   2   6   0   27.92    0.81
   2   6   0   28.15    0.73
   2   6   0   28.39    0.62
  -2  -6   0   27.90    0.65
  -2  -6   0   26.66    0.69
  -2  -6   0   27.74    0.54
   3   6   0    1.22    0.21
   3   6   0    1.49    0.16
   3   6   0    1.58    0.27
  -3  -6   0    1.30    0.18
  -3  -6   0    1.05    0.20
   4   6   0    6.38    0.42
   4   6   0    6.90    0.46
  -4  -6   0    6.80    0.33
  -4  -6   0    6.68    0.38
   5   6   0    2.55    0.35
  -5  -6   0    3.47    0.29
   6   6   0    5.68    0.53
  -6  -6   0    4.93    0.36
   7   6   0    0.57    0.36
  -7  -6   0    0.37    0.20
  -7  -6   0    0.28    0.25
  -8  -6   0    4.09    0.45
  -8  -6   0    3.60    0.54
  -9  -6   0    1.27    0.47
  -8   6   1    0.00    0.24
  -7   6   1    0.73    0.27
  -7   6   1    0.53    0.24
  -6   6   1    0.56    0.21
  -6   6   1    0.62    0.24
  -5   6   1    0.11    0.16
  -5   6   1    0.14    0.15
  -4   6   1   18.89    0.60
  -4   6   1   17.20    0.62
  -4   6   1   18.19    0.62
   4  -6  -1   18.13    0.65
  -3   6   1    4.12    0.29
  -3   6   1    3.97    0.30
  -3   6   1    3.96    0.28
   3  -6  -1    3.85    0.33
   3  -6  -1    3.72    0.31
  -2   6   1   37.71    0.86
  -2   6   1   37.82    0.89
  -2   6   1   37.53    0.90
   2  -6  -1   37.82    0.86
   2  -6  -1   38.78    0.90
  -1   6   1   19.42    0.58
  -1   6   1   20.25    0.53
  -1   6   1   20.62    0.57
   1  -6  -1   19.76    0.55
   1  -6  -1   20.52    0.56
   0   6   1    6.83    0.35
   0   6   1    6.64    0.26
   0   6   1    6.98    0.31
   0  -6  -1    6.69    0.29
   0  -6  -1    6.97    0.30
   1   6   1    2.26    0.26
   1   6   1    2.17    0.19
  -1  -6  -1    1.77    0.18
  -1  -6  -1    1.80    0.18
   2   6   1    0.87    0.14
   2   6   1    1.17    0.22
  -2  -6  -1    0.81    0.16
  -2  -6  -1    0.62    0.13
  -2  -6  -1    0.66    0.13
  -2  -6  -1    0.85    0.09
   3   6   1    9.71    0.34
   3   6   1    9.56    0.48
  -3  -6  -1    9.61    0.42
  -3  -6  -1    9.78    0.36
  -3  -6  -1   10.30    0.44
   4   6   1    4.05    0.25
   4   6   1    4.31    0.39
  -4  -6  -1    3.92    0.32
  -4  -6  -1    3.55    0.33
  -4  -6  -1    3.77    0.26
  -5  -6  -1    2.57    0.26
  -6  -6  -1    3.02    0.32
  -6  -6  -1    2.59    0.36
   7   6   1    7.71    0.64
  -7  -6  -1    6.74    0.43
  -7  -6  -1    6.16    0.52
  -8  -6  -1   -0.16    0.17
  -8  -6  -1    0.01    0.29
  -9  -6  -1   -0.14    0.32
  -8   6   2   14.52    0.74
  -7   6   2    3.20    0.43
  -6   6   2    5.45    0.44
  -6   6   2    5.76    0.42
  -5   6   2    0.91    0.22
  -5   6   2    0.70    0.21
  -4   6   2    5.62    0.37
  -4   6   2    5.64    0.36
   4  -6  -2    5.32    0.42
  -3   6   2    1.94    0.25
  -3   6   2    2.14    0.21
   3  -6  -2    1.92    0.28
  -2   6   2   13.87    0.45
  -2   6   2   13.87    0.49
  -2   6   2   14.10    0.48
   2  -6  -2   14.76    0.53
   2  -6  -2   13.26    0.48
  -1   6   2   -0.09    0.11
  -1   6   2    0.01    0.08
  -1   6   2   -0.04    0.09
   1  -6  -2    0.00    0.11
   1  -6  -2   -0.09    0.12
   0   6   2   14.15    0.39
   0   6   2   14.29    0.46
   0   6   2   14.70    0.49
   0  -6  -2   13.96    0.43
   0  -6  -2   14.12    0.47
   1   6   2   34.11    0.77
   1   6   2   33.74    0.86
   1   6   2   33.97    0.66
  -1  -6  -2   34.22    0.74
  -1  -6  -2   33.42    0.72
  -1  -6  -2   32.79    0.80
   2   6   2   23.04    0.58
   2   6   2   22.19    0.69
  -2  -6  -2   23.16    0.44
  -2  -6  -2   23.34    0.62
  -2  -6  -2   21.70    0.54
  -2  -6  -2   22.48    0.63
   3   6   2    4.40    0.35
   3   6   2    4.79    0.27
  -3  -6  -2    4.00    0.29
  -3  -6  -2    4.43    0.31
  -3  -6  -2    4.34    0.24
   4   6   2    1.36    0.19
   4   6   2    1.54    0.30
  -4  -6  -2    1.48    0.19
  -4  -6  -2    1.34    0.24
  -4  -6  -2    1.06    0.23
   5   6   2   12.42    0.44
  -5  -6  -2   12.24    0.44
  -5  -6  -2   11.59    0.54
  -6  -6  -2   20.03    0.76
  -6  -6  -2   19.69    0.61
  -7  -6  -2   10.68    0.64
  -7  -6  -2   10.34    0.48
  -8  -6  -2    0.82    0.34
  -9  -6  -2    1.40    0.43
  -8   6   3    0.16    0.27
  -7   6   3   12.20    0.67
  -6   6   3    3.61    0.38
  -6   6   3    4.24    0.42
  -5   6   3    4.02    0.38
  -5   6   3    4.37    0.37
  -4   6   3    3.12    0.31
  -4   6   3    3.34    0.31
  -3   6   3   21.02    0.66
   3  -6  -3   20.74    0.72
   3  -6  -3   20.70    0.66
  -2   6   3    3.79    0.27
  -2   6   3    3.99    0.30
  -2   6   3    4.09    0.24
   2  -6  -3    3.87    0.35
   2  -6  -3    4.23    0.31
  -1   6   3    2.42    0.22
  -1   6   3    2.19    0.20
  -1   6   3    2.19    0.23
   1  -6  -3    2.41    0.25
   1  -6  -3    2.47    0.27
   0   6   3   14.92    0.42
   0   6   3   14.86    0.49
   0   6   3   14.83    0.48
   0  -6  -3   15.02    0.51
   0  -6  -3   15.44    0.37
   0  -6  -3   14.91    0.45
   1   6   3   30.53    0.75
   1   6   3   30.42    0.62
   1   6   3   31.04    0.81
  -1  -6  -3   30.21    0.67
  -1  -6  -3   30.38    0.77
  -1  -6  -3   31.28    0.69
   2   6   3   16.25    0.57
   2   6   3   15.81    0.34
   2   6   3   15.95    0.50
  -2  -6  -3   15.77    0.52
  -2  -6  -3   15.72    0.49
  -2  -6  -3   15.36    0.43
   3   6   3   15.01    0.59
   3   6   3   15.11    0.48
  -3  -6  -3   14.17    0.52
  -3  -6  -3   14.20    0.52
  -3  -6  -3   13.52    0.41
   4   6   3    2.18    0.31
   4   6   3    2.54    0.26
  -4  -6  -3    2.74    0.28
  -4  -6  -3    2.68    0.30
  -4  -6  -3    2.55    0.21
   5   6   3   48.13    1.07
  -5  -6  -3   48.10    1.22
  -5  -6  -3   48.16    0.98
   6   6   3    1.03    0.20
  -6  -6  -3    0.87    0.24
  -6  -6  -3    1.17    0.20
  -7  -6  -3    0.48    0.29
  -8  -6  -3    0.59    0.35
  -8  -6  -3    0.90    0.34
  -9  -6  -3   -0.03    0.33
  -8   6   4    0.45    0.34
  -7   6   4    0.63    0.29
  -6   6   4    0.20    0.22
  -5   6   4    0.21    0.18
  -5   6   4    0.05    0.18
  -4   6   4    1.19    0.23
  -4   6   4    1.23    0.24
   4  -6  -4    1.13    0.24
  -3   6   4    8.24    0.41
   3  -6  -4    7.43    0.42
  -2   6   4    2.81    0.25
  -2   6   4    2.68    0.27
   2  -6  -4    2.84    0.36
   2  -6  -4    2.96    0.30
  -1   6   4    8.20    0.39
  -1   6   4    8.34    0.33
  -1   6   4    7.94    0.34
   1  -6  -4    8.04    0.43
   1  -6  -4    8.48    0.27
   1  -6  -4    8.42    0.37
   0   6   4    8.09    0.37
   0   6   4    8.21    0.31
   0   6   4    7.99    0.35
   0  -6  -4    7.94    0.33
   0  -6  -4    7.79    0.40
   0  -6  -4    7.98    0.28
   1   6   4   17.30    0.43
   1   6   4   16.76    0.55
   1   6   4   15.92    0.52
  -1  -6  -4   16.73    0.46
  -1  -6  -4   16.63    0.55
  -1  -6  -4   16.83    0.47
   2   6   4    0.05    0.05
   2   6   4    0.06    0.14
   2   6   4    0.06    0.13
  -2  -6  -4    0.14    0.10
  -2  -6  -4    0.10    0.09
  -2  -6  -4   -0.03    0.11
   3   6   4    0.26    0.17
   3   6   4    0.30    0.15
  -3  -6  -4    0.41    0.15
  -3  -6  -4    0.48    0.16
  -3  -6  -4    0.45    0.12
   4   6   4   34.63    1.04
   4   6   4   34.43    0.87
  -4  -6  -4   34.86    0.94
  -4  -6  -4   35.05    0.73
  -4  -6  -4   33.83    0.96
   5   6   4   13.84    0.53
   5   6   4   12.78    0.66
  -5  -6  -4   15.07    0.44
  -5  -6  -4   14.66    0.61
  -6  -6  -4    6.86    0.47
  -7  -6  -4   24.90    0.93
  -8  -6  -4    2.75    0.48
  -8  -6  -4    3.22    0.49
  -9  -6  -4    6.32    0.63
  -9  -6  -4    6.62    0.76
  -7   6   5    0.01    0.23
  -6   6   5    1.31    0.30
  -5   6   5    1.20    0.25
  -5   6   5    1.28    0.28
  -4   6   5   -0.18    0.13
  -4   6   5    0.08    0.16
  -3   6   5   30.62    0.84
   3  -6  -5   29.61    0.85
  -2   6   5   17.28    0.59
   2  -6  -5   17.54    0.59
  -1   6   5    4.01    0.27
  -1   6   5    3.90    0.31
  -1   6   5    3.82    0.22
   1  -6  -5    4.27    0.23
   1  -6  -5    3.59    0.36
   1  -6  -5    3.73    0.29
   0   6   5    3.35    0.22
   0   6   5    3.40    0.28
   0   6   5    3.19    0.25
   0  -6  -5    3.57    0.26
   0  -6  -5    3.12    0.21
   0  -6  -5    3.31    0.32
   1   6   5    0.68    0.17
   1   6   5    0.46    0.16
   1   6   5    0.69    0.11
  -1  -6  -5    0.71    0.20
  -1  -6  -5    0.59    0.14
  -1  -6  -5    0.49    0.12
   2   6   5    5.57    0.36
   2   6   5    5.82    0.35
   2   6   5    5.67    0.22
  -2  -6  -5    5.11    0.34
  -2  -6  -5    5.73    0.26
  -2  -6  -5    5.74    0.31
   3   6   5   19.21    0.68
   3   6   5   17.02    0.58
  -3  -6  -5   16.25    0.43
  -3  -6  -5   16.50    0.60
  -3  -6  -5   16.67    0.60
   4   6   5   24.80    0.74
   4   6   5   25.62    0.87
  -4  -6  -5   24.81    0.78
  -4  -6  -5   24.65    0.56
  -4  -6  -5   25.40    0.82
   5   6   5   -0.04    0.19
  -5  -6  -5    0.10    0.17
  -6  -6  -5   12.05    0.61
  -7  -6  -5    4.73    0.47
  -8  -6  -5    0.13    0.29
  -9  -6  -5    0.65    0.38
  -9  -6  -5    0.64    0.40
  -7   6   6    0.25    0.30
  -6   6   6    0.34    0.25
  -5   6   6   -0.19    0.17
  -4   6   6    9.44    0.48
  -4   6   6    8.76    0.50
  -3   6   6    6.31    0.40
  -2   6   6   11.06    0.49
   2  -6  -6   11.44    0.49
  -1   6   6  134.46    2.46
  -1   6   6  133.54    2.38
   1  -6  -6  133.13    2.30
   1  -6  -6  136.98    2.48
   0   6   6    7.10    0.39
   0   6   6    7.01    0.33
   0   6   6    7.32    0.32
   0  -6  -6    6.50    0.43
   0  -6  -6    6.99    0.34
   0  -6  -6    7.08    0.33
   1   6   6   46.79    0.94
   1   6   6   47.08    1.09
   1   6   6   45.73    1.07
  -1  -6  -6   45.22    0.92
  -1  -6  -6   45.51    1.13
  -1  -6  -6   46.03    1.05
   2   6   6    4.72    0.23
   2   6   6    4.73    0.35
   2   6   6    4.33    0.34
  -2  -6  -6    4.51    0.34
  -2  -6  -6    4.39    0.31
  -2  -6  -6    4.27    0.24
   3   6   6   15.15    0.57
   3   6   6   14.12    0.60
   3   6   6   12.23    0.34
  -3  -6  -6   14.61    0.56
  -3  -6  -6   14.92    0.57
  -3  -6  -6   13.77    0.37
   4   6   6   10.14    0.56
  -4  -6  -6    9.32    0.48
   5   6   6   -0.03    0.22
  -5  -6  -6   -0.13    0.15
   6   6   6   13.57    0.75
  -6  -6  -6   13.77    0.65
  -7  -6  -6    6.67    0.53
  -8  -6  -6    6.10    0.56
  -9  -6  -6    1.60    0.43
  -9  -6  -6    2.11    0.50
  -7   6   7    0.36    0.26
  -6   6   7    0.06    0.24
  -5   6   7    3.31    0.41
  -4   6   7   -0.11    0.16
  -4   6   7    0.00    0.16
  -3   6   7   20.15    0.69
  -2   6   7    8.12    0.44
   2  -6  -7    8.21    0.44
  -1   6   7    8.93    0.45
   1  -6  -7    8.62    0.41
   1  -6  -7    8.49    0.40
   0   6   7   27.66    0.73
   0  -6  -7   28.15    0.71
   0  -6  -7   27.88    0.77
   1   6   7    8.25    0.44
   1   6   7    8.41    0.35
   1   6   7    8.16    0.39
  -1  -6  -7    8.50    0.40
  -1  -6  -7    7.82    0.34
  -1  -6  -7    7.41    0.45
   2   6   7    2.45    0.30
   2   6   7    2.58    0.20
  -2  -6  -7    2.70    0.21
  -2  -6  -7    2.83    0.34
  -2  -6  -7    2.49    0.28
   3   6   7    0.25    0.09
   3   6   7    0.42    0.21
  -3  -6  -7    0.46    0.19
  -3  -6  -7    0.33    0.16
   4   6   7   38.01    1.14
  -4  -6  -7   38.48    1.05
   5   6   7   17.96    0.81
  -5  -6  -7   18.66    0.72
   6   6   7    1.88    0.39
  -6  -6  -7    1.89    0.37
   7   6   7    7.04    0.67
  -7  -6  -7    6.27    0.53
  -8  -6  -7    0.04    0.27
  -9  -6  -7    1.95    0.44
  -9  -6  -7    0.34    0.40
  -6   6   8   -0.13    0.24
  -5   6   8    0.90    0.28
  -4   6   8    0.21    0.22
  -3   6   8   23.61    0.77
  -2   6   8    0.71    0.23
  -1   6   8    0.39    0.19
   1  -6  -8    0.17    0.16
   1  -6  -8    0.43    0.15
   1  -6  -8    0.25    0.25
   0   6   8   12.65    0.55
   0  -6  -8   13.14    0.48
   0  -6  -8   12.48    0.61
   0  -6  -8   13.18    0.52
   1   6   8   10.52    0.52
   1   6   8   11.26    0.46
   1   6   8   11.45    0.43
  -1  -6  -8   11.38    0.41
  -1  -6  -8   11.06    0.48
  -1  -6  -8    9.71    0.53
   2   6   8   11.49    0.41
   2   6   8   12.06    0.53
   2   6   8   11.50    0.54
  -2  -6  -8   11.19    0.51
  -2  -6  -8   11.24    0.54
   3   6   8    3.90    0.38
   3   6   8    3.23    0.21
  -3  -6  -8    3.69    0.36
   4   6   8   10.00    0.58
  -4  -6  -8    9.41    0.51
   5   6   8   14.98    0.77
  -5  -6  -8   15.66    0.67
   6   6   8    7.21    0.63
  -6  -6  -8    6.97    0.51
   7   6   8    1.47    0.44
  -7  -6  -8    2.01    0.38
   8   6   8    0.65    0.47
  -8  -6  -8    2.36    0.43
  -9  -6  -8    1.04    0.45
  -9  -6  -8    1.10    0.39
  -5   6   9   -0.18    0.21
  -4   6   9    1.13    0.32
  -3   6   9    0.52    0.21
  -2   6   9    0.09    0.17
   2  -6  -9   -0.03    0.27
  -1   6   9   15.99    0.64
   1  -6  -9   16.27    0.59
   1  -6  -9   18.10    0.65
   1  -6  -9   15.75    0.75
   0   6   9   12.15    0.55
   0  -6  -9   11.45    0.46
   0  -6  -9   11.46    0.62
   0  -6  -9   12.22    0.53
   1   6   9   14.11    0.61
  -1  -6  -9   14.13    0.64
  -1  -6  -9   13.95    0.62
   2   6   9   -0.01    0.19
   2   6   9    0.06    0.16
   2   6   9    0.04    0.11
  -2  -6  -9    0.28    0.19
   3   6   9    0.60    0.22
   3   6   9    0.36    0.12
  -3  -6  -9    0.50    0.22
   4   6   9   -0.07    0.20
  -4  -6  -9    0.12    0.18
   5   6   9    1.18    0.34
  -5  -6  -9    1.24    0.29
   6   6   9    7.58    0.67
  -6  -6  -9    9.27    0.56
   7   6   9    0.23    0.37
  -7  -6  -9    0.40    0.27
   8   6   9   13.30    0.98
  -8  -6  -9   14.17    0.76
  -9  -6  -9    2.85    0.50
  -5   6  10    3.22    0.45
   3  -6 -10    1.13    0.41
  -2   6  10    1.26    0.27
   2  -6 -10    0.73    0.34
  -1   6  10    7.02    0.47
   1  -6 -10    7.03    0.42
   1  -6 -10    6.01    0.55
   0   6  10    4.48    0.41
   0  -6 -10    4.40    0.48
   1   6  10    0.05    0.20
  -1  -6 -10    0.23    0.24
   2   6  10    0.09    0.20
  -2  -6 -10    0.41    0.24
   3   6  10    1.18    0.29
   3   6  10    1.08    0.27
  -3  -6 -10    1.21    0.27
   4   6  10    1.15    0.30
  -4  -6 -10    1.71    0.31
   5   6  10    1.40    0.37
  -5  -6 -10    1.19    0.27
   6   6  10    0.27    0.33
  -6  -6 -10    0.49    0.24
   7   6  10    1.40    0.45
  -7  -6 -10    0.61    0.29
   8   6  10    1.61    0.52
  -8  -6 -10    1.40    0.35
   4  -6 -11    2.62    0.56
   3  -6 -11   -0.52    0.33
  -2   6  11    0.29    0.21
   2  -6 -11    0.28    0.19
   2  -6 -11   -0.40    0.27
  -1   6  11    3.53    0.40
   1  -6 -11    3.13    0.49
   0   6  11    0.26    0.24
   0  -6 -11    0.55    0.30
   1   6  11   10.11    0.59
  -1  -6 -11   10.32    0.62
   2   6  11    9.40    0.58
  -2  -6 -11    8.95    0.57
   3   6  11    0.75    0.27
  -3  -6 -11    0.97    0.29
   4   6  11    0.12    0.23
   4   6  11   -0.26    0.21
  -4  -6 -11    0.49    0.24
   5   6  11   27.27    1.10
  -5  -6 -11   27.84    0.97
   6   6  11    6.66    0.68
  -6  -6 -11    8.42    0.58
   7   6  11    0.44    0.37
  -7  -6 -11   -0.14    0.25
   8   6  11    7.15    0.86
   4  -6 -12   -0.09    0.38
   3  -6 -12    0.31    0.39
   2  -6 -12    4.02    0.58
  -1   6  12    2.46    0.38
   1  -6 -12    2.32    0.46
   0   6  12    5.08    0.49
   0  -6 -12    6.19    0.57
   1   6  12    9.22    0.61
  -1  -6 -12    9.38    0.64
   2   6  12    1.21    0.31
  -2  -6 -12    0.96    0.31
   3   6  12    0.01    0.24
  -3  -6 -12    0.73    0.27
   4   6  12    0.30    0.27
   4   6  12   -0.46    0.21
  -4  -6 -12    0.57    0.25
   5   6  12   11.07    0.75
  -5  -6 -12   11.20    0.65
   6   6  12    0.06    0.35
  -6  -6 -12    0.42    0.26
   7   6  12    4.41    0.64
   8   6  12    2.88    0.60
   3  -6 -13    1.41    0.50
   2  -6 -13    0.45    0.38
   1  -6 -13    7.32    0.70
   0   6  13   19.09    0.84
   0  -6 -13   18.42    0.90
   1   6  13    0.01    0.26
  -1  -6 -13    0.42    0.29
   2   6  13    1.65    0.35
  -2  -6 -13    2.99    0.45
   3   6  13    3.91    0.48
  -3  -6 -13    4.77    0.50
   4   6  13    1.53    0.37
  -4  -6 -13    2.18    0.39
   5   6  13    6.84    0.65
   5   6  13    4.76    0.55
  -5  -6 -13    7.66    0.56
   6   6  13    3.69    0.57
  -6  -6 -13    3.40    0.45
   7   6  13    3.91    0.63
   2  -6 -14    4.91    0.72
   1  -6 -14    2.06    0.49
   0   6  14    0.95    0.34
   0  -6 -14    1.51    0.40
   1   6  14   -0.20    0.27
  -1  -6 -14    0.57    0.30
   2   6  14    8.66    0.66
  -2  -6 -14    9.94    0.66
   3   6  14    0.44    0.32
  -3  -6 -14    1.84    0.37
   4   6  14    0.17    0.31
  -4  -6 -14    0.60    0.28
   5   6  14    5.95    0.64
   6   6  14    4.05    0.61
   1  -6 -15    0.17    0.28
   0  -6 -15    1.42    0.42
   1   6  15    2.78    0.47
   2   6  15    0.65    0.35
  -2  -6 -15    1.92    0.38
   3   6  15   10.12    0.76
  -3  -6 -15   12.93    0.72
   4   6  15    1.94    0.45
   5   6  15    0.58    0.38
  -1  -6 -16    8.20    0.67
   2   6  16    4.32    0.60
   3   6  16    1.54    0.43
   4  -7  14   -0.12    0.23
  -2   7 -14   17.76    0.96
   2  -7  14   14.96    0.88
  -1   7 -14    3.52    0.56
   1  -7  14    2.97    0.48
   0   7 -14    4.04    0.60
   0  -7  14    2.53    0.44
   5  -7  13    1.16    0.36
   4  -7  13    1.53    0.36
  -3   7 -13    1.96    0.35
  -2   7 -13    2.18    0.39
   2  -7  13    1.13    0.38
  -1   7 -13    1.09    0.36
   1  -7  13    0.37    0.30
   0   7 -13    7.11    0.74
   0  -7  13    6.27    0.59
   1   7 -13    3.24    0.56
  -1  -7  13    3.18    0.47
   2   7 -13    8.42    0.90
  -2  -7  13    6.22    0.58
   5  -7  12    0.17    0.24
   4  -7  12    1.04    0.31
  -3   7 -12    2.96    0.43
   3  -7  12    2.26    0.36
  -2   7 -12    6.92    0.60
   2  -7  12    6.40    0.59
  -1   7 -12    2.16    0.42
   1  -7  12    1.70    0.38
   0   7 -12   11.08    0.81
   0  -7  12   10.43    0.66
   1   7 -12   16.20    1.00
  -1  -7  12   15.30    0.78
   2   7 -12   13.53    0.99
  -2  -7  12   13.28    0.72
   3   7 -12    4.46    0.77
  -3  -7  12    2.70    0.41
  -6   7 -11    1.61    0.47
   6  -7  11    1.45    0.36
   5  -7  11    0.95    0.30
   4  -7  11    0.62    0.27
  -3   7 -11    0.38    0.21
   3  -7  11    0.08    0.18
  -2   7 -11    1.69    0.33
   2  -7  11    1.51    0.29
   2  -7  11    2.33    0.38
  -1   7 -11    9.15    0.66
   1  -7  11   10.11    0.62
   0   7 -11    2.20    0.43
   0  -7  11    1.63    0.34
   1   7 -11    0.15    0.34
  -1  -7  11    0.38    0.26
   2   7 -11    2.10    0.53
  -2  -7  11    2.06    0.35
   3   7 -11    6.51    0.82
  -3  -7  11    5.87    0.49
   4   7 -11   -0.49    0.52
  -7   7 -10    0.32    0.38
   7  -7  10   -0.01    0.25
  -6   7 -10    0.40    0.34
   6  -7  10    0.33    0.23
  -5   7 -10    0.45    0.35
   5  -7  10    0.33    0.24
   4  -7  10    3.21    0.43
  -3   7 -10    0.98    0.25
   3  -7  10    0.45    0.21
  -2   7 -10    0.39    0.22
   2  -7  10    0.18    0.18
   2  -7  10    0.44    0.24
  -1   7 -10    3.03    0.42
   1  -7  10    2.04    0.34
   0   7 -10    0.38    0.29
   0  -7  10    0.19    0.22
   1   7 -10   13.30    0.81
  -1  -7  10   12.35    0.63
   2   7 -10   13.01    0.87
  -2  -7  10   12.84    0.63
   3   7 -10   -0.11    0.45
  -3  -7  10    0.76    0.25
   4   7 -10    3.24    0.71
   5   7 -10    2.02    0.71
  -7   7  -9    0.93    0.41
  -6   7  -9    6.01    0.64
  -5   7  -9   10.82    0.76
  -3   7  -9    0.83    0.22
   3  -7   9    0.41    0.25
  -2   7  -9    0.50    0.22
   2  -7   9    0.05    0.18
  -1   7  -9    0.41    0.24
   1  -7   9    0.60    0.22
   1  -7   9    0.63    0.17
   0   7  -9   -0.01    0.25
   0  -7   9   -0.18    0.18
   1   7  -9    0.45    0.30
  -1  -7   9    0.48    0.23
   2   7  -9    7.70    0.74
  -2  -7   9    9.03    0.52
   3   7  -9   -0.33    0.38
  -3  -7   9    0.43    0.21
   4   7  -9    1.53    0.56
   5   7  -9    1.85    0.37
   5   7  -9    2.72    0.74
   6   7  -9    1.55    0.35
  -8   7  -8    2.33    0.51
  -7   7  -8    1.60    0.42
  -7   7  -8    0.62    0.31
  -6   7  -8    9.53    0.72
  -5   7  -8    5.79    0.60
  -4   7  -8    0.22    0.25
  -3   7  -8    0.84    0.20
   3  -7   8    0.22    0.18
  -2   7  -8   -0.06    0.16
   2  -7   8    0.25    0.19
  -1   7  -8    0.43    0.22
   1  -7   8    0.31    0.18
   0   7  -8    1.14    0.30
   0  -7   8    0.63    0.22
   1   7  -8    7.48    0.62
  -1  -7   8    7.02    0.45
   2   7  -8    1.36    0.40
  -2  -7   8    1.82    0.28
   3   7  -8    0.80    0.41
  -3  -7   8    1.01    0.23
   4   7  -8    8.67    0.82
   5   7  -8   -0.86    0.49
   6   7  -8   14.23    1.29
  -8   7  -7    0.16    0.36
  -8   7  -7   -0.13    0.27
  -7   7  -7    3.24    0.47
  -7   7  -7    4.41    0.60
  -6   7  -7   -0.20    0.20
  -6   7  -7    0.17    0.26
  -5   7  -7    2.18    0.42
  -4   7  -7    0.72    0.26
  -3   7  -7    0.94    0.28
  -3   7  -7    0.54    0.16
   3  -7   7    0.14    0.18
  -2   7  -7    0.29    0.17
   2  -7   7    0.11    0.16
  -1   7  -7   13.22    0.59
   1  -7   7   13.65    0.57
   0   7  -7    5.08    0.29
   0   7  -7    5.11    0.45
   0  -7   7    4.68    0.36
   1   7  -7    1.36    0.34
  -1  -7   7    1.77    0.26
   2   7  -7    8.80    0.65
  -2  -7   7    8.63    0.45
  -2  -7   7    8.19    0.41
   3   7  -7    2.21    0.46
  -3  -7   7    1.81    0.27
   4   7  -7   -0.18    0.38
   5   7  -7    5.87    0.80
   6   7  -7    0.70    0.63
  -6  -7   7    1.06    0.34
  -8   7  -6    0.22    0.29
  -8   7  -6    0.72    0.34
  -7   7  -6    0.56    0.27
  -7   7  -6    0.46    0.31
  -6   7  -6    0.23    0.22
  -6   7  -6    0.70    0.31
  -5   7  -6    0.00    0.23
  -4   7  -6    0.36    0.23
  -3   7  -6    9.34    0.44
  -3   7  -6   10.32    0.57
   3  -7   6   10.07    0.50
  -2   7  -6    3.84    0.39
  -2   7  -6    3.75    0.31
   2  -7   6    3.72    0.27
   2  -7   6    3.98    0.35
  -1   7  -6    0.07    0.12
  -1   7  -6    0.25    0.18
   1  -7   6   -0.09    0.14
   1  -7   6    0.22    0.13
   0   7  -6   20.10    0.57
   0   7  -6   20.06    0.74
   0  -7   6   19.62    0.64
   1   7  -6   18.77    0.77
  -1  -7   6   19.03    0.62
   2   7  -6   -0.25    0.23
  -2  -7   6   -0.07    0.13
  -2  -7   6    0.02    0.13
   3   7  -6    1.45    0.37
  -3  -7   6    1.84    0.24
   4   7  -6    0.27    0.35
   5   7  -6    0.79    0.47
  -5  -7   6    1.44    0.33
   6   7  -6    6.38    0.90
  -6  -7   6    6.36    0.52
   7   7  -6   -0.55    0.74
  -7  -7   6    1.27    0.38
  -8   7  -5    5.62    0.55
  -8   7  -5    4.70    0.60
  -7   7  -5    1.25    0.37
  -7   7  -5    0.17    0.25
  -6   7  -5    1.23    0.31
  -6   7  -5    1.53    0.35
  -5   7  -5    5.97    0.52
  -5   7  -5    4.85    0.43
  -4   7  -5    7.86    0.53
  -3   7  -5   23.52    0.86
   3  -7   5   23.75    0.68
   3  -7   5   23.19    0.75
  -2   7  -5    0.06    0.12
  -2   7  -5    0.01    0.18
   2  -7   5    0.03    0.13
   2  -7   5    0.10    0.14
  -1   7  -5    0.08    0.16
  -1   7  -5    0.06    0.11
   1  -7   5    0.24    0.15
   1  -7   5   -0.04    0.11
   0   7  -5    7.99    0.35
   0   7  -5    7.25    0.45
   0  -7   5    7.41    0.37
   0  -7   5    8.19    0.40
   1   7  -5   92.69    1.98
   1   7  -5   90.71    1.63
  -1  -7   5   92.04    1.74
  -1  -7   5   91.12    1.69
   2   7  -5    8.18    0.55
  -2  -7   5    8.30    0.38
  -2  -7   5    7.77    0.37
   3   7  -5    2.56    0.40
  -3  -7   5    2.99    0.26
   4   7  -5   -0.02    0.29
   5   7  -5   -0.07    0.37
  -5  -7   5    0.22    0.20
   6   7  -5    1.93    0.66
  -6  -7   5    2.92    0.42
   7   7  -5   -0.93    0.65
  -7  -7   5   -0.10    0.26
  -8   7  -4    1.99    0.39
  -7   7  -4    7.43    0.60
  -7   7  -4    7.27    0.57
  -6   7  -4    0.35    0.23
  -6   7  -4    0.73    0.28
  -5   7  -4    1.67    0.31
  -5   7  -4    1.54    0.32
  -4   7  -4    0.02    0.17
  -3   7  -4    2.59    0.34
   3  -7   4    2.14    0.27
   3  -7   4    2.43    0.27
  -2   7  -4    0.83    0.23
  -2   7  -4    0.83    0.19
  -2   7  -4    0.79    0.15
   2  -7   4    0.80    0.19
   2  -7   4    0.88    0.19
  -1   7  -4    6.87    0.44
  -1   7  -4    7.17    0.35
  -1   7  -4    7.22    0.36
   1  -7   4    7.11    0.35
   1  -7   4    7.08    0.37
   0   7  -4    0.03    0.18
   0   7  -4    0.07    0.10
   0   7  -4   -0.02    0.16
   0  -7   4    0.05    0.12
   0  -7   4    0.10    0.12
   1   7  -4   42.21    1.09
   1   7  -4   42.11    0.87
   1   7  -4   41.97    1.16
  -1  -7   4   42.27    0.94
  -1  -7   4   42.09    0.90
   2   7  -4   36.31    1.05
  -2  -7   4   37.76    0.85
  -2  -7   4   36.79    0.89
   3   7  -4    4.17    0.46
  -3  -7   4    3.99    0.26
  -3  -7   4    4.16    0.32
   4   7  -4    1.72    0.36
  -4  -7   4    2.28    0.30
   5   7  -4    5.31    0.63
  -5  -7   4    4.07    0.37
   6   7  -4   -0.36    0.43
  -6  -7   4   -0.01    0.22
   7   7  -4   -0.09    0.61
  -7  -7   4    1.07    0.33
  -8  -7   4   -0.03    0.30
  -8   7  -3    0.20    0.26
  -7   7  -3    1.60    0.34
  -6   7  -3    0.79    0.27
  -6   7  -3    0.93    0.28
  -5   7  -3    9.82    0.58
  -5   7  -3    9.31    0.52
  -4   7  -3    4.78    0.40
  -4   7  -3    4.76    0.36
  -3   7  -3    8.02    0.47
   3  -7   3    9.08    0.45
   3  -7   3    8.54    0.41
  -2   7  -3    4.30    0.22
  -2   7  -3    4.38    0.31
  -2   7  -3    3.99    0.36
   2  -7   3    4.63    0.32
   2  -7   3    4.25    0.30
  -1   7  -3    0.97    0.24
  -1   7  -3    1.15    0.18
  -1   7  -3    0.98    0.16
   1  -7   3    0.80    0.18
   1  -7   3    1.01    0.19
   0   7  -3    0.42    0.13
   0   7  -3    0.28    0.16
   0   7  -3    0.27    0.20
   0  -7   3    0.45    0.10
   0  -7   3    0.38    0.15
   0  -7   3    0.42    0.14
   1   7  -3   15.17    0.56
   1   7  -3   15.41    0.44
   1   7  -3   15.96    0.64
  -1  -7   3   14.80    0.45
  -1  -7   3   14.95    0.50
  -1  -7   3   15.22    0.48
   2   7  -3   12.59    0.57
   2   7  -3   13.31    0.62
   2   7  -3   13.25    0.37
  -2  -7   3   12.38    0.48
  -2  -7   3   13.15    0.42
  -2  -7   3   13.10    0.46
   3   7  -3   17.04    0.70
  -3  -7   3   16.62    0.48
  -3  -7   3   17.64    0.58
  -3  -7   3   17.31    0.59
   4   7  -3    0.90    0.29
  -4  -7   3    0.95    0.21
   5   7  -3    0.30    0.30
  -5  -7   3    0.23    0.17
   6   7  -3   -0.09    0.35
  -6  -7   3   -0.02    0.19
   7   7  -3   -0.24    0.49
  -7  -7   3    0.02    0.23
  -8  -7   3    2.49    0.42
  -8   7  -2    0.59    0.30
  -7   7  -2    3.68    0.47
  -6   7  -2    3.34    0.42
  -6   7  -2    3.45    0.41
  -6   7  -2    3.04    0.40
  -5   7  -2   58.38    1.49
  -5   7  -2   57.57    1.37
  -5   7  -2   56.52    1.38
  -4   7  -2   22.04    0.71
  -4   7  -2   21.20    0.76
  -4   7  -2   20.08    0.69
  -3   7  -2    9.16    0.48
   3  -7   2    8.79    0.44
  -2   7  -2    8.08    0.44
  -2   7  -2    8.07    0.39
   2  -7   2    8.18    0.38
   2  -7   2    7.72    0.38
  -1   7  -2    1.78    0.17
  -1   7  -2    1.50    0.26
  -1   7  -2    1.51    0.20
   1  -7   2    1.66    0.14
   1  -7   2    1.54    0.21
   1  -7   2    1.92    0.23
   0   7  -2   -0.11    0.11
   0   7  -2    0.05    0.18
   0   7  -2   -0.16    0.08
   0  -7   2    0.09    0.11
   0  -7   2   -0.02    0.07
   0  -7   2    0.01    0.11
   1   7  -2   48.10    1.23
   1   7  -2   48.93    1.11
   1   7  -2   49.23    0.98
  -1  -7   2   50.10    0.99
  -1  -7   2   47.73    1.02
  -1  -7   2   48.89    1.01
   2   7  -2    3.66    0.34
   2   7  -2    4.05    0.40
   2   7  -2    3.89    0.21
  -2  -7   2    3.51    0.27
  -2  -7   2    3.90    0.26
  -2  -7   2    3.89    0.23
   3   7  -2   12.68    0.57
  -3  -7   2   11.84    0.48
  -3  -7   2   12.86    0.47
  -3  -7   2   11.46    0.36
   4   7  -2    7.21    0.52
  -4  -7   2    6.92    0.38
   5   7  -2    9.21    0.63
  -5  -7   2    9.06    0.46
   6   7  -2    0.53    0.36
  -6  -7   2    0.91    0.27
   7   7  -2    2.44    0.62
  -7  -7   2    2.61    0.38
   8   7  -2    3.36    0.79
  -8  -7   2    3.06    0.44
  -9  -7   2    2.82    0.46
  -8   7  -1    3.63    0.47
  -8   7  -1    2.58    0.44
  -7   7  -1    0.28    0.23
  -7   7  -1    0.61    0.28
  -6   7  -1    8.74    0.54
  -6   7  -1    8.77    0.55
  -5   7  -1   16.89    0.68
  -5   7  -1   16.47    0.67
  -5   7  -1   15.83    0.65
  -4   7  -1   34.23    0.98
  -4   7  -1   33.98    0.94
  -4   7  -1   34.30    0.93
  -3   7  -1    3.57    0.31
  -3   7  -1    3.70    0.33
   3  -7   1    3.98    0.29
  -2   7  -1    5.12    0.33
  -2   7  -1    5.45    0.32
  -2   7  -1    5.52    0.36
   2  -7   1    5.04    0.33
   2  -7   1    5.44    0.27
  -1   7  -1   18.27    0.55
  -1   7  -1   18.31    0.64
   1  -7   1   18.23    0.48
   1  -7   1   18.72    0.56
   1  -7   1   18.58    0.55
   0   7  -1   15.85    0.49
   0   7  -1   15.66    0.44
   0   7  -1   15.38    0.59
   0  -7   1   16.22    0.47
   0  -7   1   15.88    0.50
   0  -7   1   14.96    0.43
   1   7  -1   71.57    1.44
   1   7  -1   71.91    1.35
   1   7  -1   72.54    1.62
  -1  -7   1   72.87    1.31
  -1  -7   1   70.19    1.38
  -1  -7   1   71.73    1.35
   2   7  -1    3.57    0.22
   2   7  -1    3.56    0.30
   2   7  -1    3.44    0.37
  -2  -7   1    3.59    0.26
  -2  -7   1    3.64    0.20
  -2  -7   1    3.28    0.26
   3   7  -1    7.23    0.44
   3   7  -1    8.03    0.29
   3   7  -1    7.44    0.50
  -3  -7   1    7.87    0.37
  -3  -7   1    7.36    0.38
   4   7  -1    0.87    0.24
  -4  -7   1    0.79    0.19
   5   7  -1   12.67    0.70
  -5  -7   1   12.21    0.51
   6   7  -1   -0.16    0.28
  -6  -7   1    0.08    0.18
   7   7  -1    7.07    0.82
  -7  -7   1    7.38    0.49
   8   7  -1    5.54    0.85
  -8  -7   1    5.03    0.47
  -9  -7   1    1.55    0.37
  -8   7   0    4.57    0.53
  -7   7   0   -0.12    0.19
  -7   7   0   -0.11    0.23
  -6   7   0    0.03    0.18
  -6   7   0   -0.02    0.20
  -5   7   0    2.38    0.33
  -5   7   0    1.79    0.29
  -4   7   0    0.32    0.16
  -4   7   0    0.09    0.14
  -4   7   0    0.04    0.15
   4  -7   0    0.08    0.19
  -3   7   0   10.35    0.47
  -3   7   0    9.83    0.46
   3  -7   0    9.54    0.44
  -2   7   0    1.36    0.23
  -2   7   0    1.21    0.20
  -2   7   0    1.45    0.20
   2  -7   0    1.90    0.23
   2  -7   0    1.36    0.22
  -1   7   0   16.18    0.49
  -1   7   0   16.37    0.58
  -1   7   0   16.38    0.53
   1  -7   0   16.42    0.48
   1  -7   0   16.62    0.52
   0   7   0   29.96    0.63
   0   7   0   29.23    0.83
   0   7   0   29.80    0.73
   0  -7   0   29.62    0.70
   0  -7   0   29.20    0.71
   1   7   0    0.94    0.15
   1   7   0    0.88    0.15
   1   7   0    1.23    0.25
  -1  -7   0    0.85    0.16
  -1  -7   0    0.89    0.13
  -1  -7   0    1.10    0.17
   2   7   0   24.94    0.60
   2   7   0   24.13    0.79
   2   7   0   24.03    0.69
  -2  -7   0   23.76    0.52
  -2  -7   0   23.58    0.62
  -2  -7   0   24.58    0.66
   3   7   0   13.82    0.64
   3   7   0   14.30    0.42
   3   7   0   14.77    0.57
  -3  -7   0   13.77    0.47
  -3  -7   0   14.19    0.52
   4   7   0    0.14    0.18
   4   7   0    0.18    0.10
  -4  -7   0    0.03    0.13
   5   7   0    0.42    0.24
  -5  -7   0    0.40    0.17
   6   7   0    8.94    0.69
  -6  -7   0    9.63    0.47
   7   7   0    0.97    0.43
  -7  -7   0    0.37    0.22
   8   7   0    1.75    0.61
  -8  -7   0    1.20    0.29
  -8  -7   0    1.63    0.43
  -9  -7   0    9.73    0.78
  -8   7   1    0.07    0.29
  -7   7   1    0.90    0.27
  -7   7   1    0.58    0.28
  -6   7   1    3.49    0.41
  -6   7   1    2.93    0.39
  -5   7   1    4.15    0.39
  -5   7   1    4.21    0.38
  -4   7   1    0.07    0.12
  -4   7   1   -0.05    0.14
  -4   7   1   -0.10    0.12
   4  -7  -1   -0.19    0.19
  -3   7   1    3.03    0.30
  -3   7   1    3.01    0.29
   3  -7  -1    2.95    0.33
  -2   7   1    7.44    0.38
  -2   7   1    7.06    0.37
  -2   7   1    7.61    0.36
   2  -7  -1    7.52    0.38
   2  -7  -1    7.45    0.39
  -1   7   1    0.11    0.16
  -1   7   1   -0.08    0.10
  -1   7   1    0.09    0.10
   1  -7  -1    0.09    0.13
   1  -7  -1    0.01    0.12
   0   7   1   20.16    0.52
   0   7   1   20.12    0.44
   0   7   1   20.28    0.58
   0   7   1   19.95    0.65
   0  -7  -1   19.81    0.57
   0  -7  -1   20.12    0.56
   1   7   1   88.82    1.68
   1   7   1   88.03    1.87
   1   7   1   91.52    1.66
  -1  -7  -1   90.30    1.59
  -1  -7  -1   89.46    1.71
   2   7   1   24.15    0.77
   2   7   1   24.41    0.62
  -2  -7  -1   23.60    0.61
  -2  -7  -1   23.79    0.50
  -2  -7  -1   23.73    0.67
   3   7   1    2.84    0.34
   3   7   1    3.60    0.25
  -3  -7  -1    3.46    0.25
  -3  -7  -1    3.26    0.28
  -3  -7  -1    3.21    0.29
   4   7   1    0.16    0.13
  -4  -7  -1    0.35    0.14
  -4  -7  -1    0.22    0.19
  -5  -7  -1   15.53    0.54
   6   7   1   12.77    0.70
  -6  -7  -1   12.84    0.52
   7   7   1    5.66    0.61
  -7  -7  -1    3.67    0.37
  -7  -7  -1    3.90    0.52
   8   7   1    6.38    0.84
  -8  -7  -1    5.46    0.58
  -8  -7  -1    4.05    0.39
  -9  -7  -1    2.66    0.55
  -8   7   2    2.18    0.41
  -7   7   2    0.10    0.16
  -7   7   2   -0.18    0.22
  -6   7   2    8.38    0.52
  -6   7   2    7.88    0.55
  -5   7   2    1.41    0.28
  -5   7   2    1.27    0.26
  -4   7   2    0.14    0.15
  -4   7   2    0.01    0.14
  -3   7   2   19.10    0.65
  -3   7   2   19.08    0.59
   3  -7  -2   18.86    0.69
  -2   7   2    1.19    0.21
  -2   7   2    1.04    0.18
  -2   7   2    1.25    0.20
   2  -7  -2    1.11    0.23
   2  -7  -2    1.13    0.22
  -1   7   2   23.47    0.68
  -1   7   2   23.87    0.62
  -1   7   2   22.93    0.67
   1  -7  -2   23.70    0.68
   1  -7  -2   23.24    0.65
   0   7   2    5.62    0.26
   0   7   2    5.77    0.32
   0   7   2    6.35    0.37
   0  -7  -2    6.12    0.32
   0  -7  -2    6.05    0.32
   1   7   2   20.72    0.59
   1   7   2   19.81    0.47
   1   7   2   20.32    0.66
  -1  -7  -2   19.33    0.55
  -1  -7  -2   19.83    0.51
  -1  -7  -2   20.72    0.60
   2   7   2   13.18    0.45
   2   7   2   13.46    0.56
  -2  -7  -2   12.79    0.32
  -2  -7  -2   12.85    0.45
  -2  -7  -2   13.50    0.49
  -2  -7  -2   12.77    0.42
   3   7   2   26.72    0.68
   3   7   2   25.02    0.84
  -3  -7  -2   26.36    0.76
  -3  -7  -2   26.41    0.76
  -3  -7  -2   26.70    0.65
   4   7   2    0.76    0.17
  -4  -7  -2    0.74    0.21
  -4  -7  -2    0.70    0.16
   5   7   2    1.27    0.20
  -5  -7  -2    1.48    0.23
  -6  -7  -2    2.11    0.34
  -6  -7  -2    2.26    0.27
  -7  -7  -2   -0.19    0.16
  -7  -7  -2   -0.07    0.24
   8   7   2    7.18    0.71
   9   7   2    7.43    0.85
  -8   7   3    4.44    0.53
  -7   7   3    1.28    0.34
  -6   7   3    3.62    0.44
  -6   7   3    3.76    0.43
  -5   7   3    8.63    0.51
  -5   7   3    8.48    0.49
  -4   7   3    0.16    0.16
  -4   7   3    0.27    0.17
  -3   7   3   17.96    0.63
   3  -7  -3   17.55    0.64
  -2   7   3   18.62    0.55
  -2   7   3   18.54    0.62
  -2   7   3   18.18    0.59
   2  -7  -3   20.08    0.63
   2  -7  -3   18.43    0.66
  -1   7   3   57.40    1.23
  -1   7   3   56.29    1.22
  -1   7   3   55.98    1.15
   1  -7  -3   56.21    1.27
   1  -7  -3   56.20    1.16
   0   7   3   64.14    1.33
   0   7   3   63.46    1.22
   0   7   3   66.25    1.40
   0  -7  -3   64.55    1.25
   0  -7  -3   64.08    1.37
   1   7   3   30.10    0.76
   1   7   3   29.59    0.83
   1   7   3   30.08    0.64
  -1  -7  -3   30.07    0.80
  -1  -7  -3   29.35    0.70
  -1  -7  -3   30.92    0.70
   2   7   3   58.34    1.00
   2   7   3   58.46    1.37
   2   7   3   58.66    1.22
  -2  -7  -3   58.03    1.28
  -2  -7  -3   58.66    1.24
  -2  -7  -3   58.20    1.12
   3   7   3    0.37    0.15
   3   7   3    0.02    0.18
  -3  -7  -3    0.23    0.12
  -3  -7  -3    0.20    0.15
  -3  -7  -3   -0.03    0.12
   4   7   3    0.16    0.15
   4   7   3   -0.10    0.22
  -4  -7  -3   -0.07    0.11
  -4  -7  -3   -0.09    0.15
   5   7   3    0.20    0.16
  -5  -7  -3    0.14    0.19
  -5  -7  -3    0.14    0.13
  -6  -7  -3    0.83    0.18
  -6  -7  -3    1.07    0.28
  -7  -7  -3   -0.35    0.19
  -8  -7  -3    0.93    0.37
  -9  -7  -3    0.62    0.39
  -7   7   4    4.14    0.50
  -6   7   4    4.88    0.49
  -6   7   4    4.38    0.41
  -5   7   4    5.53    0.44
  -5   7   4    6.06    0.46
  -4   7   4    2.40    0.32
   4  -7  -4    2.11    0.32
  -3   7   4   53.76    1.24
   3  -7  -4   53.30    1.24
  -2   7   4    1.57    0.25
   2  -7  -4    1.62    0.26
   2  -7  -4    1.84    0.32
  -1   7   4    8.27    0.37
  -1   7   4    8.23    0.41
  -1   7   4    8.23    0.37
   1  -7  -4    8.58    0.41
   1  -7  -4    8.12    0.46
   0   7   4   12.12    0.41
   0   7   4   12.59    0.48
   0   7   4   12.23    0.48
   0  -7  -4   12.55    0.45
   0  -7  -4   12.23    0.51
   0  -7  -4   12.38    0.35
   1   7   4    0.10    0.08
   1   7   4    0.15    0.14
   1   7   4    0.11    0.17
  -1  -7  -4    0.07    0.09
  -1  -7  -4    0.03    0.15
  -1  -7  -4    0.12    0.13
   2   7   4    0.00    0.14
   2   7   4   -0.15    0.16
   2   7   4   -0.03    0.06
  -2  -7  -4   -0.01    0.12
  -2  -7  -4    0.03    0.14
  -2  -7  -4   -0.04    0.10
   3   7   4   24.66    0.83
   3   7   4   25.62    0.72
  -3  -7  -4   25.79    0.76
  -3  -7  -4   25.06    0.61
  -3  -7  -4   25.22    0.77
   4   7   4   69.44    1.68
   4   7   4   68.67    1.42
  -4  -7  -4   66.79    1.24
  -4  -7  -4   66.41    1.53
  -4  -7  -4   69.38    1.68
   5   7   4    3.24    0.43
   5   7   4    2.82    0.30
  -5  -7  -4    2.79    0.38
  -5  -7  -4    2.98    0.24
  -6  -7  -4    7.63    0.52
  -7  -7  -4    5.54    0.52
  -8  -7  -4    1.58    0.41
  -9  -7  -4   15.50    0.89
  -7   7   5    0.53    0.33
  -6   7   5   14.28    0.73
  -5   7   5   12.31    0.60
  -5   7   5   13.73    0.66
   5  -7  -5   13.19    0.68
  -4   7   5    4.52    0.38
   4  -7  -5    5.18    0.44
  -3   7   5    0.04    0.15
   3  -7  -5    0.00    0.17
  -2   7   5   44.94    1.10
   2  -7  -5   46.38    1.09
  -1   7   5    0.30    0.17
  -1   7   5    0.26    0.14
   1  -7  -5    0.15    0.16
   0   7   5    0.18    0.17
   0   7   5    0.06    0.10
   0   7   5   -0.03    0.14
   0  -7  -5    0.21    0.18
   0  -7  -5    0.13    0.08
   0  -7  -5    0.15    0.15
   1   7   5    4.67    0.35
   1   7   5    4.91    0.34
   1   7   5    5.01    0.25
  -1  -7  -5    4.87    0.29
  -1  -7  -5    4.80    0.35
  -1  -7  -5    5.06    0.27
   2   7   5   12.56    0.51
   2   7   5   12.29    0.54
   2   7   5   11.96    0.34
  -2  -7  -5   12.56    0.41
  -2  -7  -5   11.14    0.51
  -2  -7  -5   11.71    0.46
   3   7   5   53.09    1.20
   3   7   5   53.04    1.35
  -3  -7  -5   53.27    1.27
  -3  -7  -5   53.44    1.26
  -3  -7  -5   52.54    1.01
   4   7   5   21.56    0.81
  -4  -7  -5   19.30    0.51
  -4  -7  -5   19.69    0.71
   5   7   5   29.58    1.05
  -5  -7  -5   29.14    0.92
   6   7   5    9.13    0.66
  -6  -7  -5    9.76    0.58
  -7  -7  -5    1.05    0.33
  -8  -7  -5    0.42    0.32
  -9  -7  -5    5.01    0.64
  -7   7   6    1.33    0.37
  -6   7   6    0.26    0.26
   6  -7  -6    0.83    0.34
  -5   7   6    0.19    0.22
  -5   7   6    0.07    0.17
   5  -7  -6    0.73    0.29
  -4   7   6   16.91    0.66
   4  -7  -6   17.41    0.74
  -3   7   6   16.34    0.64
   3  -7  -6   17.44    0.67
  -2   7   6    0.08    0.16
   2  -7  -6    0.04    0.17
  -1   7   6    0.46    0.19
   1  -7  -6    0.53    0.19
   0   7   6   28.31    0.72
   0   7   6   28.88    0.75
   0  -7  -6   27.32    0.72
   0  -7  -6   28.01    0.71
   1   7   6   16.11    0.48
   1   7   6   16.35    0.59
  -1  -7  -6   16.80    0.54
  -1  -7  -6   16.80    0.51
   2   7   6   10.07    0.33
   2   7   6    9.93    0.49
  -2  -7  -6    9.95    0.43
  -2  -7  -6    9.57    0.37
  -2  -7  -6    9.56    0.49
   3   7   6    6.97    0.47
  -3  -7  -6    7.49    0.42
  -3  -7  -6    7.65    0.29
  -3  -7  -6    6.86    0.43
   4   7   6    1.64    0.33
  -4  -7  -6    2.27    0.34
   5   7   6    1.64    0.36
  -5  -7  -6    1.30    0.28
   6   7   6    2.12    0.45
  -6  -7  -6    1.88    0.36
  -7  -7  -6    0.83    0.30
  -8  -7  -6   -0.21    0.28
  -9  -7  -6    2.02    0.47
  -6   7   7    1.28    0.33
   6  -7  -7    0.91    0.32
  -5   7   7    0.26    0.23
   5  -7  -7   -0.22    0.23
  -4   7   7    0.50    0.21
   4  -7  -7    0.66    0.27
  -3   7   7    2.73    0.34
   3  -7  -7    2.74    0.38
  -2   7   7    6.82    0.44
   2  -7  -7    6.65    0.43
  -1   7   7    1.84    0.28
   1  -7  -7    2.04    0.29
   0   7   7   44.38    1.13
   0   7   7   46.93    1.06
   0  -7  -7   45.02    1.02
   0  -7  -7   46.50    1.07
   1   7   7    0.16    0.12
   1   7   7    0.09    0.17
   1   7   7    0.22    0.18
  -1  -7  -7    0.34    0.15
  -1  -7  -7    0.31    0.14
  -1  -7  -7    0.38    0.21
   2   7   7    0.06    0.09
   2   7   7   -0.13    0.16
  -2  -7  -7   -0.01    0.11
  -2  -7  -7   -0.16    0.15
  -2  -7  -7    0.09    0.13
   3   7   7   19.99    0.75
  -3  -7  -7   19.82    0.72
  -3  -7  -7   19.11    0.71
   4   7   7   16.36    0.74
  -4  -7  -7   15.32    0.65
   5   7   7    0.20    0.27
  -5  -7  -7    0.43    0.20
   6   7   7    2.19    0.45
  -6  -7  -7    3.10    0.45
   7   7   7    0.52    0.40
  -7  -7  -7    0.45    0.28
  -8  -7  -7    0.36    0.30
  -9  -7  -7    0.53    0.37
  -6   7   8   -0.23    0.24
   6  -7  -8    0.23    0.26
   5  -7  -8    5.75    0.54
   4  -7  -8    0.10    0.25
  -3   7   8   25.69    0.85
   3  -7  -8   25.25    0.87
  -2   7   8   19.96    0.73
   2  -7  -8   19.55    0.70
  -1   7   8   10.36    0.53
   1  -7  -8   11.02    0.50
   0   7   8    5.90    0.42
   0  -7  -8    5.43    0.45
   0  -7  -8    6.02    0.35
   0  -7  -8    5.31    0.36
   1   7   8   -0.06    0.16
   1   7   8    0.07    0.11
  -1  -7  -8    0.13    0.12
  -1  -7  -8   -0.11    0.18
  -1  -7  -8    0.14    0.14
   2   7   8    6.17    0.31
   2   7   8    5.29    0.42
   2   7   8    5.64    0.42
  -2  -7  -8    5.83    0.38
  -2  -7  -8    5.95    0.44
   3   7   8    3.06    0.38
  -3  -7  -8    3.65    0.37
   4   7   8    0.23    0.24
  -4  -7  -8    0.06    0.19
   5   7   8    0.76    0.33
  -5  -7  -8    1.40    0.30
   6   7   8    9.68    0.73
  -6  -7  -8   11.04    0.63
   7   7   8   -0.18    0.34
  -7  -7  -8   -0.24    0.22
   8   7   8    3.19    0.65
  -8  -7  -8    3.05    0.48
  -9  -7  -8    0.27    0.37
  -5   7   9    4.60    0.52
   5  -7  -9    6.18    0.58
   4  -7  -9    0.78    0.30
  -3   7   9   -0.06    0.18
   3  -7  -9    0.22    0.22
  -2   7   9   16.25    0.67
   2  -7  -9   15.75    0.65
  -1   7   9    1.36    0.29
   1  -7  -9    1.23    0.33
   1  -7  -9    1.83    0.29
   0   7   9    2.38    0.33
   0  -7  -9    2.73    0.28
   0  -7  -9    2.46    0.39
   0  -7  -9    2.79    0.32
   1   7   9    4.90    0.42
  -1  -7  -9    5.60    0.40
  -1  -7  -9    5.73    0.46
   2   7   9    0.74    0.15
   2   7   9    0.81    0.25
   2   7   9    0.83    0.25
  -2  -7  -9    1.34    0.31
   3   7   9    4.90    0.45
  -3  -7  -9    5.35    0.45
   4   7   9   11.37    0.65
  -4  -7  -9   10.68    0.59
   5   7   9    2.64    0.44
  -5  -7  -9    2.40    0.37
   6   7   9    5.63    0.64
  -6  -7  -9    4.85    0.48
   7   7   9    0.02    0.35
  -7  -7  -9   -0.08    0.27
   8   7   9    1.69    0.55
  -8  -7  -9    2.62    0.45
  -9  -7  -9    1.22    0.41
  -5   7  10    2.39    0.41
   5  -7 -10    2.80    0.47
   4  -7 -10    0.78    0.29
   3  -7 -10    3.74    0.45
  -2   7  10    4.77    0.44
   2  -7 -10    5.01    0.63
   2  -7 -10    6.03    0.46
  -1   7  10   14.53    0.67
   1  -7 -10   12.75    0.74
   1  -7 -10   13.54    0.59
   0   7  10   10.57    0.59
   0  -7 -10   10.35    0.64
   1   7  10    0.25    0.23
  -1  -7 -10    0.58    0.26
   2   7  10    2.57    0.37
  -2  -7 -10    2.68    0.40
   3   7  10    0.34    0.24
   3   7  10   -0.15    0.21
  -3  -7 -10    0.17    0.22
   4   7  10    0.17    0.26
  -4  -7 -10    0.14    0.23
   5   7  10    0.48    0.32
  -5  -7 -10    0.40    0.25
   6   7  10   15.39    0.90
  -6  -7 -10   16.24    0.78
   7   7  10    3.10    0.59
  -7  -7 -10    2.98    0.49
   8   7  10    0.40    0.45
  -8  -7 -10    1.24    0.36
   4  -7 -11    0.33    0.29
   3  -7 -11    0.70    0.29
   3  -7 -11    0.50    0.39
  -2   7  11    1.96    0.34
   2  -7 -11    1.05    0.40
   2  -7 -11    2.54    0.37
  -1   7  11    2.08    0.36
   1  -7 -11    2.21    0.45
   0   7  11    0.10    0.25
   0  -7 -11    0.16    0.27
   1   7  11    0.36    0.25
  -1  -7 -11    0.32    0.28
   2   7  11    8.46    0.57
  -2  -7 -11    9.12    0.59
   3   7  11    2.76    0.39
  -3  -7 -11    3.00    0.44
   4   7  11    0.08    0.25
  -4  -7 -11    0.38    0.24
   5   7  11    2.03    0.43
  -5  -7 -11    2.09    0.38
   6   7  11    0.03    0.34
  -6  -7 -11    0.56    0.28
   7   7  11   -0.16    0.37
  -7  -7 -11    0.06    0.26
   8   7  11    0.36    0.46
  -8  -7 -11    0.82    0.33
   4  -7 -12    3.05    0.48
   3  -7 -12    0.58    0.28
   3  -7 -12    0.18    0.39
   2  -7 -12    5.27    0.70
  -1   7  12    6.58    0.55
   1  -7 -12    6.08    0.64
   0   7  12   -0.22    0.24
   0  -7 -12    0.30    0.29
   1   7  12    3.63    0.46
  -1  -7 -12    3.55    0.49
   2   7  12   -0.11    0.25
  -2  -7 -12    0.91    0.28
   3   7  12    0.95    0.32
  -3  -7 -12    1.20    0.33
   4   7  12    1.20    0.34
  -4  -7 -12    1.33    0.34
   5   7  12    4.47    0.57
  -5  -7 -12    5.29    0.54
   6   7  12    1.65    0.46
  -6  -7 -12    2.62    0.42
   7   7  12    0.78    0.45
  -7  -7 -12    0.67    0.30
   2  -7 -13    1.27    0.45
  -1   7  13    0.22    0.27
   1  -7 -13    0.30    0.36
   0   7  13    1.84    0.38
   0  -7 -13    2.26    0.44
   1   7  13   -0.20    0.24
  -1  -7 -13    0.70    0.33
   2   7  13    0.03    0.30
  -2  -7 -13    0.35    0.27
   3   7  13    7.63    0.64
  -3  -7 -13    9.60    0.65
   4   7  13    8.47    0.67
  -4  -7 -13   10.10    0.65
  -5  -7 -13    7.73    0.61
   6   7  13    0.36    0.35
  -6  -7 -13    0.74    0.26
   7   7  13    0.45    0.47
   1  -7 -14    1.06    0.45
   0   7  14    0.47    0.29
   0  -7 -14    0.37    0.33
   1   7  14   -0.02    0.26
  -1  -7 -14    0.18    0.28
   2   7  14    1.43    0.41
  -2  -7 -14    3.12    0.49
   3   7  14    5.14    0.58
  -3  -7 -14    6.53    0.58
   4   7  14    1.46    0.40
  -4  -7 -14    2.29    0.40
   5   7  14    0.22    0.34
  -5  -7 -14    1.21    0.31
   0  -7 -15    0.87    0.34
   1   7  15    0.19    0.29
  -1  -7 -15    1.07    0.37
   2   7  15    4.19    0.55
  -2  -7 -15    5.55    0.57
   3   7  15    5.48    0.62
  -3  -7 -15    7.51    0.61
   4   7  15    6.87    0.73
  -4  -7 -15   11.20    0.69
  -1   8 -14    2.25    0.42
   4  -8  13    0.90    0.34
   3  -8  13   33.82    1.24
   2  -8  13    2.71    0.46
  -1   8 -13    0.86    0.30
   1  -8  13    0.12    0.30
   0   8 -13    0.96    0.34
   0  -8  13    0.37    0.31
   1   8 -13   14.61    0.98
  -1  -8  13   13.61    0.79
  -2  -8  13    0.39    0.26
   5  -8  12    2.05    0.43
   4  -8  12    2.79    0.44
   3  -8  12   17.26    0.79
  -2   8 -12   40.11    1.34
   2  -8  12   39.82    1.29
  -1   8 -12    8.34    0.66
   1  -8  12    7.50    0.63
   0   8 -12    6.44    0.67
   0  -8  12    5.12    0.55
   1   8 -12   22.43    1.13
  -1  -8  12   20.78    0.90
   2   8 -12    9.58    0.91
  -2  -8  12   11.39    0.69
  -3  -8  12    0.28    0.27
   6  -8  11    1.24    0.35
   5  -8  11    3.68    0.49
   4  -8  11    6.09    0.54
   3  -8  11    2.99    0.45
   3  -8  11    2.63    0.38
  -2   8 -11    0.50    0.24
   2  -8  11    0.27    0.26
  -1   8 -11    6.83    0.60
   1  -8  11    6.08    0.55
   0   8 -11    4.27    0.54
   0  -8  11    5.17    0.51
   1   8 -11    1.35    0.43
  -1  -8  11    0.63    0.28
   2   8 -11    6.62    0.76
  -2  -8  11    7.53    0.56
   3   8 -11    5.83    0.80
  -3  -8  11    5.12    0.49
  -6   8 -10    2.83    0.53
   6  -8  10    1.95    0.40
  -5   8 -10    5.23    0.69
   3  -8  10    0.88    0.29
  -2   8 -10    4.97    0.46
   2  -8  10    4.22    0.49
   2  -8  10    4.11    0.38
  -1   8 -10    3.82    0.46
   1  -8  10    3.63    0.44
   0   8 -10    5.21    0.59
   0  -8  10    4.02    0.46
   1   8 -10    6.23    0.66
  -1  -8  10    6.86    0.53
   2   8 -10    0.72    0.41
  -2  -8  10    0.22    0.23
   3   8 -10   10.54    0.95
  -3  -8  10   11.78    0.62
   4   8 -10    6.51    0.85
  -7   8  -9    0.02    0.31
  -6   8  -9    0.84    0.38
  -5   8  -9    2.42    0.50
  -4   8  -9    1.06    0.35
   3  -8   9    3.78    0.44
  -2   8  -9    0.32    0.19
   2  -8   9    0.37    0.24
  -1   8  -9    6.84    0.53
   1  -8   9    6.54    0.50
   0   8  -9    5.48    0.57
   0  -8   9    4.68    0.45
   1   8  -9    2.86    0.48
  -1  -8   9    2.72    0.36
   2   8  -9    0.57    0.39
  -2  -8   9    1.08    0.26
   3   8  -9   -0.10    0.39
  -3  -8   9    0.11    0.20
   4   8  -9    1.27    0.55
   5   8  -9    0.84    0.66
  -7   8  -8    0.19    0.32
  -7   8  -8    0.63    0.40
  -6   8  -8    0.22    0.31
  -5   8  -8    0.32    0.28
  -4   8  -8    0.60    0.30
   3  -8   8    2.55    0.36
  -2   8  -8   10.64    0.55
   2  -8   8   10.53    0.57
  -1   8  -8   13.82    0.65
   1  -8   8   12.99    0.61
   0   8  -8    0.02    0.22
   0  -8   8    0.02    0.17
   1   8  -8    0.76    0.33
  -1  -8   8    0.76    0.23
   2   8  -8   -0.13    0.33
  -2  -8   8    0.04    0.18
   3   8  -8   -0.35    0.36
  -3  -8   8    0.23    0.18
   4   8  -8    0.08    0.46
   5   8  -8   -1.17    0.46
   6   8  -8    0.77    0.69
  -7   8  -7    0.38    0.33
  -7   8  -7    0.01    0.26
  -6   8  -7    0.53    0.33
  -5   8  -7    2.15    0.42
  -4   8  -7    1.58    0.37
  -3   8  -7    5.26    0.51
   3  -8   7    5.48    0.45
  -2   8  -7    1.74    0.26
   2  -8   7    0.90    0.25
  -1   8  -7    0.18    0.19
   1  -8   7    0.13    0.20
   0   8  -7    6.87    0.51
   0   8  -7    6.34    0.34
   0  -8   7    7.09    0.44
   1   8  -7    7.90    0.60
  -1  -8   7    7.51    0.45
   2   8  -7    5.04    0.56
  -2  -8   7    5.31    0.39
   3   8  -7    2.20    0.48
  -3  -8   7    2.24    0.28
   4   8  -7   29.30    1.26
   5   8  -7    0.32    0.53
   6   8  -7   10.27    1.13
  -6  -8   7   10.80    0.67
  -8   8  -6    3.51    0.59
  -7   8  -6    4.95    0.55
  -7   8  -6    5.59    0.68
  -6   8  -6    5.16    0.52
  -6   8  -6    5.77    0.59
  -5   8  -6    0.03    0.24
  -4   8  -6    1.62    0.36
  -3   8  -6    2.52    0.38
   3  -8   6    2.63    0.32
  -2   8  -6    5.80    0.47
   2  -8   6    5.85    0.42
  -1   8  -6    2.98    0.32
   1  -8   6    2.19    0.30
   0   8  -6    4.89    0.43
   0   8  -6    5.01    0.30
   0  -8   6    4.65    0.36
   1   8  -6    0.01    0.23
  -1  -8   6    0.02    0.15
   2   8  -6    1.78    0.38
  -2  -8   6    2.20    0.27
  -2  -8   6    1.42    0.21
   3   8  -6    0.36    0.35
  -3  -8   6    0.25    0.15
   4   8  -6    2.49    0.53
   5   8  -6    1.86    0.52
  -5  -8   6    2.20    0.39
   6   8  -6   23.23    1.36
  -6  -8   6   26.43    0.97
   7   8  -6   10.14    1.21
  -7  -8   6    9.18    0.66
  -8   8  -5    0.14    0.30
  -7   8  -5    0.39    0.29
  -7   8  -5   -0.02    0.25
  -6   8  -5    0.44    0.24
  -6   8  -5    0.71    0.29
  -5   8  -5    1.39    0.35
  -5   8  -5    1.01    0.28
  -4   8  -5    0.52    0.26
  -3   8  -5    3.01    0.40
   3  -8   5    2.83    0.33
  -2   8  -5   45.75    1.28
   2  -8   5   44.30    1.12
  -1   8  -5    1.88    0.25
  -1   8  -5    1.92    0.33
   1  -8   5    2.16    0.29
   0   8  -5    6.19    0.34
   0   8  -5    5.96    0.42
   0  -8   5    5.58    0.37
   1   8  -5    9.81    0.37
   1   8  -5    9.01    0.54
  -1  -8   5    9.52    0.44
   2   8  -5    0.82    0.29
  -2  -8   5    1.16    0.21
  -2  -8   5    0.90    0.20
   3   8  -5   -0.16    0.27
  -3  -8   5    0.13    0.12
   4   8  -5    5.37    0.60
  -4  -8   5    5.08    0.42
   5   8  -5   -0.38    0.39
  -5  -8   5    0.04    0.21
   6   8  -5    0.00    0.55
  -6  -8   5    0.03    0.25
   7   8  -5   12.35    1.29
  -7  -8   5   10.21    0.68
  -8   8  -4    0.81    0.33
  -7   8  -4    1.85    0.39
  -7   8  -4    1.40    0.37
  -6   8  -4    0.30    0.25
  -6   8  -4    0.20    0.23
  -5   8  -4    7.12    0.50
  -5   8  -4    6.39    0.53
  -4   8  -4   10.23    0.60
   4  -8   4    8.70    0.52
  -3   8  -4    1.22    0.28
   3  -8   4    1.22    0.24
  -2   8  -4    0.59    0.22
   2  -8   4    0.24    0.17
  -1   8  -4   11.04    0.45
  -1   8  -4   10.93    0.43
  -1   8  -4   10.34    0.57
   1  -8   4   10.54    0.47
   0   8  -4   33.79    0.92
   0   8  -4   35.51    0.84
   0  -8   4   35.37    0.88
   1   8  -4    7.45    0.32
   1   8  -4    7.56    0.46
  -1  -8   4    6.79    0.37
  -1  -8   4    7.30    0.33
   2   8  -4   10.71    0.58
  -2  -8   4   10.98    0.44
  -2  -8   4   11.14    0.43
   3   8  -4    6.48    0.55
  -3  -8   4    5.22    0.30
   4   8  -4   24.31    1.01
  -4  -8   4   23.73    0.77
   5   8  -4    1.87    0.47
  -5  -8   4    1.93    0.32
   6   8  -4    0.04    0.47
  -6  -8   4    0.27    0.25
   7   8  -4    0.13    0.65
  -7  -8   4    0.43    0.31
  -8  -8   4    0.49    0.33
  -8   8  -3    7.09    0.62
  -7   8  -3    3.78    0.49
  -6   8  -3    8.36    0.57
  -6   8  -3    9.00    0.59
  -5   8  -3    5.50    0.44
  -5   8  -3    6.05    0.49
  -4   8  -3    2.32    0.33
  -4   8  -3    2.08    0.34
   4  -8   3    2.02    0.31
  -3   8  -3    6.51    0.46
   3  -8   3    7.21    0.43
  -2   8  -3    5.85    0.43
   2  -8   3    5.67    0.37
  -1   8  -3    6.92    0.36
  -1   8  -3    6.40    0.45
   1  -8   3    6.65    0.38
   0   8  -3    0.21    0.17
   0   8  -3    0.10    0.21
   0   8  -3    0.09    0.11
   0  -8   3    0.29    0.10
   0  -8   3    0.16    0.15
   1   8  -3    7.71    0.34
   1   8  -3    8.04    0.46
  -1  -8   3    7.52    0.34
  -1  -8   3    8.43    0.37
   2   8  -3    0.83    0.13
   2   8  -3    1.24    0.27
  -2  -8   3    0.90    0.17
  -2  -8   3    0.84    0.18
   3   8  -3    2.51    0.36
  -3  -8   3    2.44    0.29
   4   8  -3    0.60    0.30
  -4  -8   3    0.54    0.18
   5   8  -3   -0.04    0.32
  -5  -8   3    0.45    0.21
   6   8  -3    3.57    0.64
  -6  -8   3    3.54    0.42
   7   8  -3    2.52    0.72
  -7  -8   3    2.43    0.40
   8   8  -3    2.70    0.83
  -8  -8   3    1.85    0.40
  -8   8  -2    5.32    0.54
  -7   8  -2   11.03    0.66
  -6   8  -2    2.46    0.38
  -5   8  -2    0.31    0.21
  -5   8  -2    0.91    0.26
  -4   8  -2    0.20    0.18
  -4   8  -2    0.29    0.19
  -3   8  -2    0.20    0.18
   3  -8   2    0.29    0.17
  -2   8  -2    6.85    0.45
   2  -8   2    6.61    0.39
  -1   8  -2    1.51    0.28
  -1   8  -2    1.44    0.21
   1  -8   2    1.67    0.23
   1  -8   2    1.67    0.16
   1  -8   2    1.59    0.23
   0   8  -2   50.12    1.10
   0   8  -2   51.84    1.10
   0   8  -2   50.15    1.30
   0  -8   2   51.35    1.03
   0  -8   2   52.35    1.10
   0  -8   2   51.75    1.10
   1   8  -2   24.51    0.71
   1   8  -2   23.72    0.84
   1   8  -2   24.71    0.63
  -1  -8   2   24.03    0.63
  -1  -8   2   24.09    0.68
  -1  -8   2   24.50    0.64
   2   8  -2   11.50    0.53
   2   8  -2   11.51    0.39
  -2  -8   2   11.74    0.39
  -2  -8   2   11.37    0.45
  -2  -8   2   11.30    0.46
   3   8  -2   13.92    0.63
  -3  -8   2   13.92    0.52
  -3  -8   2   13.31    0.53
   4   8  -2    0.26    0.24
  -4  -8   2    0.05    0.15
   5   8  -2   -0.28    0.25
  -5  -8   2   -0.03    0.16
   6   8  -2    1.60    0.47
  -6  -8   2    2.28    0.34
   7   8  -2    8.49    0.92
  -7  -8   2    9.27    0.57
   8   8  -2   -0.49    0.58
  -8  -8   2    0.65    0.28
  -8   8  -1    2.09    0.41
  -7   8  -1    2.16    0.41
  -7   8  -1    2.41    0.42
  -6   8  -1    0.13    0.21
  -6   8  -1   -0.16    0.20
  -5   8  -1   13.90    0.65
  -5   8  -1   15.65    0.68
  -5   8  -1   15.30    0.66
  -4   8  -1   12.51    0.57
  -4   8  -1   11.88    0.55
  -3   8  -1    0.08    0.17
  -3   8  -1    0.08    0.14
  -2   8  -1   19.31    0.70
   2  -8   1   21.05    0.55
  -1   8  -1    1.17    0.20
  -1   8  -1    1.30    0.27
   1  -8   1    1.36    0.17
   1  -8   1    1.48    0.23
   1  -8   1    1.39    0.21
   0   8  -1    2.91    0.26
   0   8  -1    2.86    0.35
   0   8  -1    2.43    0.22
   0  -8   1    2.87    0.28
   0  -8   1    2.80    0.21
   0  -8   1    2.85    0.25
   1   8  -1    6.16    0.46
   1   8  -1    6.91    0.36
   1   8  -1    6.88    0.33
  -1  -8   1    6.73    0.35
  -1  -8   1    7.38    0.33
  -1  -8   1    6.87    0.31
   2   8  -1   18.87    0.76
   2   8  -1   18.22    0.52
   2   8  -1   17.85    0.62
  -2  -8   1   18.30    0.58
  -2  -8   1   18.15    0.58
  -2  -8   1   17.89    0.48
   3   8  -1    2.22    0.20
   3   8  -1    2.40    0.31
  -3  -8   1    2.31    0.28
  -3  -8   1    2.38    0.28
   4   8  -1   20.93    0.81
  -4  -8   1   19.52    0.64
   5   8  -1    8.01    0.64
  -5  -8   1    7.61    0.44
   6   8  -1    2.99    0.52
  -6  -8   1    3.63    0.40
   7   8  -1   -0.15    0.44
  -7  -8   1    0.48    0.26
   8   8  -1    5.92    0.91
  -8  -8   1    5.68    0.51
  -8   8   0    1.16    0.38
  -8   8   0    1.57    0.36
  -7   8   0   22.34    0.89
  -7   8   0   21.74    0.91
  -6   8   0   11.07    0.63
  -6   8   0   11.11    0.61
  -5   8   0   29.64    0.93
  -5   8   0   27.94    0.92
  -4   8   0    0.13    0.17
  -4   8   0    0.41    0.19
  -3   8   0    1.59    0.26
  -3   8   0    1.08    0.23
   3  -8   0    1.63    0.26
  -2   8   0    0.53    0.19
   2  -8   0    0.30    0.16
  -1   8   0    3.95    0.36
  -1   8   0    3.87    0.28
  -1   8   0    3.99    0.30
   1  -8   0    3.94    0.26
   1  -8   0    4.29    0.32
   0   8   0    3.41    0.37
   0   8   0    2.73    0.26
   0  -8   0    2.89    0.23
   0  -8   0    3.41    0.28
   0  -8   0    3.33    0.25
   1   8   0   17.23    0.69
   1   8   0   18.20    0.55
   1   8   0   16.96    0.52
  -1  -8   0   17.14    0.55
  -1  -8   0   17.47    0.49
  -1  -8   0   17.63    0.54
   2   8   0    0.00    0.14
   2   8   0    0.04    0.12
   2   8   0    0.16    0.23
  -2  -8   0    0.08    0.13
  -2  -8   0   -0.07    0.09
  -2  -8   0    0.19    0.12
   3   8   0    1.10    0.17
   3   8   0    1.11    0.23
  -3  -8   0    1.36    0.25
  -3  -8   0    1.04    0.19
   4   8   0    5.74    0.45
  -4  -8   0    5.24    0.35
   5   8   0    0.50    0.27
  -5  -8   0   -0.16    0.14
   6   8   0   -0.06    0.30
  -6  -8   0    0.20    0.18
   7   8   0    8.47    0.83
  -7  -8   0    7.71    0.50
   8   8   0    4.24    0.80
  -8  -8   0    3.08    0.42
  -8   8   1    1.27    0.37
  -7   8   1    4.18    0.48
  -7   8   1    4.14    0.50
  -6   8   1    2.96    0.41
  -6   8   1    2.40    0.38
  -5   8   1    1.45    0.29
  -5   8   1    1.89    0.32
  -4   8   1    0.02    0.16
   4  -8  -1    0.10    0.22
  -3   8   1    6.93    0.39
  -3   8   1    6.40    0.41
   3  -8  -1    7.45    0.43
  -2   8   1    0.24    0.17
  -2   8   1    0.10    0.14
   2  -8  -1    0.05    0.16
  -1   8   1    2.69    0.28
  -1   8   1    3.04    0.33
  -1   8   1    2.69    0.25
   1  -8  -1    2.98    0.26
   1  -8  -1    2.78    0.30
   0   8   1    3.23    0.35
   0   8   1    3.33    0.23
   0   8   1    2.66    0.27
   0  -8  -1    2.51    0.24
   0  -8  -1    2.84    0.29
   1   8   1   13.21    0.60
   1   8   1   13.18    0.43
   1   8   1   13.57    0.48
  -1  -8  -1   12.63    0.47
  -1  -8  -1   13.63    0.48
  -1  -8  -1   13.05    0.40
   2   8   1   -0.08    0.12
   2   8   1    0.13    0.22
   2   8   1    0.18    0.13
  -2  -8  -1   -0.10    0.12
  -2  -8  -1   -0.02    0.08
  -2  -8  -1    0.08    0.14
   3   8   1    0.38    0.25
   3   8   1    0.59    0.18
   3   8   1    0.42    0.15
  -3  -8  -1    0.48    0.19
  -3  -8  -1    0.44    0.15
   4   8   1   24.04    0.82
   4   8   1   24.58    0.64
  -4  -8  -1   24.30    0.68
   5   8   1    4.55    0.44
  -5  -8  -1    4.50    0.33
   6   8   1    5.82    0.59
  -6  -8  -1    5.69    0.38
   7   8   1    5.49    0.66
  -7  -8  -1    3.48    0.39
   8   8   1    1.92    0.60
  -8  -8  -1    0.93    0.40
   9   8   1    1.25    0.54
  -9  -8  -1    0.07    0.34
  -7   8   2    0.61    0.27
  -7   8   2    0.66    0.26
  -6   8   2    2.37    0.37
  -6   8   2    2.62    0.40
  -5   8   2    1.11    0.27
  -5   8   2    0.79    0.26
  -4   8   2   -0.22    0.15
  -3   8   2   -0.17    0.14
   3  -8  -2   -0.12    0.19
  -2   8   2   80.44    1.71
   2  -8  -2   80.57    1.61
   2  -8  -2   83.75    1.71
  -1   8   2    1.46    0.20
  -1   8   2    1.09    0.23
  -1   8   2    1.03    0.23
   1  -8  -2    1.36    0.23
   1  -8  -2    0.86    0.21
   0   8   2   10.72    0.38
   0   8   2   10.15    0.50
   0   8   2   10.68    0.45
   0  -8  -2   10.32    0.43
   0  -8  -2   10.32    0.44
   1   8   2   12.02    0.56
   1   8   2   11.99    0.37
   1   8   2   11.55    0.46
  -1  -8  -2   11.86    0.45
  -1  -8  -2   11.59    0.47
   2   8   2    0.10    0.13
   2   8   2    0.12    0.21
  -2  -8  -2    0.31    0.09
  -2  -8  -2    0.05    0.13
  -2  -8  -2    0.27    0.13
  -2  -8  -2    0.26    0.14
   3   8   2   39.04    1.14
   3   8   2   38.96    0.91
  -3  -8  -2   38.38    0.88
  -3  -8  -2   38.35    1.00
   4   8   2    9.49    0.58
   4   8   2    9.39    0.41
  -4  -8  -2    8.58    0.39
  -5  -8  -2   16.64    0.56
  -6  -8  -2    0.57    0.19
   7   8   2   10.11    0.72
  -7  -8  -2    8.05    0.68
  -7  -8  -2    7.98    0.47
  -8  -8  -2    6.66    0.65
   9   8   2    4.64    0.72
  -9  -8  -2    1.99    0.51
  -7   8   3    0.41    0.26
  -6   8   3    0.02    0.21
  -6   8   3   -0.19    0.22
  -5   8   3   12.00    0.60
  -5   8   3   12.19    0.62
  -4   8   3    0.42    0.20
  -3   8   3    2.02    0.30
   3  -8  -3    1.77    0.31
  -2   8   3    0.12    0.14
  -2   8   3    0.11    0.15
   2  -8  -3    0.06    0.17
   2  -8  -3   -0.08    0.18
  -1   8   3    4.73    0.35
  -1   8   3    4.44    0.30
  -1   8   3    4.73    0.35
   1  -8  -3    4.97    0.35
   1  -8  -3    4.94    0.37
   0   8   3    6.55    0.43
   0   8   3    6.84    0.39
   0   8   3    6.46    0.31
   0  -8  -3    6.25    0.37
   0  -8  -3    6.67    0.37
   1   8   3    3.54    0.21
   1   8   3    3.40    0.30
   1   8   3    3.32    0.38
  -1  -8  -3    3.90    0.29
  -1  -8  -3    3.54    0.22
  -1  -8  -3    3.43    0.30
   2   8   3   11.77    0.59
   2   8   3   12.47    0.34
   2   8   3   11.77    0.48
  -2  -8  -3   12.16    0.45
  -2  -8  -3   11.99    0.51
  -2  -8  -3   12.42    0.45
   3   8   3   64.84    1.61
   3   8   3   66.94    1.39
  -3  -8  -3   69.03    1.49
  -3  -8  -3   65.58    1.27
   4   8   3    2.93    0.40
   4   8   3    2.78    0.29
  -4  -8  -3    2.43    0.26
   5   8   3    6.12    0.38
   5   8   3    5.80    0.54
  -5  -8  -3    6.21    0.35
  -6  -8  -3    3.07    0.47
  -6  -8  -3    2.34    0.28
  -7  -8  -3   -0.26    0.22
  -8  -8  -3    0.43    0.35
  -9  -8  -3    5.88    0.63
  -7   8   4    0.65    0.30
  -6   8   4   21.36    0.83
  -6   8   4   21.17    0.87
  -5   8   4    5.32    0.47
  -5   8   4    5.07    0.45
  -4   8   4    2.93    0.36
   4  -8  -4    3.17    0.41
  -3   8   4   13.20    0.58
   3  -8  -4   11.66    0.56
  -2   8   4    6.50    0.42
   2  -8  -4    6.62    0.43
  -1   8   4    3.38    0.31
  -1   8   4    3.23    0.27
  -1   8   4    3.02    0.32
   1  -8  -4    2.80    0.32
   1  -8  -4    3.09    0.36
   0   8   4    5.67    0.40
   0   8   4    5.76    0.30
   0  -8  -4    5.79    0.40
   0  -8  -4    5.67    0.35
   1   8   4   17.78    0.66
   1   8   4   16.99    0.59
   1   8   4   17.96    0.48
  -1  -8  -4   16.45    0.61
  -1  -8  -4   17.52    0.50
  -1  -8  -4   17.03    0.54
   2   8   4    1.15    0.27
   2   8   4    1.01    0.12
   2   8   4    1.00    0.22
  -2  -8  -4    1.07    0.18
  -2  -8  -4    0.95    0.19
   3   8   4    3.07    0.32
   3   8   4    3.34    0.41
  -3  -8  -4    3.55    0.31
  -3  -8  -4    3.58    0.27
   4   8   4    0.29    0.25
  -4  -8  -4    0.13    0.12
   5   8   4    9.62    0.65
  -5  -8  -4    9.53    0.39
  -5  -8  -4    9.51    0.58
  -6  -8  -4    1.19    0.32
  -7  -8  -4    0.32    0.28
  -8  -8  -4    3.18    0.51
  -9  -8  -4   20.27    1.03
  -7   8   5   -0.05    0.20
  -6   8   5    8.47    0.62
  -5   8   5    7.85    0.56
  -5   8   5    8.05    0.52
   5  -8  -5    7.36    0.59
  -4   8   5    5.65    0.44
   4  -8  -5    4.65    0.47
  -3   8   5    0.40    0.18
   3  -8  -5   -0.04    0.20
  -2   8   5    3.53    0.36
   2  -8  -5    3.80    0.36
  -1   8   5    0.13    0.17
   1  -8  -5    0.11    0.17
   0   8   5    6.60    0.41
   0   8   5    6.75    0.42
   0   8   5    6.67    0.33
   0  -8  -5    6.51    0.37
   1   8   5    5.42    0.27
   1   8   5    5.71    0.41
  -1  -8  -5    4.75    0.27
  -1  -8  -5    5.01    0.32
   2   8   5   36.06    0.74
   2   8   5   36.33    1.03
  -2  -8  -5   36.53    0.91
  -2  -8  -5   33.64    0.81
   3   8   5   19.54    0.77
  -3  -8  -5   18.56    0.54
  -3  -8  -5   20.08    0.68
   4   8   5   54.39    1.49
  -4  -8  -5   56.19    1.08
  -4  -8  -5   54.95    1.46
   5   8   5    3.42    0.47
  -5  -8  -5    4.10    0.41
   6   8   5    3.12    0.51
  -6  -8  -5    3.27    0.46
  -7  -8  -5   -0.04    0.26
  -8  -8  -5    7.67    0.64
  -9  -8  -5    0.62    0.42
  -6   8   6   -0.09    0.25
   6  -8  -6    0.80    0.32
  -5   8   6    3.31    0.42
  -5   8   6    4.16    0.41
   5  -8  -6    3.95    0.49
  -4   8   6    0.95    0.25
   4  -8  -6    1.68    0.34
  -3   8   6    5.94    0.44
   3  -8  -6    6.23    0.48
  -2   8   6    3.17    0.36
   2  -8  -6    3.70    0.40
  -1   8   6    5.71    0.41
   1  -8  -6    5.99    0.40
   0   8   6    3.97    0.36
   0   8   6    4.18    0.29
   0  -8  -6    3.94    0.32
   1   8   6    0.22    0.12
   1   8   6    0.22    0.21
  -1  -8  -6    0.16    0.16
  -1  -8  -6    0.05    0.10
   2   8   6    4.04    0.39
   2   8   6    3.92    0.23
  -2  -8  -6    3.88    0.30
  -2  -8  -6    3.77    0.29
   3   8   6   23.25    0.83
  -3  -8  -6   22.43    0.74
  -3  -8  -6   21.96    0.58
  -3  -8  -6   21.64    0.82
   4   8   6    2.96    0.43
  -4  -8  -6    2.90    0.37
   5   8   6    4.72    0.55
  -5  -8  -6    6.49    0.48
   6   8   6    1.65    0.42
  -6  -8  -6    2.15    0.40
   7   8   6   11.65    0.88
  -7  -8  -6   11.19    0.70
  -8  -8  -6    1.02    0.39
  -9  -8  -6   11.08    0.79
  -6   8   7    4.97    0.56
   6  -8  -7    6.21    0.61
  -5   8   7    1.26    0.32
   5  -8  -7    2.73    0.43
  -4   8   7    0.61    0.23
   4  -8  -7    0.67    0.30
  -3   8   7    1.20    0.26
   3  -8  -7    0.57    0.26
  -2   8   7   24.81    0.84
   2  -8  -7   24.64    0.82
  -1   8   7    1.81    0.29
   1  -8  -7    1.88    0.29
   0   8   7    0.12    0.18
   0  -8  -7   -0.06    0.16
   1   8   7    0.49    0.23
   1   8   7    0.58    0.21
   1   8   7    0.60    0.15
  -1  -8  -7    0.51    0.15
  -1  -8  -7    0.32    0.17
   2   8   7   -0.02    0.10
   2   8   7   -0.03    0.19
  -2  -8  -7    0.11    0.18
  -2  -8  -7   -0.02    0.13
  -2  -8  -7    0.08    0.11
   3   8   7    0.11    0.23
  -3  -8  -7    0.30    0.20
   4   8   7    1.01    0.33
  -4  -8  -7    1.39    0.28
   5   8   7    8.58    0.64
  -5  -8  -7    8.62    0.55
   6   8   7    1.02    0.41
  -6  -8  -7    0.90    0.31
   7   8   7   -0.17    0.36
  -7  -8  -7   -0.24    0.25
   8   8   7    1.35    0.55
  -8  -8  -7    1.33    0.40
  -9  -8  -7    2.67    0.55
  -5   8   8    3.03    0.48
   5  -8  -8    3.24    0.49
  -4   8   8    1.20    0.29
   4  -8  -8    1.33    0.35
  -3   8   8    0.34    0.21
   3  -8  -8    0.65    0.27
  -2   8   8   -0.36    0.18
   2  -8  -8    0.17    0.22
  -1   8   8    6.86    0.48
   1  -8  -8    6.35    0.44
   0   8   8    2.82    0.35
   0  -8  -8    3.20    0.34
   1   8   8    0.10    0.18
  -1  -8  -8    0.12    0.20
  -1  -8  -8    0.12    0.16
  -1  -8  -8    0.24    0.13
   2   8   8    0.38    0.13
   2   8   8    0.30    0.22
  -2  -8  -8    0.26    0.15
  -2  -8  -8    0.49    0.22
   3   8   8    0.33    0.25
  -3  -8  -8    0.48    0.23
   4   8   8   -0.19    0.24
  -4  -8  -8    0.43    0.22
   5   8   8    0.14    0.29
  -5  -8  -8   -0.05    0.20
   6   8   8   10.97    0.81
  -6  -8  -8   11.14    0.66
   7   8   8    0.51    0.41
  -7  -8  -8    0.39    0.31
   8   8   8   -0.56    0.43
  -8  -8  -8    0.02    0.29
  -9  -8  -8    0.56    0.36
   5  -8  -9    1.68    0.43
   4  -8  -9    0.43    0.29
  -3   8   9    0.23    0.23
   3  -8  -9    1.13    0.32
  -2   8   9   14.43    0.67
   2  -8  -9   12.98    0.64
  -1   8   9   13.64    0.66
   1  -8  -9   13.33    0.60
   0   8   9    1.72    0.32
   0  -8  -9    1.47    0.26
   0  -8  -9    1.78    0.38
   1   8   9    3.92    0.42
  -1  -8  -9    4.22    0.50
   2   8   9    3.97    0.43
  -2  -8  -9    4.36    0.44
   3   8   9    0.12    0.24
  -3  -8  -9   -0.02    0.21
   4   8   9    7.86    0.60
  -4  -8  -9    7.25    0.54
   5   8   9   -0.04    0.28
  -5  -8  -9    0.10    0.23
   6   8   9   -0.05    0.33
  -6  -8  -9    0.48    0.28
   7   8   9    8.14    0.83
  -7  -8  -9    9.91    0.68
   8   8   9   -0.24    0.45
  -8  -8  -9    0.38    0.33
   4  -8 -10    0.53    0.30
  -3   8  10    1.30    0.33
   3  -8 -10    1.88    0.38
  -2   8  10    1.57    0.34
   2  -8 -10    2.06    0.37
  -1   8  10    4.41    0.47
   1  -8 -10    4.65    0.42
   1  -8 -10    4.68    0.63
   0   8  10    2.39    0.37
   0  -8 -10    2.26    0.40
   1   8  10    2.95    0.39
  -1  -8 -10    3.46    0.44
   2   8  10   -0.02    0.22
  -2  -8 -10    0.23    0.23
   3   8  10    5.25    0.48
   4   8  10    3.91    0.50
  -4  -8 -10    4.53    0.48
   5   8  10    4.40    0.58
  -5  -8 -10    4.96    0.51
   6   8  10    8.62    0.78
  -6  -8 -10    9.42    0.66
   7   8  10    0.34    0.45
  -7  -8 -10    1.17    0.38
   8   8  10    0.29    0.51
  -8  -8 -10    0.07    0.28
   4  -8 -11    0.01    0.28
   3  -8 -11   -0.15    0.25
  -2   8  11    2.71    0.39
   2  -8 -11    2.60    0.41
   2  -8 -11    2.46    0.53
  -1   8  11    0.36    0.28
   1  -8 -11    0.12    0.32
   0   8  11    2.54    0.40
   0  -8 -11    2.67    0.46
   1   8  11    3.70    0.45
  -1  -8 -11    4.87    0.52
   2   8  11    0.64    0.30
  -2  -8 -11    0.83    0.31
   3   8  11    1.01    0.32
  -3  -8 -11    0.98    0.33
   4   8  11    0.10    0.26
  -4  -8 -11    0.48    0.26
   5   8  11    7.61    0.70
  -5  -8 -11    7.86    0.62
   6   8  11    5.38    0.69
  -6  -8 -11    7.35    0.60
   7   8  11    0.62    0.45
  -7  -8 -11    0.61    0.30
  -8  -8 -11    0.79    0.35
   3  -8 -12    0.50    0.41
   3  -8 -12    0.42    0.31
   2  -8 -12    0.78    0.43
  -1   8  12    0.83    0.32
   1  -8 -12    0.96    0.38
   0   8  12    0.86    0.31
   0  -8 -12    0.90    0.33
   1   8  12    0.97    0.34
  -1  -8 -12    1.49    0.37
   2   8  12    0.16    0.29
  -2  -8 -12    0.50    0.31
   3   8  12    2.15    0.41
  -3  -8 -12    2.99    0.48
  -4  -8 -12    4.20    0.56
   5   8  12    1.43    0.44
  -5  -8 -12    2.26    0.43
   6   8  12   -0.44    0.35
  -6  -8 -12    0.74    0.30
   7   8  12   -0.19    0.41
  -7  -8 -12    0.81    0.28
   2  -8 -13   -0.35    0.33
  -1   8  13    2.25    0.42
   1  -8 -13    2.62    0.48
   0   8  13    0.50    0.30
   0  -8 -13    0.65    0.34
   1   8  13    2.31    0.43
  -1  -8 -13    2.83    0.47
   2   8  13    1.35    0.37
  -2  -8 -13    2.00    0.41
   3   8  13    8.03    0.67
  -3  -8 -13    9.90    0.70
   4   8  13    0.86    0.35
  -4  -8 -13    1.74    0.38
  -5  -8 -13    2.61    0.43
   6   8  13    0.29    0.43
   7   8  13    6.30    0.83
  -7  -8 -13    8.82    0.65
   1  -8 -14    0.10    0.25
   0   8  14    1.53    0.37
   0  -8 -14    1.75    0.47
   1   8  14   -0.10    0.29
  -1  -8 -14    0.76    0.31
   2   8  14    8.93    0.71
  -2  -8 -14   10.16    0.72
   3   8  14    0.71    0.38
  -3  -8 -14    1.29    0.38
   4   8  14    0.71    0.38
  -4  -8 -14    2.20    0.39
   5   8  14   -0.07    0.32
  -6  -8 -14    5.22    0.55
   1   8  15    0.57    0.37
  -1  -8 -15    2.07    0.40
   2   8  15    0.61    0.35
  -2  -8 -15    1.86    0.42
   3   8  15    8.80    0.76
  -3  -8 -15   11.58    0.78
  -4  -8 -15    6.42    0.61
  -1   9 -13    1.37    0.37
   1  -9  13    1.11    0.36
   0   9 -13    2.76    0.50
   0  -9  13    1.54    0.38
   4  -9  12    1.78    0.37
   3  -9  12    3.40    0.51
   2  -9  12    7.35    0.65
  -1   9 -12    1.11    0.31
   1  -9  12   -0.23    0.28
   0   9 -12    4.35    0.58
   0  -9  12    3.89    0.52
   1   9 -12    1.15    0.43
  -1  -9  12    0.61    0.27
   2   9 -12    0.63    0.43
  -2  -9  12    0.20    0.28
   5  -9  11    5.56    0.55
   4  -9  11    2.99    0.42
   3  -9  11    6.98    0.64
   3  -9  11    7.07    0.54
   2  -9  11    1.11    0.35
  -1   9 -11    0.97    0.29
   1  -9  11    0.64    0.32
   0   9 -11   14.05    0.84
   0  -9  11   13.97    0.75
   1   9 -11    0.30    0.34
  -1  -9  11    0.11    0.23
   2   9 -11    0.96    0.44
  -2  -9  11    0.73    0.29
   3   9 -11    0.83    0.48
  -5   9 -10    4.21    0.65
   3  -9  10    5.48    0.56
   2  -9  10    2.49    0.41
  -1   9 -10    1.23    0.30
   1  -9  10    0.37    0.27
   0   9 -10    5.67    0.61
   0  -9  10    4.69    0.50
   1   9 -10   10.76    0.79
  -1  -9  10   10.55    0.64
   2   9 -10    0.42    0.39
  -2  -9  10    0.02    0.21
   3   9 -10    0.28    0.45
   4   9 -10   -0.12    0.52
  -6   9  -9    3.97    0.61
  -5   9  -9    0.35    0.32
  -4   9  -9    0.90    0.35
   4  -9   9   -0.17    0.26
   3  -9   9    2.53    0.40
   2  -9   9    1.91    0.35
  -1   9  -9    2.40    0.36
   1  -9   9    2.67    0.38
   0   9  -9    4.12    0.50
   0  -9   9    4.77    0.48
   1   9  -9    0.74    0.34
  -1  -9   9    0.03    0.20
   2   9  -9    3.32    0.56
  -2  -9   9    4.03    0.42
   3   9  -9   -0.16    0.42
   4   9  -9    0.12    0.49
   5   9  -9   -0.48    0.56
  -7   9  -8    0.22    0.29
  -6   9  -8    0.19    0.36
  -5   9  -8    3.89    0.58
  -4   9  -8    1.57    0.41
   4  -9   8    1.07    0.32
  -3   9  -8    1.24    0.37
   3  -9   8    1.37    0.32
   2  -9   8    0.08    0.22
  -1   9  -8    2.36    0.34
   1  -9   8    2.26    0.36
   0   9  -8    6.67    0.55
   0  -9   8    6.25    0.47
   1   9  -8    3.09    0.48
  -1  -9   8    3.24    0.38
   2   9  -8    3.01    0.52
  -2  -9   8    3.09    0.37
   3   9  -8   15.09    0.94
   4   9  -8   -0.93    0.42
   5   9  -8   -0.70    0.50
  -7   9  -7    0.40    0.28
  -7   9  -7    0.75    0.37
  -6   9  -7    3.06    0.54
  -5   9  -7    2.36    0.47
  -4   9  -7    0.90    0.33
   4  -9   7    0.68    0.27
  -3   9  -7    0.27    0.25
   3  -9   7    0.14    0.23
   2  -9   7    0.56    0.25
   1  -9   7   -0.01    0.20
   0   9  -7    3.92    0.44
   0  -9   7    3.96    0.40
   1   9  -7    0.05    0.26
  -1  -9   7   -0.09    0.15
   2   9  -7    8.49    0.70
  -2  -9   7    9.82    0.51
   3   9  -7    0.28    0.39
   4   9  -7   -0.59    0.38
   5   9  -7   -0.65    0.50
   6   9  -7    3.04    0.81
  -6  -9   7    3.94    0.53
  -7   9  -6    1.43    0.37
  -7   9  -6    1.72    0.45
  -6   9  -6   15.77    0.80
  -6   9  -6   16.73    0.91
  -5   9  -6   12.51    0.76
  -4   9  -6    2.79    0.45
   4  -9   6    2.23    0.36
  -3   9  -6   15.40    0.77
   3  -9   6   14.18    0.67
  -2   9  -6    2.55    0.40
   2  -9   6    2.04    0.31
   1  -9   6    0.78    0.23
   0   9  -6    0.27    0.21
   0  -9   6   -0.04    0.17
   1   9  -6    0.86    0.31
  -1  -9   6    0.68    0.22
   2   9  -6    0.52    0.33
  -2  -9   6    0.96    0.21
   3   9  -6    3.43    0.53
   4   9  -6    6.90    0.74
   5   9  -6   -0.15    0.45
  -5  -9   6   -0.01    0.23
   6   9  -6    8.49    1.00
  -6  -9   6    8.93    0.61
  -7   9  -5    0.22    0.29
  -7   9  -5   -0.40    0.26
  -6   9  -5    0.35    0.27
  -6   9  -5    0.75    0.32
  -5   9  -5    1.33    0.35
  -4   9  -5    0.50    0.26
   4  -9   5    0.35    0.23
  -3   9  -5    3.65    0.46
   3  -9   5    3.01    0.36
  -2   9  -5   17.37    0.77
   2  -9   5   17.79    0.68
  -1   9  -5    1.66    0.32
   1  -9   5    1.85    0.29
   0   9  -5    0.41    0.20
   0   9  -5    0.28    0.15
   0  -9   5    0.07    0.15
   1   9  -5    3.20    0.39
  -1  -9   5    3.33    0.33
   2   9  -5   -0.03    0.26
  -2  -9   5    0.24    0.16
   3   9  -5    5.53    0.60
   4   9  -5    7.27    0.72
  -4  -9   5    7.46    0.49
   5   9  -5   -0.72    0.38
  -5  -9   5    0.30    0.22
   6   9  -5    0.75    0.61
  -6  -9   5    1.49    0.35
   7   9  -5   11.51    1.27
  -7  -9   5   16.21    0.81
  -7   9  -4    2.93    0.45
  -6   9  -4   -0.38    0.19
  -6   9  -4    0.02    0.25
  -5   9  -4    0.62    0.28
  -5   9  -4    0.30    0.24
  -4   9  -4    1.91    0.37
   4  -9   4    1.26    0.29
  -3   9  -4    8.68    0.57
   3  -9   4    9.03    0.51
  -2   9  -4    1.51    0.32
   2  -9   4    1.56    0.27
  -1   9  -4    7.12    0.52
   1  -9   4    6.86    0.42
   0   9  -4   19.83    0.81
   0   9  -4   19.22    0.66
   0   9  -4   19.95    0.62
   0  -9   4   19.52    0.65
   1   9  -4   -0.28    0.19
   1   9  -4    0.01    0.10
  -1  -9   4   -0.04    0.14
   2   9  -4   14.46    0.70
  -2  -9   4   14.96    0.53
  -2  -9   4   15.44    0.53
   3   9  -4   13.46    0.73
  -3  -9   4   13.10    0.60
   4   9  -4   10.82    0.76
  -4  -9   4   10.89    0.54
   5   9  -4    2.11    0.55
  -5  -9   4    2.77    0.39
   6   9  -4    3.18    0.70
  -6  -9   4    2.91    0.43
   7   9  -4    1.64    0.76
  -7  -9   4    1.27    0.39
  -7   9  -3    1.89    0.42
  -6   9  -3    8.49    0.60
  -6   9  -3    8.12    0.60
  -5   9  -3    0.38    0.23
  -5   9  -3    0.27    0.21
  -4   9  -3    0.38    0.25
   4  -9   3    0.04    0.19
  -3   9  -3    1.69    0.31
   3  -9   3    1.04    0.25
  -2   9  -3   39.74    1.18
   2  -9   3   40.75    1.05
  -1   9  -3   13.15    0.65
   1  -9   3   13.70    0.54
   0   9  -3   10.71    0.60
   0   9  -3   11.07    0.45
   0  -9   3   10.55    0.47
   1   9  -3   67.29    1.34
   1   9  -3   66.07    1.50
  -1  -9   3   66.75    1.35
  -1  -9   3   66.58    1.34
   2   9  -3    5.12    0.45
  -2  -9   3    5.73    0.34
  -2  -9   3    4.91    0.36
  -2  -9   3    5.77    0.32
   3   9  -3    7.92    0.57
  -3  -9   3    8.67    0.46
   4   9  -3    9.22    0.68
  -4  -9   3    9.55    0.50
   5   9  -3    2.49    0.51
  -5  -9   3    2.37    0.34
   6   9  -3   -0.38    0.40
  -6  -9   3    0.28    0.24
   7   9  -3    0.56    0.62
  -7  -9   3    0.68    0.30
  -8  -9   3   -0.06    0.29
  -7   9  -2    0.15    0.28
  -6   9  -2    0.42    0.26
  -5   9  -2    6.92    0.51
  -5   9  -2    5.88    0.47
  -4   9  -2    0.99    0.24
  -4   9  -2    1.09    0.27
   4  -9   2    0.97    0.25
  -3   9  -2    3.32    0.38
   3  -9   2    2.83    0.34
  -2   9  -2   35.30    1.06
   2  -9   2   35.05    0.95
  -1   9  -2    0.05    0.20
   1  -9   2   -0.14    0.13
   0   9  -2    9.59    0.57
   0   9  -2   10.90    0.45
   0  -9   2   10.33    0.37
   0  -9   2    9.85    0.43
   1   9  -2   64.86    1.44
   1   9  -2   63.59    1.63
   1   9  -2   67.97    1.35
  -1  -9   2   67.02    1.33
  -1  -9   2   68.52    1.36
   2   9  -2   21.58    0.75
   2   9  -2   21.40    0.59
  -2  -9   2   21.56    0.58
  -2  -9   2   20.57    0.64
  -2  -9   2   21.01    0.67
   3   9  -2   -0.16    0.20
  -3  -9   2    0.11    0.15
   4   9  -2   11.89    0.71
  -4  -9   2   11.92    0.54
   5   9  -2    0.36    0.32
  -5  -9   2    0.22    0.20
   6   9  -2    2.95    0.60
  -6  -9   2    2.88    0.39
   7   9  -2   -0.11    0.52
  -7  -9   2    0.64    0.29
   8   9  -2   -0.99    0.63
  -8  -9   2    0.27    0.27
  -7   9  -1    0.67    0.31
  -6   9  -1    3.19    0.43
  -6   9  -1    2.68    0.42
  -5   9  -1    0.90    0.28
  -5   9  -1    0.59    0.23
  -4   9  -1    0.23    0.18
  -4   9  -1    0.68    0.23
  -3   9  -1    4.15    0.39
  -2   9  -1   26.00    0.87
   2  -9   1   27.13    0.80
  -1   9  -1    8.86    0.53
   1  -9   1    9.91    0.45
   1  -9   1    9.70    0.37
   0   9  -1    1.75    0.32
   0   9  -1    1.44    0.22
   0  -9   1    1.98    0.25
   0  -9   1    1.65    0.21
   1   9  -1    0.41    0.25
   1   9  -1    0.18    0.17
   1   9  -1    0.23    0.14
  -1  -9   1    0.22    0.13
  -1  -9   1    0.27    0.13
  -1  -9   1    0.22    0.16
   2   9  -1   -0.21    0.23
   2   9  -1    0.32    0.19
   2   9  -1    0.25    0.13
  -2  -9   1    0.20    0.11
  -2  -9   1    0.25    0.16
  -2  -9   1    0.07    0.13
   3   9  -1    0.84    0.26
  -3  -9   1    1.31    0.23
   4   9  -1   25.78    0.94
  -4  -9   1   25.75    0.77
   5   9  -1    3.18    0.49
  -5  -9   1    2.80    0.35
   6   9  -1    2.94    0.55
  -6  -9   1    3.16    0.39
   7   9  -1    4.82    0.75
  -7  -9   1    4.17    0.47
   8   9  -1   -0.34    0.56
  -8  -9   1   -0.09    0.24
  -7   9   0    0.36    0.25
  -7   9   0   -0.20    0.26
  -6   9   0   13.50    0.69
  -6   9   0   13.23    0.70
  -5   9   0   32.71    1.04
  -5   9   0   32.80    1.03
  -4   9   0    4.80    0.41
  -4   9   0    4.86    0.40
  -3   9   0    0.38    0.19
  -3   9   0    0.23    0.19
  -2   9   0    0.07    0.19
   2  -9   0    0.16    0.14
  -1   9   0   27.33    0.88
   1  -9   0   27.95    0.72
   0   9   0    2.66    0.28
   0   9   0    2.66    0.37
   0  -9   0    2.55    0.24
   0  -9   0    2.54    0.29
   0  -9   0    2.51    0.26
   1   9   0    0.14    0.13
   1   9   0   -0.10    0.13
   1   9   0   -0.10    0.22
  -1  -9   0    0.16    0.15
  -1  -9   0    0.09    0.12
  -1  -9   0    0.06    0.12
   2   9   0    0.41    0.15
   2   9   0    0.35    0.17
   2   9   0    0.27    0.27
  -2  -9   0    0.70    0.18
  -2  -9   0    0.22    0.15
   3   9   0   48.60    1.03
   3   9   0   47.14    1.21
   3   9   0   45.85    1.33
  -3  -9   0   45.57    1.06
   4   9   0   12.85    0.66
  -4  -9   0   13.88    0.54
   5   9   0    0.57    0.31
  -5  -9   0    0.43    0.20
   6   9   0    2.53    0.50
  -6  -9   0    1.51    0.29
   7   9   0    6.19    0.79
  -7  -9   0    4.95    0.45
   8   9   0    0.78    0.58
  -8  -9   0    0.48    0.27
  -7   9   1    5.57    0.52
  -7   9   1    5.27    0.56
  -6   9   1    2.38    0.40
  -6   9   1    2.73    0.40
  -5   9   1    9.95    0.57
  -5   9   1    8.93    0.56
  -4   9   1    0.35    0.21
  -3   9   1    5.24    0.40
  -3   9   1    5.33    0.39
   3  -9  -1    5.95    0.41
  -2   9   1   14.08    0.59
   2  -9  -1   13.30    0.53
  -1   9   1   16.37    0.55
  -1   9   1   16.26    0.65
   1  -9  -1   16.61    0.56
   1  -9  -1   15.33    0.58
   0   9   1    3.61    0.26
   0   9   1    3.46    0.41
   0  -9  -1    3.36    0.28
   0  -9  -1    3.22    0.33
   1   9   1    7.96    0.40
   1   9   1    7.66    0.53
  -1  -9  -1    7.84    0.39
  -1  -9  -1    8.27    0.34
  -1  -9  -1    8.18    0.42
   2   9   1    3.38    0.30
   2   9   1    3.16    0.29
   2   9   1    3.53    0.43
  -2  -9  -1    3.39    0.30
  -2  -9  -1    3.42    0.30
   3   9   1    6.76    0.37
   3   9   1    6.56    0.53
   3   9   1    6.33    0.42
  -3  -9  -1    6.80    0.38
   4   9   1   19.91    0.78
   4   9   1   19.28    0.58
  -4  -9  -1   19.73    0.64
   5   9   1    2.97    0.43
  -5  -9  -1    2.33    0.29
   6   9   1    5.34    0.63
  -6  -9  -1    3.71    0.36
   7   9   1   12.70    0.92
  -7  -9  -1   10.24    0.55
   8   9   1    2.88    0.68
  -7   9   2    0.50    0.23
  -7   9   2   -0.21    0.25
  -6   9   2    3.35    0.44
  -6   9   2    2.97    0.42
  -5   9   2    7.30    0.52
  -5   9   2    7.07    0.52
  -4   9   2    0.24    0.21
  -3   9   2    0.70    0.22
  -2   9   2   29.51    0.88
  -2   9   2   30.71    0.87
   2  -9  -2   31.01    0.88
   2  -9  -2   29.37    0.86
  -1   9   2    3.19    0.36
  -1   9   2    2.55    0.30
   1  -9  -2    2.21    0.28
   1  -9  -2    2.43    0.31
   0   9   2    0.90    0.16
   0   9   2    1.26    0.29
   0  -9  -2    0.82    0.22
   0  -9  -2    0.95    0.21
   1   9   2    1.85    0.35
   1   9   2    2.49    0.28
   1   9   2    2.13    0.20
  -1  -9  -2    2.10    0.27
  -1  -9  -2    2.10    0.28
   2   9   2   -0.09    0.24
   2   9   2   -0.04    0.14
  -2  -9  -2   -0.07    0.15
  -2  -9  -2    0.08    0.14
   3   9   2   18.80    0.60
   3   9   2   17.40    0.77
  -3  -9  -2   17.84    0.58
   4   9   2   39.15    1.26
   4   9   2   42.44    0.99
  -4  -9  -2   41.47    0.97
  -5  -9  -2    3.18    0.31
  -6  -9  -2    2.54    0.31
   7   9   2    1.74    0.41
  -7  -9  -2    0.58    0.24
   8   9   2    7.33    0.81
  -7   9   3    1.80    0.41
  -6   9   3   -0.05    0.24
  -6   9   3   -0.28    0.19
  -5   9   3    1.09    0.32
  -5   9   3    1.74    0.34
  -4   9   3    4.00    0.41
  -3   9   3    0.89    0.25
   3  -9  -3    0.76    0.25
  -2   9   3    2.45    0.31
   2  -9  -3    2.80    0.35
  -1   9   3    6.28    0.42
   1  -9  -3    6.68    0.43
   1  -9  -3    6.91    0.42
   0   9   3    1.05    0.26
   0   9   3    1.28    0.18
   0  -9  -3    1.12    0.23
   0  -9  -3    0.89    0.23
   1   9   3   16.72    0.69
   1   9   3   16.68    0.48
  -1  -9  -3   15.35    0.60
  -1  -9  -3   15.73    0.56
   2   9   3    8.91    0.56
  -2  -9  -3    9.17    0.42
  -2  -9  -3    9.02    0.40
   3   9   3    0.22    0.18
   3   9   3   -0.06    0.23
  -3  -9  -3    0.10    0.14
  -3  -9  -3    0.05    0.13
   4   9   3    7.69    0.58
  -4  -9  -3    7.80    0.39
   5   9   3    5.25    0.56
  -5  -9  -3    6.01    0.36
  -6  -9  -3    1.59    0.26
  -8  -9  -3    1.67    0.45
  -6   9   4    4.92    0.52
  -6   9   4    4.86    0.47
  -5   9   4    4.08    0.46
  -4   9   4   17.44    0.72
   4  -9  -4   17.33    0.77
  -3   9   4   29.36    0.92
   3  -9  -4   28.37    0.92
  -2   9   4    0.23    0.20
   2  -9  -4    0.21    0.19
  -1   9   4    6.43    0.43
  -1   9   4    7.08    0.41
   1  -9  -4    5.95    0.41
   0   9   4   -0.03    0.20
   0   9   4    0.00    0.12
   0  -9  -4    0.20    0.16
   1   9   4    0.00    0.11
   1   9   4    0.05    0.24
  -1  -9  -4    0.17    0.17
   2   9   4   17.44    0.73
  -2  -9  -4   16.63    0.56
  -2  -9  -4   16.82    0.56
   3   9   4   16.55    0.75
  -3  -9  -4   17.09    0.63
  -3  -9  -4   17.26    0.55
   4   9   4    8.17    0.60
  -4  -9  -4    8.94    0.40
   5   9   4    0.00    0.29
  -5  -9  -4    0.08    0.14
   6   9   4    0.93    0.40
  -7  -9  -4    2.39    0.43
  -8  -9  -4    4.17    0.59
  -6   9   5    0.67    0.31
  -5   9   5    1.45    0.32
   5  -9  -5    0.95    0.34
  -4   9   5    2.10    0.34
   4  -9  -5    2.73    0.42
  -3   9   5    0.31    0.19
   3  -9  -5   -0.13    0.22
  -2   9   5    2.07    0.31
   2  -9  -5    2.00    0.33
  -1   9   5    3.46    0.37
   1  -9  -5    3.30    0.37
   0   9   5    1.32    0.20
   0   9   5    1.97    0.31
   0  -9  -5    1.60    0.26
   1   9   5   16.15    0.49
   1   9   5   15.80    0.66
  -1  -9  -5   14.91    0.54
   2   9   5   21.56    0.81
  -2  -9  -5   20.58    0.63
  -2  -9  -5   21.79    0.66
   3   9   5    0.04    0.25
  -3  -9  -5    0.43    0.16
  -3  -9  -5    0.26    0.15
   4   9   5   22.63    0.92
  -4  -9  -5   23.14    0.63
   5   9   5    0.05    0.29
   6   9   5    0.29    0.37
  -6  -9  -5    0.49    0.28
  -7  -9  -5    2.96    0.49
  -8  -9  -5    1.06    0.39
  -6   9   6    3.43    0.48
   6  -9  -6    3.88    0.56
  -5   9   6    0.45    0.24
   5  -9  -6   -0.02    0.26
  -4   9   6    2.05    0.34
   4  -9  -6    1.50    0.35
  -3   9   6    6.31    0.48
   3  -9  -6    5.66    0.50
  -2   9   6    0.95    0.27
   2  -9  -6    1.06    0.30
  -1   9   6    1.66    0.30
   1  -9  -6    1.24    0.27
   0   9   6    0.04    0.16
   0  -9  -6    0.22    0.18
   1   9   6    0.16    0.12
   1   9   6   -0.04    0.22
  -1  -9  -6    0.04    0.16
   2   9   6    0.07    0.24
  -2  -9  -6    0.00    0.11
  -2  -9  -6    0.40    0.16
   3   9   6    7.11    0.54
  -3  -9  -6    6.45    0.42
  -3  -9  -6    6.72    0.35
   4   9   6   26.22    1.00
   5   9   6    1.31    0.40
  -5  -9  -6    0.90    0.31
   6   9   6   13.38    0.85
  -6  -9  -6   13.22    0.73
   7   9   6    2.72    0.60
  -7  -9  -6    3.17    0.47
  -8  -9  -6    5.48    0.65
   5  -9  -7    2.43    0.46
  -4   9   7    8.45    0.55
   4  -9  -7    7.52    0.60
  -3   9   7    0.13    0.20
   3  -9  -7    0.29    0.26
  -2   9   7   -0.06    0.20
   2  -9  -7    0.12    0.23
  -1   9   7    0.47    0.23
   1  -9  -7    0.17    0.20
   0   9   7    1.75    0.30
   0  -9  -7    1.87    0.29
   1   9   7   13.71    0.49
   1   9   7   12.28    0.62
  -1  -9  -7   13.52    0.53
   2   9   7    4.99    0.47
  -2  -9  -7    5.48    0.35
  -2  -9  -7    5.12    0.35
   3   9   7    8.53    0.58
   4   9   7    0.33    0.30
  -4  -9  -7    0.98    0.29
   5   9   7    0.26    0.34
  -5  -9  -7    0.08    0.22
   6   9   7    7.74    0.75
  -6  -9  -7    7.80    0.61
   7   9   7    2.90    0.61
  -7  -9  -7    3.74    0.55
   8   9   7    0.20    0.51
  -8  -9  -7    0.36    0.35
   5  -9  -8    3.03    0.49
  -4   9   8    3.30    0.42
   4  -9  -8    3.15    0.47
  -3   9   8    6.15    0.51
   3  -9  -8    5.74    0.53
  -2   9   8   24.15    0.88
   2  -9  -8   23.42    0.86
  -1   9   8    1.75    0.33
   1  -9  -8    1.80    0.32
   0   9   8    7.75    0.52
   0  -9  -8    6.92    0.44
   1   9   8    5.23    0.45
  -1  -9  -8    4.76    0.36
   2   9   8    0.20    0.25
   3   9   8    9.36    0.60
  -3  -9  -8    8.96    0.57
   4   9   8   22.97    0.96
  -4  -9  -8   24.33    0.90
   5   9   8   11.19    0.77
  -5  -9  -8   12.29    0.70
   6   9   8   -0.03    0.38
  -6  -9  -8    0.27    0.26
   7   9   8    7.32    0.82
  -7  -9  -8    7.85    0.65
   8   9   8    0.65    0.54
  -8  -9  -8    0.96    0.35
   4  -9  -9    1.18    0.38
  -3   9   9    1.54    0.32
   3  -9  -9    1.11    0.34
  -2   9   9    0.25    0.25
   2  -9  -9   -0.07    0.21
  -1   9   9    0.64    0.26
   1  -9  -9    0.75    0.26
   0   9   9    3.75    0.44
   0  -9  -9    3.34    0.38
   1   9   9    4.64    0.46
   2   9   9    3.78    0.43
  -2  -9  -9    4.50    0.48
   3   9   9    1.47    0.35
  -3  -9  -9    1.42    0.33
   4   9   9   10.33    0.71
  -4  -9  -9   12.82    0.68
   5   9   9   -0.14    0.32
  -5  -9  -9    0.37    0.31
   6   9   9    4.53    0.66
  -6  -9  -9    5.35    0.56
   7   9   9    3.69    0.68
  -7  -9  -9    5.72    0.67
   8   9   9    0.29    0.56
  -8  -9  -9    0.88    0.42
   4  -9 -10   -0.05    0.32
  -3   9  10   19.62    0.84
   3  -9 -10   20.04    0.88
  -2   9  10    0.13    0.24
   2  -9 -10    0.78    0.30
  -1   9  10    1.62    0.35
   1  -9 -10    1.39    0.32
   0   9  10    0.37    0.26
   1   9  10    3.42    0.45
  -1  -9 -10    3.40    0.45
   2   9  10    0.06    0.23
  -2  -9 -10    0.23    0.26
  -3  -9 -10   13.51    0.74
   4   9  10   -0.45    0.26
  -4  -9 -10    0.44    0.30
   5   9  10    7.96    0.73
  -5  -9 -10    9.19    0.65
   6   9  10   19.68    1.06
  -6  -9 -10   21.24    0.95
   7   9  10    0.87    0.48
  -7  -9 -10    1.40    0.41
  -8  -9 -10    0.31    0.34
   3  -9 -11    4.13    0.53
  -2   9  11   47.67    1.37
   2  -9 -11   45.66    1.31
  -1   9  11    0.92    0.32
   0   9  11    4.33    0.51
   0  -9 -11    4.06    0.53
   1   9  11    9.96    0.66
  -1  -9 -11    9.99    0.67
   2   9  11    0.39    0.28
  -2  -9 -11    0.44    0.29
   3   9  11    0.27    0.29
  -3  -9 -11    0.82    0.34
  -4  -9 -11    2.90    0.45
   5   9  11   21.05    1.04
  -5  -9 -11   22.34    0.97
   6   9  11   -0.20    0.36
  -6  -9 -11    0.68    0.32
   7   9  11   -0.16    0.44
  -7  -9 -11    0.60    0.33
  -2   9  12    0.30    0.27
  -1   9  12    1.05    0.35
   1  -9 -12    0.80    0.38
   0   9  12    9.98    0.67
   1   9  12    0.29    0.31
  -1  -9 -12    1.01    0.33
   2   9  12    0.79    0.33
  -2  -9 -12    1.19    0.41
  -3  -9 -12   11.87    0.75
  -4  -9 -12    0.80    0.31
  -5  -9 -12    2.95    0.50
   6   9  12    0.71    0.44
  -6  -9 -12    1.56    0.40
   7   9  12    0.40    0.52
  -7  -9 -12    1.77    0.44
  -1   9  13    2.98    0.45
   1  -9 -13    2.85    0.51
   0   9  13    0.65    0.33
   0  -9 -13    1.16    0.38
   1   9  13    0.41    0.34
  -1  -9 -13    0.97    0.33
   2   9  13    1.01    0.36
  -2  -9 -13    1.87    0.42
   3   9  13    2.70    0.49
  -3  -9 -13    3.91    0.57
   4   9  13   -0.27    0.31
  -4  -9 -13    0.90    0.33
  -5  -9 -13    5.34    0.59
  -6  -9 -13    2.98    0.48
   0   9  14    0.02    0.30
   0  -9 -14    0.48    0.30
   1   9  14    0.45    0.34
  -1  -9 -14    0.34    0.29
   2   9  14    8.26    0.72
  -2  -9 -14    9.67    0.74
   3   9  14    1.62    0.44
  -3  -9 -14    2.39    0.51
   4   9  14    7.39    0.72
  -4  -9 -14   10.44    0.74
  -5  -9 -14    0.91    0.35
   2 -10  12    3.40    0.51
   1 -10  12    1.14    0.38
   0 -10  12   -0.04    0.29
   1  10 -12    1.10    0.39
  -1 -10  12    0.18    0.26
   4 -10  11    7.11    0.59
   3 -10  11   15.76    0.86
   2 -10  11    0.20    0.31
   1 -10  11    0.18    0.30
   0  10 -11    1.04    0.29
   0 -10  11    0.45    0.29
   1  10 -11    3.85    0.56
  -1 -10  11    3.63    0.46
   2  10 -11    0.53    0.39
  -2 -10  11    0.43    0.27
  -4  10 -10    1.23    0.42
   4 -10  10    0.72    0.39
   3 -10  10   28.71    1.09
   2 -10  10    7.98    0.63
   1 -10  10   -0.25    0.24
   0 -10  10    4.04    0.49
   1  10 -10    0.68    0.37
  -1 -10  10    0.59    0.28
   2  10 -10    7.90    0.78
  -2 -10  10    6.93    0.54
   3  10 -10    0.33    0.43
  -5  10  -9    2.83    0.51
  -4  10  -9    1.68    0.44
   4 -10   9    0.64    0.33
   3 -10   9    1.43    0.36
   2 -10   9    7.11    0.57
   1 -10   9    0.34    0.27
   0 -10   9    0.09    0.23
   1  10  -9    2.46    0.46
  -1 -10   9    2.85    0.40
   2  10  -9    1.91    0.47
  -2 -10   9    2.05    0.35
   3  10  -9    1.33    0.53
   4  10  -9   -0.57    0.47
  -6  10  -8    0.06    0.34
  -5  10  -8    0.65    0.33
  -4  10  -8   11.35    0.77
   4 -10   8    9.54    0.68
  -3  10  -8    0.83    0.36
   3 -10   8    0.47    0.29
   2 -10   8    0.26    0.25
   1 -10   8   13.67    0.68
   0 -10   8    5.47    0.49
   1  10  -8    0.51    0.31
  -1 -10   8    0.49    0.26
   2  10  -8    1.71    0.46
  -2 -10   8    1.71    0.31
   3  10  -8    4.17    0.64
   4  10  -8    0.28    0.50
   5  10  -8    0.14    0.57
  -6  10  -7    0.66    0.34
  -5  10  -7    1.07    0.39
  -4  10  -7    1.31    0.40
   4 -10   7    0.95    0.34
  -3  10  -7    5.86    0.59
   3 -10   7    4.94    0.51
  -2  10  -7    0.33    0.27
   2 -10   7    0.18    0.23
   1 -10   7    0.19    0.24
   0 -10   7    2.04    0.33
   1  10  -7    2.05    0.39
  -1 -10   7    1.17    0.27
   2  10  -7    2.46    0.47
  -2 -10   7    2.76    0.33
   3  10  -7    0.17    0.42
   4  10  -7    1.70    0.54
   5  10  -7    1.56    0.62
  -7  10  -6    2.70    0.51
  -6  10  -6    4.32    0.61
  -5  10  -6    0.22    0.27
  -4  10  -6   20.28    0.94
   4 -10   6   19.24    0.84
  -3  10  -6    7.53    0.59
   3 -10   6    7.96    0.56
  -2  10  -6    2.82    0.45
   2 -10   6    2.65    0.39
  -1  10  -6    0.05    0.24
   1 -10   6    0.05    0.21
   0 -10   6    0.32    0.21
   1  10  -6    2.40    0.39
  -1 -10   6    2.94    0.35
   2  10  -6    0.12    0.32
  -2 -10   6    0.20    0.18
   3  10  -6    9.55    0.77
   4  10  -6    5.12    0.69
   5  10  -6    2.59    0.63
  -5 -10   6    4.13    0.48
   6  10  -6   -1.46    0.49
  -6 -10   6   -0.10    0.25
  -6  10  -5    2.17    0.45
  -6  10  -5    2.55    0.44
  -5  10  -5    0.69    0.33
   5 -10   5    0.34    0.30
  -4  10  -5   13.49    0.75
   4 -10   5   11.33    0.66
  -3  10  -5    0.04    0.22
   3 -10   5    0.06    0.20
  -2  10  -5    0.35    0.25
   2 -10   5    0.16    0.21
  -1  10  -5    0.48    0.27
   1 -10   5    0.35    0.21
   0 -10   5    1.71    0.28
   1  10  -5    5.50    0.52
  -1 -10   5    5.78    0.41
   2  10  -5    5.51    0.57
  -2 -10   5    5.42    0.36
   3  10  -5    0.26    0.34
   4  10  -5    6.80    0.73
  -4 -10   5    6.59    0.49
   5  10  -5    1.50    0.52
  -5 -10   5    2.04    0.37
   6  10  -5    4.40    0.80
  -6 -10   5    5.56    0.54
  -7  10  -4    3.40    0.50
  -6  10  -4    0.49    0.31
  -6  10  -4    0.01    0.25
  -5  10  -4    0.35    0.27
   5 -10   4    0.26    0.27
  -4  10  -4    0.33    0.25
   4 -10   4   -0.05    0.23
  -3  10  -4    4.43    0.47
   3 -10   4    4.68    0.44
  -2  10  -4    0.94    0.30
   2 -10   4    0.65    0.23
  -1  10  -4    0.89    0.30
   1 -10   4    0.56    0.21
   0  10  -4    2.84    0.43
   0 -10   4    2.61    0.31
   1  10  -4    0.14    0.12
   1  10  -4   -0.16    0.19
  -1 -10   4   -0.15    0.15
   2  10  -4   -0.04    0.26
   3  10  -4    5.25    0.57
  -3 -10   4    5.45    0.42
   4  10  -4    2.54    0.49
  -4 -10   4    2.68    0.37
   5  10  -4    1.62    0.52
  -5 -10   4    2.71    0.40
   6  10  -4   27.73    1.39
  -6 -10   4   30.24    1.02
   7  10  -4    9.28    1.13
  -7 -10   4    8.38    0.65
  -7  10  -3    8.98    0.69
  -6  10  -3    1.76    0.38
  -5  10  -3    1.94    0.37
  -5  10  -3    2.07    0.39
   5 -10   3    1.71    0.36
  -4  10  -3    9.34    0.59
   4 -10   3    7.64    0.54
  -3  10  -3   16.67    0.76
   3 -10   3   16.72    0.71
  -2  10  -3   77.65    1.91
   2 -10   3   79.96    1.71
  -1  10  -3   12.82    0.68
   1 -10   3   13.46    0.57
   0  10  -3    2.81    0.41
   0 -10   3    2.94    0.32
   1  10  -3    0.94    0.32
   1  10  -3    0.59    0.16
  -1 -10   3    0.68    0.20
   2  10  -3   -0.21    0.21
  -2 -10   3    0.42    0.19
  -2 -10   3    0.31    0.15
   3  10  -3    6.89    0.57
  -3 -10   3    6.70    0.44
   4  10  -3    1.64    0.43
  -4 -10   3    2.16    0.33
   5  10  -3    0.11    0.38
  -5 -10   3    0.61    0.25
   6  10  -3    4.14    0.71
  -6 -10   3    4.91    0.47
   7  10  -3    9.93    1.09
  -7 -10   3    9.08    0.66
  -7  10  -2   21.24    0.96
  -6  10  -2    0.92    0.32
  -5  10  -2    1.07    0.31
  -5  10  -2    0.62    0.26
   5 -10   2    0.54    0.27
  -4  10  -2    0.27    0.20
   4 -10   2    0.09    0.20
  -3  10  -2   23.14    0.87
   3 -10   2   22.35    0.81
  -2  10  -2    1.53    0.32
   2 -10   2    1.35    0.27
  -1  10  -2    4.09    0.45
   1 -10   2    4.24    0.36
   0  10  -2   55.79    1.51
   0 -10   2   57.70    1.26
   1  10  -2    0.12    0.14
   1  10  -2    0.31    0.26
  -1 -10   2    0.40    0.18
  -1 -10   2   -0.03    0.14
  -1 -10   2    0.03    0.12
   2  10  -2    0.61    0.26
   2  10  -2    0.80    0.33
   2  10  -2    1.21    0.19
  -2 -10   2    0.84    0.20
  -2 -10   2    0.57    0.20
   3  10  -2    5.47    0.50
  -3 -10   2    6.71    0.43
   4  10  -2    0.05    0.29
  -4 -10   2    0.50    0.22
   5  10  -2   -0.64    0.29
  -5 -10   2    0.14    0.19
   6  10  -2   -0.30    0.42
  -6 -10   2   -0.14    0.21
   7  10  -2    0.54    0.63
  -7 -10   2    0.62    0.30
  -8 -10   2   -0.46    0.27
  -7  10  -1   -0.08    0.26
  -6  10  -1   11.17    0.67
  -5  10  -1    0.04    0.21
  -4  10  -1    0.45    0.21
  -4  10  -1    0.22    0.20
  -3  10  -1   15.24    0.69
   3 -10   1   14.71    0.65
  -2  10  -1   19.67    0.78
   2 -10   1   20.33    0.72
  -1  10  -1    0.18    0.22
   1 -10   1    0.07    0.16
   0  10  -1    4.97    0.49
   0 -10   1    4.43    0.34
   0 -10   1    5.42    0.31
   1  10  -1    5.61    0.52
  -1 -10   1    5.73    0.34
  -1 -10   1    5.65    0.39
  -1 -10   1    5.78    0.34
   2  10  -1    1.24    0.21
   2  10  -1    0.98    0.25
   2  10  -1    1.43    0.36
  -2 -10   1    1.57    0.27
  -2 -10   1    1.62    0.27
   3  10  -1    6.81    0.51
  -3 -10   1    7.57    0.43
   4  10  -1    7.12    0.58
  -4 -10   1    7.75    0.47
   5  10  -1    1.53    0.43
  -5 -10   1    1.34    0.29
   6  10  -1    0.83    0.44
  -6 -10   1    1.21    0.30
   7  10  -1   -0.05    0.47
  -7 -10   1    0.20    0.24
   8  10  -1    0.10    0.61
  -8 -10   1    0.06    0.31
  -7  10   0    0.99    0.38
  -7  10   0    0.80    0.32
  -6  10   0    0.34    0.26
  -6  10   0    0.04    0.26
  -5  10   0    0.24    0.25
  -4  10   0    3.45    0.41
  -3  10   0    3.27    0.40
  -3  10   0    3.67    0.39
  -2  10   0   29.15    0.94
  -1  10   0   48.92    1.33
   1 -10   0   51.43    1.19
   1 -10   0   51.33    1.14
   0  10   0   16.04    0.73
   0 -10   0   16.22    0.61
   0 -10   0   15.84    0.54
   0 -10   0   16.62    0.57
   1  10   0    3.61    0.45
  -1 -10   0    3.34    0.28
  -1 -10   0    3.09    0.34
  -1 -10   0    3.07    0.27
   2  10   0    0.22    0.14
   2  10   0   -0.06    0.25
   2  10   0   -0.05    0.17
  -2 -10   0    0.19    0.17
   3  10   0    7.87    0.39
   3  10   0    6.13    0.58
   3  10   0    6.06    0.46
  -3 -10   0    7.24    0.43
   4  10   0    0.28    0.25
  -4 -10   0    0.26    0.18
   5  10   0   21.47    0.96
  -5 -10   0   21.30    0.74
   6  10   0    0.11    0.40
  -6 -10   0    0.06    0.21
   7  10   0   -0.31    0.43
  -7 -10   0   -0.13    0.21
   8  10   0    7.06    0.99
  -8 -10   0    7.11    0.56
  -7  10   1    1.22    0.35
  -6  10   1    1.20    0.32
  -6  10   1    0.75    0.31
  -5  10   1    3.41    0.43
  -4  10   1    4.17    0.43
  -3  10   1    2.75    0.35
  -3  10   1    2.65    0.36
  -2  10   1    0.88    0.26
   2 -10  -1    0.60    0.19
  -1  10   1    2.71    0.36
   1 -10  -1    2.58    0.32
   1 -10  -1    2.76    0.28
   0  10   1   13.35    0.66
   0 -10  -1   13.11    0.55
   0 -10  -1   12.75    0.51
   1  10   1   16.63    0.76
  -1 -10  -1   17.46    0.61
  -1 -10  -1   17.57    0.54
  -1 -10  -1   17.29    0.62
   2  10   1    1.76    0.38
  -2 -10  -1    1.95    0.28
   3  10   1   14.93    0.55
   3  10   1   14.44    0.78
   3  10   1   14.42    0.62
  -3 -10  -1   14.98    0.58
   4  10   1    0.50    0.33
   4  10   1    0.61    0.26
  -4 -10  -1    0.41    0.19
   5  10   1    7.09    0.63
  -5 -10  -1    7.14    0.44
   6  10   1    0.79    0.39
  -6 -10  -1    0.01    0.20
   7  10   1    2.14    0.58
  -7 -10  -1    1.26    0.29
   8  10   1    2.64    0.74
  -7  10   2    2.21    0.41
  -6  10   2    4.46    0.52
  -6  10   2    4.71    0.52
  -5  10   2    2.67    0.41
  -4  10   2    2.83    0.40
  -3  10   2    4.19    0.41
  -2  10   2    0.12    0.17
  -2  10   2    0.38    0.21
   2 -10  -2   -0.26    0.19
  -1  10   2   15.21    0.65
   1 -10  -2   14.68    0.61
   1 -10  -2   15.70    0.64
   0  10   2    2.62    0.37
   0  10   2    2.17    0.24
   0 -10  -2    2.38    0.30
   0 -10  -2    2.86    0.30
   1  10   2   24.28    0.90
  -1 -10  -2   24.85    0.75
   2  10   2    3.36    0.45
  -2 -10  -2    3.55    0.33
   3  10   2   12.28    0.55
   3  10   2   11.92    0.70
  -3 -10  -2   11.57    0.50
   4  10   2    4.85    0.42
   4  10   2    5.15    0.57
  -4 -10  -2    5.43    0.38
   5  10   2    0.20    0.38
   5  10   2    0.67    0.25
  -5 -10  -2    0.36    0.20
   6  10   2    7.29    0.65
  -6 -10  -2    5.16    0.40
   7  10   2    1.72    0.45
   8  10   2    2.53    0.59
  -6  10   3    6.15    0.54
  -6  10   3    6.98    0.61
  -5  10   3    0.33    0.24
  -4  10   3    4.98    0.46
  -3  10   3    7.32    0.51
   3 -10  -3    7.52    0.53
  -2  10   3    2.41    0.34
   2 -10  -3    3.19    0.39
  -1  10   3    2.56    0.35
   1 -10  -3    2.82    0.35
   0  10   3    1.03    0.29
   0  10   3    0.59    0.16
   0 -10  -3    0.66    0.22
   1  10   3    8.98    0.58
   1  10   3    8.18    0.36
  -1 -10  -3    9.08    0.46
   2  10   3   22.18    0.89
  -2 -10  -3   22.65    0.69
   3  10   3    0.91    0.33
  -3 -10  -3    0.70    0.20
  -3 -10  -3    0.70    0.20
   4  10   3    2.88    0.46
  -4 -10  -3    2.93    0.31
   5  10   3    2.62    0.51
  -5 -10  -3    3.68    0.34
  -6 -10  -3    9.01    0.47
   7  10   3   14.56    0.85
   8  10   3    7.22    0.77
  -6  10   4    5.13    0.57
  -6  10   4    5.70    0.52
  -5  10   4    0.93    0.30
  -4  10   4    0.71    0.26
   4 -10  -4    0.39    0.29
  -3  10   4    3.45    0.42
   3 -10  -4    3.64    0.45
  -2  10   4    2.81    0.37
   2 -10  -4    2.40    0.36
  -1  10   4    1.00    0.26
   1 -10  -4    1.22    0.29
   0  10   4   19.42    0.73
   0 -10  -4   18.55    0.66
   1  10   4    1.28    0.18
   1  10   4    1.51    0.35
  -1 -10  -4    1.44    0.26
   2  10   4   16.97    0.77
  -2 -10  -4   17.36    0.60
   3  10   4    0.57    0.31
  -3 -10  -4    0.49    0.18
  -3 -10  -4    0.54    0.18
   4  10   4    0.42    0.33
  -4 -10  -4    0.92    0.20
   5  10   4    0.58    0.37
  -5 -10  -4    0.47    0.17
   6  10   4    4.47    0.64
  -8 -10  -4    0.04    0.35
  -6  10   5    0.27    0.27
  -6  10   5    0.13    0.25
  -5  10   5    4.02    0.48
   5 -10  -5    3.41    0.52
  -4  10   5    4.69    0.46
   4 -10  -5    4.02    0.52
  -3  10   5    0.89    0.27
   3 -10  -5    1.22    0.31
  -2  10   5    3.32    0.40
   2 -10  -5    3.19    0.42
  -1  10   5    0.44    0.22
   1 -10  -5    0.04    0.20
   0  10   5    0.11    0.22
   0 -10  -5   -0.02    0.19
   1  10   5   23.38    0.64
   1  10   5   23.19    0.85
  -1 -10  -5   23.33    0.73
   2  10   5    4.16    0.49
  -2 -10  -5    3.96    0.34
   3  10   5    4.48    0.52
  -3 -10  -5    4.63    0.34
  -3 -10  -5    3.59    0.34
   4  10   5    9.23    0.68
  -4 -10  -5    9.82    0.43
   5  10   5    0.05    0.34
   6  10   5    3.64    0.60
   7  10   5   -0.68    0.42
  -7 -10  -5    0.58    0.32
  -8 -10  -5    0.38    0.35
  -5  10   6    1.43    0.31
   5 -10  -6    1.50    0.41
  -4  10   6    0.64    0.28
   4 -10  -6    0.80    0.35
  -3  10   6    1.03    0.28
   3 -10  -6    0.71    0.30
  -2  10   6    2.85    0.40
   2 -10  -6    2.35    0.37
  -1  10   6    4.72    0.45
   1 -10  -6    4.73    0.44
   0  10   6    1.24    0.28
   0 -10  -6    0.95    0.26
   1  10   6   -0.12    0.24
   1  10   6    0.11    0.12
  -1 -10  -6   -0.08    0.17
   2  10   6    1.82    0.37
  -2 -10  -6    1.83    0.27
   3  10   6    3.33    0.47
  -3 -10  -6    3.35    0.31
   4  10   6    0.98    0.38
   5  10   6    2.68    0.50
   6  10   6    0.84    0.46
  -6 -10  -6    1.66    0.42
   7  10   6   -0.55    0.43
  -7 -10  -6   -0.16    0.28
  -8 -10  -6    4.77    0.64
  -5  10   7    2.27    0.40
   5 -10  -7    2.30    0.46
  -4  10   7    0.60    0.26
   4 -10  -7    0.05    0.30
  -3  10   7    0.39    0.23
   3 -10  -7    0.19    0.29
  -2  10   7    2.69    0.40
   2 -10  -7    3.22    0.43
  -1  10   7    1.64    0.33
   1 -10  -7    2.10    0.36
   0  10   7   40.06    1.16
   0 -10  -7   39.17    1.04
  -1 -10  -7   11.03    0.52
   2  10   7    4.39    0.49
  -2 -10  -7    4.18    0.35
   3  10   7    0.06    0.28
   4  10   7    0.03    0.32
   5  10   7    0.14    0.35
  -5 -10  -7   -0.01    0.26
   6  10   7   -0.21    0.38
  -6 -10  -7    0.34    0.31
   7  10   7    1.63    0.55
  -7 -10  -7    1.64    0.42
   8  10   7    0.18    0.53
  -8 -10  -7    0.37    0.35
  -4  10   8    0.37    0.25
   4 -10  -8   -0.12    0.30
  -3  10   8    3.48    0.44
   3 -10  -8    3.31    0.49
  -2  10   8    1.22    0.32
   2 -10  -8    1.10    0.34
  -1  10   8   11.73    0.65
   1 -10  -8   10.82    0.61
   0  10   8    3.16    0.42
   0 -10  -8    3.00    0.38
   1  10   8    1.46    0.31
  -1 -10  -8    1.25    0.26
   3  10   8    4.63    0.54
   4  10   8   16.57    0.85
  -4 -10  -8   18.61    0.83
   5  10   8    1.81    0.47
  -5 -10  -8    3.60    0.48
   6  10   8    3.84    0.64
  -6 -10  -8    5.04    0.55
   7  10   8    4.38    0.71
  -7 -10  -8    5.73    0.60
   8  10   8    4.11    0.77
  -8 -10  -8    5.03    0.61
  -4  10   9    0.36    0.22
   4 -10  -9    0.26    0.37
  -3  10   9    0.61    0.29
   3 -10  -9    0.07    0.31
  -2  10   9    1.79    0.36
   2 -10  -9    1.50    0.36
  -1  10   9    4.09    0.48
   1 -10  -9    3.65    0.46
   0  10   9    1.45    0.35
   0 -10  -9    1.65    0.32
   1  10   9    0.50    0.27
   3  10   9   10.04    0.67
  -3 -10  -9   11.62    0.69
   4  10   9    0.16    0.32
  -4 -10  -9    1.11    0.32
   5  10   9   -0.03    0.39
  -5 -10  -9    0.37    0.30
   6  10   9   -0.49    0.38
  -6 -10  -9    0.48    0.32
   7  10   9   -0.67    0.44
  -7 -10  -9    0.38    0.33
  -3  10  10    0.34    0.26
   3 -10 -10    0.08    0.31
  -2  10  10    6.31    0.55
   2 -10 -10    5.71    0.58
  -1  10  10    4.98    0.53
   1 -10 -10    4.11    0.48
   0  10  10    4.30    0.51
   1  10  10    4.00    0.49
   2  10  10    0.09    0.27
  -2 -10 -10    0.35    0.28
  -3 -10 -10    3.31    0.52
   4  10  10    5.75    0.62
  -4 -10 -10    7.56    0.62
   5  10  10   -0.34    0.34
  -5 -10 -10    0.32    0.30
   6  10  10    3.24    0.63
  -6 -10 -10    4.63    0.59
   7  10  10   -0.02    0.49
  -7 -10 -10    0.71    0.40
   3 -10 -11    6.24    0.67
  -2  10  11    5.39    0.54
   2 -10 -11    4.18    0.52
  -1  10  11    1.37    0.37
   0  10  11    1.10    0.35
   1  10  11    2.12    0.42
  -1 -10 -11    2.33    0.45
   2  10  11   -0.02    0.28
  -2 -10 -11    1.17    0.35
  -3 -10 -11    1.34    0.38
  -4 -10 -11    1.50    0.40
   5  10  11    2.85    0.56
   6  10  11    3.28    0.64
  -6 -10 -11    3.34    0.52
   7  10  11   -0.74    0.46
  -7 -10 -11    1.19    0.41
  -2  10  12    1.74    0.40
  -1  10  12    0.70    0.34
   0  10  12   22.21    0.98
   0 -10 -12   21.76    1.06
   1  10  12    3.16    0.47
  -1 -10 -12    3.51    0.52
   2  10  12    4.92    0.59
  -2 -10 -12    6.66    0.64
   3  10  12    7.38    0.67
  -3 -10 -12    9.21    0.71
  -4 -10 -12    1.04    0.34
  -5 -10 -12    0.95    0.38
   6  10  12    1.30    0.58
  -6 -10 -12    2.20    0.47
  -1  10  13    2.73    0.47
   0  10  13    0.62    0.37
   0 -10 -13    2.33    0.52
   1  10  13   12.97    0.80
  -1 -10 -13   13.99    0.85
   2  10  13    0.45    0.35
  -2 -10 -13    1.52    0.38
   3  10  13    0.00    0.29
  -3 -10 -13    0.48    0.27
  -4 -10 -13    1.65    0.42
  -5 -10 -13    6.55    0.70
   1  10  14    3.85    0.55
   2  10  14    0.35    0.37
  -2 -10 -14    1.14    0.35
  -3 -10 -14    3.01    0.55
   2 -11  11   -0.02    0.33
   1 -11  11    4.29    0.55
   0 -11  11    0.41    0.33
  -1 -11  11    0.92    0.34
   3 -11  10    1.27    0.40
   2 -11  10    6.45    0.64
   1 -11  10    0.20    0.31
   0 -11  10    0.72    0.34
  -1 -11  10    0.53    0.28
   2  11 -10    3.24    0.57
   3  11 -10    5.59    0.73
  -4  11  -9    3.86    0.59
   4 -11   9    2.91    0.47
  -3  11  -9    2.41    0.48
   3 -11   9    0.77    0.36
   2 -11   9    4.07    0.50
   1 -11   9    1.66    0.38
   0 -11   9    0.36    0.27
  -1 -11   9    6.23    0.55
   2  11  -9    3.50    0.56
   3  11  -9    2.97    0.59
   4  11  -9    0.43    0.56
  -5  11  -8    0.64    0.38
   5 -11   8   -0.14    0.31
  -4  11  -8    2.92    0.52
   4 -11   8    1.98    0.42
  -3  11  -8    4.70    0.63
   3 -11   8    2.49    0.43
   2 -11   8    6.48    0.56
   1 -11   8   11.50    0.67
   0 -11   8    8.68    0.59
  -1 -11   8   18.27    0.79
   2  11  -8   -0.19    0.36
   3  11  -8   -0.49    0.41
   4  11  -8    1.62    0.59
  -6  11  -7    2.58    0.52
  -5  11  -7    3.42    0.59
   5 -11   7    3.09    0.50
  -4  11  -7    1.02    0.38
   4 -11   7   -0.05    0.28
  -3  11  -7    2.17    0.45
   3 -11   7    1.41    0.37
  -2  11  -7    0.77    0.35
   2 -11   7    0.81    0.30
   1 -11   7    0.27    0.25
   0 -11   7    2.27    0.37
  -1 -11   7   -0.03    0.21
   2  11  -7   14.99    0.89
   3  11  -7    0.00    0.42
   4  11  -7    2.43    0.62
   5  11  -7   -0.49    0.50
  -6  11  -6    0.79    0.38
  -5  11  -6    0.93    0.34
   5 -11   6    0.42    0.33
  -4  11  -6    0.97    0.35
   4 -11   6    0.40    0.29
  -3  11  -6    0.31    0.29
   3 -11   6    0.23    0.28
  -2  11  -6    2.10    0.42
   2 -11   6    1.17    0.32
  -1  11  -6    1.70    0.41
   1 -11   6    0.84    0.29
   0 -11   6    1.65    0.32
  -1 -11   6   -0.09    0.19
   2  11  -6    2.94    0.49
   3  11  -6    1.57    0.48
   4  11  -6   -0.86    0.40
   5  11  -6    0.03    0.51
  -5 -11   6    1.47    0.34
  -6  11  -5    1.23    0.38
  -6  11  -5    0.99    0.34
  -5  11  -5    1.75    0.39
   5 -11   5    0.84    0.34
  -4  11  -5    3.24    0.48
   4 -11   5    2.17    0.39
  -3  11  -5    0.91    0.33
   3 -11   5    0.34    0.26
  -2  11  -5    1.49    0.37
   2 -11   5    1.48    0.33
  -1  11  -5    4.04    0.53
   1 -11   5    3.00    0.39
   0  11  -5    3.94    0.54
   0 -11   5    3.64    0.40
  -1 -11   5    0.54    0.22
   2  11  -5    2.02    0.36
   3  11  -5    6.80    0.71
   4  11  -5   -0.07    0.41
  -4 -11   5    0.36    0.26
   5  11  -5    0.97    0.51
  -5 -11   5    1.70    0.37
   6  11  -5   -0.32    0.54
  -6 -11   5    0.52    0.29
  -6  11  -4   26.51    1.06
  -5  11  -4    0.43    0.26
   5 -11   4    0.07    0.27
  -4  11  -4    1.82    0.38
   4 -11   4    1.02    0.32
  -3  11  -4    0.33    0.28
   3 -11   4   -0.39    0.19
  -2  11  -4    7.05    0.58
   2 -11   4    6.82    0.51
  -1  11  -4    5.16    0.54
   1 -11   4    4.55    0.43
   0  11  -4    8.65    0.63
   0 -11   4    7.48    0.47
  -1 -11   4    0.40    0.20
   3  11  -4    6.58    0.65
  -3 -11   4    7.90    0.51
   4  11  -4    3.74    0.57
  -4 -11   4    5.73    0.48
   5  11  -4    3.15    0.63
  -5 -11   4    4.19    0.48
   6  11  -4   18.63    1.22
  -6 -11   4   22.26    0.90
  -6  11  -3    0.69    0.32
  -5  11  -3    0.85    0.27
  -5  11  -3    0.06    0.25
   5 -11   3    0.42    0.29
  -4  11  -3    0.91    0.29
   4 -11   3    0.29    0.25
  -3  11  -3    0.23    0.23
   3 -11   3   -0.04    0.22
  -2  11  -3    0.92    0.30
   2 -11   3    0.41    0.22
  -1  11  -3   22.59    0.94
   1 -11   3   22.09    0.77
   0  11  -3    0.13    0.28
   0 -11   3   -0.06    0.18
   1  11  -3    0.24    0.30
  -1 -11   3    0.06    0.17
  -2 -11   3    1.39    0.28
   3  11  -3    0.68    0.33
  -3 -11   3    0.78    0.25
   4  11  -3    1.91    0.45
  -4 -11   3    2.23    0.35
   5  11  -3    2.42    0.57
  -5 -11   3    3.48    0.44
   6  11  -3   -0.29    0.48
  -6 -11   3    0.48    0.28
   7  11  -3   11.08    1.14
  -7 -11   3   11.26    0.72
  -6  11  -2    1.20    0.33
  -5  11  -2   -0.17    0.19
   5 -11   2   -0.21    0.23
  -4  11  -2    0.54    0.24
   4 -11   2    0.00    0.21
  -3  11  -2   17.96    0.80
   3 -11   2   18.58    0.77
  -2  11  -2    0.04    0.24
   2 -11   2    0.37    0.22
  -1  11  -2    8.07    0.60
   1 -11   2    8.51    0.49
   0  11  -2    6.71    0.58
   0 -11   2    5.98    0.41
   1  11  -2    3.80    0.50
  -1 -11   2    3.62    0.36
  -1 -11   2    3.96    0.34
   2  11  -2    0.57    0.33
  -2 -11   2    0.58    0.22
   3  11  -2    1.11    0.33
  -3 -11   2    1.28    0.27
   4  11  -2    4.11    0.53
  -4 -11   2    4.51    0.42
   5  11  -2    0.27    0.39
  -5 -11   2    0.38    0.26
   6  11  -2    0.01    0.45
  -6 -11   2    0.48    0.27
   7  11  -2    0.75    0.60
  -7 -11   2    2.06    0.41
  -6  11  -1    0.20    0.23
  -5  11  -1    5.93    0.53
   5 -11   1    5.25    0.54
  -4  11  -1    0.50    0.23
  -4  11  -1    0.38    0.25
   4 -11   1    0.18    0.24
  -3  11  -1    0.55    0.26
   3 -11   1    0.21    0.21
  -2  11  -1    1.18    0.30
   2 -11   1    1.28    0.27
  -1  11  -1    0.14    0.25
   1 -11   1    0.49    0.21
   0  11  -1   25.52    0.97
   0 -11   1   24.87    0.76
   0 -11   1   23.68    0.83
   1  11  -1   15.10    0.79
  -1 -11   1   15.05    0.55
  -1 -11   1   15.28    0.56
  -1 -11   1   15.71    0.62
   2  11  -1    6.60    0.60
  -2 -11   1    6.38    0.44
   3  11  -1    0.73    0.38
   3  11  -1    0.78    0.28
  -3 -11   1    0.90    0.23
   4  11  -1    4.95    0.58
  -4 -11   1    6.09    0.46
   5  11  -1   14.75    0.89
  -5 -11   1   14.24    0.66
   6  11  -1   -0.31    0.39
  -6 -11   1   -0.24    0.20
   7  11  -1   -0.24    0.51
  -7 -11   1    0.21    0.25
  -6  11   0    5.80    0.59
  -6  11   0    6.94    0.58
  -5  11   0   13.98    0.74
  -4  11   0    1.96    0.35
  -3  11   0    1.57    0.31
  -2  11   0    2.33    0.36
  -1  11   0    0.59    0.27
   1 -11   0    0.99    0.23
   0  11   0    5.24    0.53
   0 -11   0    4.79    0.41
   0 -11   0    4.95    0.36
   0 -11   0    4.95    0.33
   1  11   0    8.35    0.61
  -1 -11   0    8.43    0.46
  -1 -11   0    6.13    0.37
   2  11   0    4.10    0.52
  -2 -11   0    4.43    0.38
   3  11   0    0.31    0.19
   3  11   0    0.27    0.35
  -3 -11   0    0.81    0.23
   4  11   0    2.31    0.40
  -4 -11   0    2.60    0.35
   5  11   0    7.79    0.69
  -5 -11   0    7.93    0.49
   6  11   0   -0.33    0.34
  -6 -11   0    0.38    0.25
   7  11   0    0.29    0.49
  -7 -11   0    0.34    0.25
  -8 -11   0    5.44    0.54
  -6  11   1    0.09    0.28
  -6  11   1    0.17    0.27
  -5  11   1   -0.04    0.23
  -4  11   1    1.82    0.34
  -3  11   1   12.24    0.64
  -2  11   1    0.06    0.20
  -1  11   1    0.02    0.23
   1 -11  -1    0.03    0.19
   0  11   1   12.18    0.67
   0 -11  -1   11.58    0.56
   0 -11  -1   12.14    0.51
   1  11   1   13.76    0.74
  -1 -11  -1   14.52    0.60
   2  11   1    1.39    0.39
  -2 -11  -1    1.41    0.26
   3  11   1    0.20    0.32
  -3 -11  -1    0.24    0.19
   4  11   1    0.16    0.36
   4  11   1    0.03    0.24
  -4 -11  -1    0.06    0.20
   5  11   1    3.44    0.50
  -5 -11  -1    3.25    0.38
   6  11   1    0.07    0.39
  -6 -11  -1    0.36    0.24
   7  11   1   11.95    1.00
  -7 -11  -1   10.32    0.58
   8  11   1    0.28    0.54
  -6  11   2    4.48    0.55
  -6  11   2    5.42    0.55
  -5  11   2    0.39    0.28
  -4  11   2    2.76    0.41
  -3  11   2    0.61    0.24
   2 -11  -2   -0.08    0.21
  -1  11   2    4.96    0.46
   1 -11  -2    4.29    0.42
   0  11   2    9.03    0.59
   0 -11  -2    8.49    0.49
   1  11   2    0.86    0.34
  -1 -11  -2    0.79    0.24
   2  11   2   26.84    1.04
  -2 -11  -2   27.48    0.82
   3  11   2   26.96    1.07
  -3 -11  -2   29.87    0.86
   4  11   2    2.84    0.38
   4  11   2    2.63    0.51
  -4 -11  -2    2.78    0.34
   5  11   2    1.83    0.50
   5  11   2    2.31    0.40
  -5 -11  -2    1.91    0.30
   6  11   2    2.28    0.46
  -6 -11  -2    1.40    0.29
   7  11   2    5.18    0.69
   8  11   2    4.02    0.71
  -6  11   3   14.12    0.78
  -5  11   3   29.90    1.07
  -4  11   3    0.61    0.28
  -3  11   3    1.41    0.32
   3 -11  -3    0.91    0.31
  -2  11   3    0.14    0.21
   2 -11  -3   -0.12    0.22
  -1  11   3    1.65    0.31
   1 -11  -3    1.03    0.27
   0  11   3    1.54    0.34
   0 -11  -3    0.84    0.25
   1  11   3    0.43    0.29
  -1 -11  -3    0.18    0.20
   2  11   3    0.26    0.32
  -2 -11  -3    0.15    0.17
   3  11   3    0.03    0.33
  -3 -11  -3    0.41    0.17
   4  11   3    0.74    0.19
   4  11   3   -0.20    0.32
  -4 -11  -3    0.26    0.19
   5  11   3    0.33    0.41
   5  11   3    1.10    0.26
  -5 -11  -3    0.28    0.20
   6  11   3   -0.45    0.42
   7  11   3   16.79    0.95
   8  11   3   10.91    0.93
  -6  11   4    0.65    0.30
  -5  11   4    0.64    0.27
  -4  11   4    1.32    0.32
   4 -11  -4    0.83    0.35
  -3  11   4   13.76    0.69
   3 -11  -4   12.43    0.69
  -2  11   4    1.39    0.30
   2 -11  -4    1.35    0.32
   1 -11  -4    2.09    0.35
   0  11   4   -0.17    0.23
   0 -11  -4    0.00    0.20
   1  11   4    4.65    0.52
  -1 -11  -4    4.86    0.41
   2  11   4    1.65    0.39
  -2 -11  -4    1.31    0.26
   3  11   4    0.26    0.34
  -3 -11  -4    0.24    0.19
   4  11   4    4.77    0.59
  -4 -11  -4    4.60    0.36
   5  11   4    0.24    0.39
  -5 -11  -4    0.64    0.21
   6  11   4   -0.43    0.43
  -5  11   5    0.36    0.26
   5 -11  -5    0.18    0.34
  -4  11   5    2.20    0.39
   4 -11  -5    2.65    0.47
  -3  11   5    2.46    0.40
   3 -11  -5    1.61    0.39
  -2  11   5    0.23    0.24
   2 -11  -5    0.42    0.28
  -1  11   5    0.22    0.23
   1 -11  -5    0.18    0.23
   0 -11  -5    0.15    0.22
   1  11   5   10.40    0.65
  -1 -11  -5    9.30    0.51
   2  11   5    1.72    0.40
  -2 -11  -5    1.67    0.29
   3  11   5   17.71    0.87
  -3 -11  -5   18.41    0.64
   4  11   5    6.47    0.67
  -4 -11  -5    6.52    0.40
   5  11   5   -0.13    0.38
   6  11   5    0.76    0.47
   7  11   5   -0.39    0.48
  -8 -11  -5   -0.05    0.32
  -5  11   6    0.72    0.27
   5 -11  -6   -0.11    0.32
  -4  11   6    0.38    0.27
   4 -11  -6   -0.40    0.26
  -3  11   6    0.16    0.25
   3 -11  -6    0.04    0.28
  -2  11   6    3.63    0.46
   2 -11  -6    3.39    0.45
  -1  11   6   -0.04    0.21
   1 -11  -6    0.22    0.24
   0 -11  -6    0.88    0.28
  -1 -11  -6    1.38    0.29
   2  11   6    2.31    0.44
  -2 -11  -6    2.31    0.32
   3  11   6   17.04    0.86
  -3 -11  -6   18.24    0.63
   4  11   6    2.74    0.51
   5  11   6   -0.51    0.36
   6  11   6    1.91    0.55
   7  11   6    0.38    0.54
  -7 -11  -6    0.59    0.37
  -5  11   7    5.50    0.56
  -4  11   7    0.65    0.28
   4 -11  -7    0.13    0.30
  -3  11   7   14.57    0.75
   3 -11  -7   13.69    0.77
  -2  11   7    0.57    0.28
   2 -11  -7    0.39    0.30
  -1  11   7    5.19    0.51
   1 -11  -7    4.70    0.49
   0  11   7    5.87    0.52
   0 -11  -7    6.07    0.48
  -1 -11  -7    5.58    0.44
   2  11   7    2.28    0.43
  -2 -11  -7    1.89    0.30
   3  11   7    8.90    0.68
   4  11   7    0.29    0.36
   5  11   7    0.35    0.40
   6  11   7   -0.32    0.42
  -6 -11  -7   -0.10    0.30
   7  11   7   -0.20    0.49
  -7 -11  -7    0.50    0.30
  -4  11   8    0.12    0.24
   4 -11  -8   -0.33    0.31
  -3  11   8    2.72    0.43
   3 -11  -8    2.61    0.47
  -2  11   8    3.72    0.48
   2 -11  -8    3.97    0.51
  -1  11   8    0.58    0.30
   1 -11  -8    0.52    0.28
   0  11   8   -0.06    0.24
   0 -11  -8    0.25    0.25
  -1 -11  -8    0.17    0.23
   3  11   8    0.10    0.35
   4  11   8    3.43    0.54
   5  11   8   -0.29    0.37
  -5 -11  -8    0.56    0.32
   6  11   8    4.38    0.67
  -6 -11  -8    4.70    0.59
   7  11   8    0.57    0.53
  -7 -11  -8    0.56    0.38
  -4  11   9    1.93    0.39
  -3  11   9    4.80    0.51
   3 -11  -9    3.07    0.51
  -2  11   9    4.29    0.52
   2 -11  -9    4.28    0.54
  -1  11   9    0.96    0.33
   1 -11  -9    0.38    0.29
   0  11   9    9.10    0.64
   0 -11  -9    7.54    0.53
   1  11   9    0.43    0.29
   4  11   9   12.47    0.83
  -4 -11  -9   14.44    0.80
   5  11   9    5.31    0.69
  -5 -11  -9    6.80    0.63
   6  11   9   -0.05    0.41
  -6 -11  -9    0.23    0.30
   7  11   9    0.20    0.50
  -7 -11  -9    0.38    0.39
  -3  11  10    1.30    0.37
   3 -11 -10    0.21    0.33
  -2  11  10   -0.07    0.26
   2 -11 -10   -0.10    0.30
  -1  11  10    0.19    0.29
   1 -11 -10    0.38    0.29
   0  11  10    6.25    0.59
   1  11  10    2.93    0.46
  -3 -11 -10   23.01    1.00
  -4 -11 -10    0.79    0.34
   5  11  10    0.00    0.42
  -5 -11 -10    1.58    0.43
   6  11  10    0.34    0.46
  -6 -11 -10    1.53    0.42
   7  11  10    0.27    0.49
  -2  11  11    1.07    0.36
  -1  11  11   -0.11    0.30
   0  11  11   -0.24    0.27
   1  11  11    4.45    0.55
   2  11  11    0.44    0.32
  -2 -11 -11    1.04    0.35
  -3 -11 -11    0.36    0.31
  -4 -11 -11    9.35    0.70
  -5 -11 -11    0.68    0.32
   6  11  11   -0.13    0.45
  -6 -11 -11    1.07    0.37
  -1  11  12    1.13    0.37
   0  11  12    0.39    0.33
   1  11  12    0.23    0.28
  -1 -11 -12    1.03    0.35
   2  11  12   10.06    0.75
  -2 -11 -12   11.36    0.75
   3  11  12    3.46    0.56
  -3 -11 -12    4.48    0.59
  -4 -11 -12    2.57    0.47
  -5 -11 -12    0.93    0.35
   1  11  13    0.58    0.34
   2  11  13    2.87    0.50
  -2 -11 -13    3.60    0.55
   3  11  13    0.08    0.35
  -3 -11 -13    1.19    0.41
   2 -12  10    0.43    0.37
   1 -12  10    0.22    0.32
   0 -12  10    0.26    0.32
  -3  12  -9    8.97    0.79
   3 -12   9    6.64    0.69
   2 -12   9    1.56    0.39
   1 -12   9    3.11    0.46
   0 -12   9    2.29    0.42
  -4  12  -8    1.68    0.48
   4 -12   8    0.94    0.40
  -3  12  -8   37.20    1.39
   3 -12   8   33.76    1.22
  -2  12  -8   10.90    0.79
   2 -12   8    9.12    0.67
   1 -12   8    0.83    0.33
   0 -12   8    0.83    0.30
   4  12  -8   -0.28    0.49
  -5  12  -7    3.72    0.57
  -4  12  -7    6.18    0.66
   4 -12   7    3.69    0.54
  -3  12  -7    3.15    0.53
   3 -12   7    2.95    0.46
  -2  12  -7    0.18    0.30
   2 -12   7   -0.22    0.25
  -1  12  -7    0.45    0.36
   1 -12   7    0.31    0.28
   0 -12   7   -0.04    0.24
   4  12  -7   -0.37    0.46
  -5  12  -6    1.09    0.34
   5 -12   6   -0.71    0.26
  -4  12  -6    1.18    0.36
   4 -12   6    0.03    0.30
  -3  12  -6    0.83    0.33
   3 -12   6    0.70    0.33
  -2  12  -6    1.46    0.42
   2 -12   6    1.34    0.35
  -1  12  -6   32.39    1.26
   1 -12   6   32.64    1.06
   0 -12   6   -0.08    0.23
   4  12  -6   -0.46    0.43
   5  12  -6   -0.54    0.54
  -5 -12   6    0.42    0.25
  -6  12  -5    1.01    0.39
  -5  12  -5    3.09    0.48
   5 -12   5    2.26    0.45
  -4  12  -5    1.19    0.37
   4 -12   5    0.79    0.33
  -3  12  -5    1.07    0.34
   3 -12   5    0.57    0.31
  -2  12  -5    0.23    0.29
   2 -12   5   -0.23    0.23
  -1  12  -5    0.32    0.32
   1 -12   5    0.07    0.23
   0  12  -5    9.39    0.76
   0 -12   5    9.52    0.57
   4  12  -5   10.22    0.90
  -4 -12   5   12.56    0.69
   5  12  -5   -0.65    0.48
  -5 -12   5    0.89    0.32
  -5  12  -4    2.01    0.39
   5 -12   4    1.31    0.36
  -4  12  -4    0.53    0.29
   4 -12   4   -0.02    0.26
  -3  12  -4    0.45    0.27
   3 -12   4   -0.19    0.24
  -2  12  -4    3.63    0.52
   2 -12   4    2.95    0.42
  -1  12  -4    0.21    0.30
   1 -12   4    0.30    0.23
   0  12  -4    2.75    0.49
   0 -12   4    2.34    0.35
   1  12  -4    0.37    0.36
  -3 -12   4    0.35    0.23
   4  12  -4    6.96    0.74
  -4 -12   4    7.71    0.55
   5  12  -4   -0.56    0.42
  -5 -12   4    0.02    0.25
   6  12  -4   -0.96    0.48
  -6 -12   4    0.75    0.30
   5 -12   3   -0.01    0.27
  -4  12  -3    1.69    0.37
   4 -12   3    0.46    0.31
  -3  12  -3    7.60    0.61
   3 -12   3    6.65    0.56
  -2  12  -3    0.98    0.35
   2 -12   3    1.07    0.30
  -1  12  -3    8.62    0.67
   1 -12   3    7.98    0.52
   0  12  -3    1.45    0.39
   0 -12   3    1.19    0.28
   1  12  -3    0.91    0.41
  -2 -12   3    1.37    0.29
  -3 -12   3    0.20    0.22
   4  12  -3   14.39    0.87
  -4 -12   3   16.43    0.73
   5  12  -3   25.29    1.23
  -5 -12   3   27.84    0.97
   6  12  -3   -0.70    0.49
  -6 -12   3    0.29    0.31
  -5  12  -2    0.41    0.29
   5 -12   2    0.44    0.29
  -4  12  -2    1.80    0.37
   4 -12   2    1.26    0.33
  -3  12  -2    1.45    0.33
   3 -12   2    0.96    0.30
  -2  12  -2    1.60    0.37
   2 -12   2    0.94    0.31
  -1  12  -2   17.87    0.86
   1 -12   2   18.38    0.73
   0  12  -2    1.26    0.37
   0 -12   2    1.18    0.27
   1  12  -2    0.54    0.34
  -1 -12   2    0.16    0.21
   2  12  -2   -0.31    0.32
  -2 -12   2    0.08    0.20
  -3 -12   2    0.74    0.27
   4  12  -2    0.08    0.30
  -4 -12   2    0.61    0.27
   5  12  -2   -0.80    0.36
  -5 -12   2    0.24    0.25
   6  12  -2   26.11    1.33
  -6 -12   2   28.51    1.01
   7  12  -2   -1.33    0.54
  -7 -12   2    0.69    0.31
  -6  12  -1    0.19    0.24
  -5  12  -1    1.47    0.38
   5 -12   1    1.87    0.38
   4 -12   1    0.48    0.26
  -3  12  -1   11.31    0.67
   3 -12   1   12.60    0.68
  -2  12  -1   18.19    0.83
   2 -12   1   18.02    0.76
  -1  12  -1    8.67    0.64
   1 -12   1    9.28    0.54
   0  12  -1    4.16    0.53
   0 -12   1    3.82    0.39
   0 -12   1    3.79    0.42
   1  12  -1    5.22    0.61
  -1 -12   1    4.79    0.43
   2  12  -1   -0.15    0.33
  -2 -12   1    0.28    0.23
   3  12  -1    0.22    0.39
  -3 -12   1    0.31    0.21
  -4 -12   1   30.96    0.98
   5  12  -1    4.65    0.63
  -5 -12   1    5.93    0.50
   6  12  -1    7.22    0.83
  -6 -12   1    8.30    0.57
   7  12  -1    5.67    0.87
  -7 -12   1    5.88    0.57
  -5  12   0    0.53    0.30
  -4  12   0    0.45    0.30
  -3  12   0    0.85    0.26
   3 -12   0    1.23    0.31
  -2  12   0    4.92    0.49
   2 -12   0    3.54    0.42
  -1  12   0    1.82    0.36
   1 -12   0    1.11    0.25
   1 -12   0    1.24    0.30
   0  12   0   12.04    0.73
   0 -12   0   11.69    0.60
   0 -12   0   11.34    0.54
   1  12   0    4.36    0.56
  -1 -12   0    4.53    0.41
   2  12   0    3.94    0.58
  -2 -12   0    4.59    0.42
   3  12   0    4.54    0.62
  -3 -12   0    3.68    0.40
   4  12   0   21.64    1.11
  -4 -12   0   22.28    0.80
   5  12   0    1.34    0.42
  -5 -12   0    1.73    0.35
   6  12   0   -0.33    0.38
  -6 -12   0    0.09    0.22
   7  12   0    0.49    0.55
  -7 -12   0    1.17    0.32
  -5  12   1    0.38    0.29
  -4  12   1    2.84    0.44
  -2  12   1   19.60    0.80
   2 -12  -1   17.16    0.79
  -1  12   1   14.62    0.72
   1 -12  -1   13.89    0.62
   1 -12  -1   14.61    0.68
   0  12   1    7.60    0.62
   0 -12  -1    7.39    0.51
   0 -12  -1    7.09    0.44
   1  12   1    0.48    0.34
  -1 -12  -1    0.19    0.20
   2  12   1    5.46    0.62
  -2 -12  -1    6.18    0.45
   3  12   1    0.05    0.36
  -3 -12  -1    0.20    0.21
   4  12   1    3.42    0.61
  -4 -12  -1    4.11    0.43
   5  12   1    1.83    0.43
  -5 -12  -1    1.50    0.31
   6  12   1   -0.23    0.39
  -6 -12  -1    0.34    0.24
   7  12   1    3.52    0.68
  -7 -12  -1    2.72    0.39
  -5  12   2    1.69    0.38
  -4  12   2    0.38    0.27
  -3  12   2    3.82    0.48
   2 -12  -2    0.36    0.26
  -1  12   2   22.89    0.88
   1 -12  -2   22.75    0.84
   0  12   2   18.83    0.84
   0 -12  -2   19.34    0.67
   0 -12  -2   17.65    0.73
   1  12   2   20.58    0.92
  -1 -12  -2   20.65    0.76
   2  12   2    7.59    0.68
  -2 -12  -2    7.65    0.48
   3  12   2    1.90    0.49
  -3 -12  -2    1.84    0.31
   4  12   2    7.10    0.76
  -4 -12  -2    8.44    0.50
   5  12   2   -0.11    0.43
   5  12   2    0.70    0.32
  -5 -12  -2    0.58    0.25
   6  12   2    2.63    0.51
  -6 -12  -2    2.01    0.33
   7  12   2    0.82    0.51
  -5  12   3    7.03    0.59
  -4  12   3    3.54    0.48
  -3  12   3    2.14    0.38
   3 -12  -3    1.55    0.39
   2 -12  -3    1.16    0.34
   1 -12  -3    0.73    0.28
   0  12   3    5.43    0.54
   0 -12  -3    4.71    0.46
   1  12   3    0.37    0.32
  -1 -12  -3    0.29    0.24
   2  12   3   -0.21    0.33
  -2 -12  -3    0.39    0.21
   3  12   3    0.08    0.37
  -3 -12  -3    1.03    0.25
   4  12   3    1.73    0.50
  -4 -12  -3    2.33    0.34
   5  12   3   -0.40    0.39
  -5 -12  -3    0.33    0.20
   6  12   3    0.43    0.52
   6  12   3    1.42    0.39
   7  12   3    8.53    0.80
  -5  12   4    0.54    0.28
  -4  12   4    4.87    0.52
   4 -12  -4    4.60    0.58
  -3  12   4    3.24    0.45
   3 -12  -4    2.34    0.41
  -2  12   4    1.20    0.32
   2 -12  -4    1.33    0.35
   1 -12  -4    2.73    0.39
   0  12   4    0.91    0.33
   0 -12  -4    0.98    0.29
   1  12   4   11.88    0.72
  -1 -12  -4   11.04    0.59
   2  12   4    4.13    0.56
  -2 -12  -4    4.67    0.41
   3  12   4   -0.55    0.33
  -3 -12  -4    0.18    0.20
   4  12   4   -0.37    0.37
  -4 -12  -4    0.19    0.18
   5  12   4    0.22    0.43
   6  12   4    2.50    0.65
   7  12   4   -1.25    0.49
  -5  12   5    0.70    0.32
  -4  12   5    0.19    0.23
   4 -12  -5    0.03    0.33
  -3  12   5    5.48    0.53
   3 -12  -5    5.30    0.58
  -2  12   5    2.08    0.37
   2 -12  -5    2.07    0.40
  -1  12   5    5.95    0.56
   1 -12  -5    5.49    0.50
   0 -12  -5    0.30    0.25
   1  12   5    7.00    0.62
  -1 -12  -5    6.28    0.48
   2  12   5    0.99    0.40
  -2 -12  -5    1.04    0.27
   3  12   5    9.05    0.73
  -3 -12  -5    9.02    0.50
   4  12   5    3.84    0.59
  -4 -12  -5    5.04    0.38
   5  12   5   -0.77    0.36
   6  12   5    8.15    0.90
   7  12   5    6.91    0.92
  -4  12   6    1.58    0.33
   4 -12  -6    1.14    0.44
  -3  12   6    0.20    0.24
   3 -12  -6    0.54    0.35
  -2  12   6    0.74    0.29
   2 -12  -6    0.31    0.32
  -1  12   6    8.33    0.61
   1 -12  -6    7.91    0.58
   0 -12  -6    6.08    0.51
  -1 -12  -6    0.79    0.27
   2  12   6    0.60    0.38
  -2 -12  -6    1.16    0.28
   3  12   6   20.38    0.98
  -3 -12  -6   20.33    0.70
   4  12   6   -0.39    0.36
   5  12   6    0.91    0.48
   6  12   6   -0.31    0.45
   7  12   6   -0.05    0.52
  -4  12   7    0.46    0.28
   4 -12  -7   -0.55    0.30
  -3  12   7    4.84    0.56
   3 -12  -7    3.23    0.51
  -2  12   7    5.31    0.54
   2 -12  -7    5.28    0.58
  -1  12   7    0.35    0.28
   1 -12  -7    0.32    0.29
   0  12   7    0.08    0.27
   0 -12  -7    0.11    0.24
  -1 -12  -7    4.05    0.44
  -2 -12  -7    2.21    0.34
   3  12   7    0.01    0.37
   4  12   7    3.17    0.56
   5  12   7   -0.48    0.40
   6  12   7    0.13    0.48
   7  12   7   -1.04    0.49
  -7 -12  -7    0.21    0.35
  -3  12   8    1.68    0.36
   3 -12  -8    0.64    0.37
  -2  12   8    0.77    0.32
   2 -12  -8    0.68    0.34
  -1  12   8    1.81    0.40
   1 -12  -8    1.36    0.35
   0  12   8   -0.01    0.27
   0 -12  -8   -0.01    0.24
  -1 -12  -8    1.91    0.35
   3  12   8   -0.18    0.28
   4  12   8    0.16    0.43
   5  12   8    4.47    0.67
   6  12   8   -0.26    0.45
  -6 -12  -8    0.28    0.30
   7  12   8    1.00    0.59
  -3  12   9    1.65    0.38
   3 -12  -9    0.65    0.40
  -2  12   9    0.31    0.28
   2 -12  -9    0.17    0.31
  -1  12   9    1.91    0.41
   1 -12  -9    1.56    0.40
   0  12   9    6.39    0.61
   0 -12  -9    4.65    0.51
   1  12   9    0.11    0.29
   4  12   9    6.32    0.72
   5  12   9   -0.63    0.37
  -5 -12  -9    0.40    0.32
   6  12   9   -0.36    0.43
  -6 -12  -9    1.04    0.36
  -2  12  10    0.20    0.28
   2 -12 -10    0.04    0.29
  -1  12  10    0.20    0.31
   0  12  10   12.27    0.77
   1  12  10    1.63    0.40
  -4 -12 -10    0.77    0.36
   5  12  10    2.19    0.57
  -5 -12 -10    2.45    0.50
   6  12  10    3.51    0.73
  -6 -12 -10    3.20    0.54
  -1  12  11    1.24    0.42
   0  12  11   12.18    0.79
   1  12  11    3.10    0.50
   2  12  11   15.67    0.87
  -3 -12 -11    2.87    0.48
  -4 -12 -11    1.87    0.46
  -5 -12 -11    0.81    0.38
   1  12  12    3.77    0.57
   2  12  12    0.61    0.31
  -2 -12 -12    0.44    0.35
  -3 -12 -12    3.99    0.56
   2 -13   9    0.20    0.29
   1 -13   9   -0.25    0.28
   0 -13   9    0.82    0.37
   3 -13   8    1.70    0.43
  -2  13  -8    0.69    0.40
   2 -13   8    0.09    0.33
   1 -13   8    5.39    0.57
   0 -13   8    5.00    0.54
  -3  13  -7    1.93    0.45
   3 -13   7    0.36    0.34
  -2  13  -7    9.69    0.76
   2 -13   7    7.12    0.64
  -1  13  -7    0.53    0.38
   1 -13   7   -0.26    0.27
   0 -13   7    8.34    0.61
  -4  13  -6   16.61    0.91
   4 -13   6   12.34    0.81
  -3  13  -6   11.21    0.80
   3 -13   6    9.61    0.73
  -2  13  -6   11.72    0.82
   2 -13   6   10.76    0.71
  -1  13  -6    0.53    0.34
   1 -13   6    0.24    0.29
   0  13  -6    5.05    0.68
   0 -13   6    3.46    0.44
  -5  13  -5    1.52    0.41
  -4  13  -5    1.02    0.33
   4 -13   5    0.09    0.30
  -3  13  -5    0.93    0.35
   3 -13   5    0.42    0.31
  -2  13  -5    0.17    0.33
   2 -13   5   -0.06    0.26
  -1  13  -5   32.12    1.27
   1 -13   5   31.71    1.06
   0  13  -5    3.28    0.56
   0 -13   5    2.76    0.40
  -4 -13   5    0.33    0.28
  -5  13  -4    2.95    0.48
  -4  13  -4    1.44    0.34
   4 -13   4   -0.36    0.26
  -3  13  -4    5.34    0.59
   3 -13   4    4.26    0.52
  -2  13  -4    7.75    0.67
   2 -13   4    6.65    0.57
  -1  13  -4    2.74    0.50
   0  13  -4   10.89    0.81
   0 -13   4   10.47    0.60
   1  13  -4    0.51    0.42
  -3 -13   4    9.28    0.60
  -4 -13   4    2.31    0.41
  -5 -13   4    2.50    0.41
   5 -13   3    0.54    0.35
  -4  13  -3    1.78    0.36
   4 -13   3    0.68    0.36
  -3  13  -3    5.35    0.56
   3 -13   3    3.96    0.51
  -2  13  -3    2.41    0.46
   2 -13   3    2.14    0.38
  -1  13  -3    1.99    0.44
   1 -13   3    0.88    0.29
   0  13  -3    3.22    0.55
   0 -13   3    2.65    0.38
   1  13  -3    1.35    0.46
   2  13  -3    5.12    0.70
  -2 -13   3    4.15    0.45
  -3 -13   3    0.20    0.22
  -4 -13   3    0.21    0.24
  -5 -13   3    0.53    0.29
   6  13  -3    0.23    0.55
  -5  13  -2    0.08    0.28
   5 -13   2    0.24    0.31
   4 -13   2   14.06    0.79
  -3  13  -2    1.47    0.35
   3 -13   2    0.79    0.33
  -2  13  -2    2.24    0.41
   2 -13   2    1.88    0.38
  -1  13  -2    0.45    0.32
   1 -13   2    0.27    0.25
   0  13  -2    2.32    0.49
   0 -13   2    1.91    0.33
   1  13  -2    0.95    0.41
  -1 -13   2    0.36    0.22
   2  13  -2    0.56    0.41
  -2 -13   2    0.46    0.24
   3  13  -2    8.93    0.88
  -3 -13   2    9.43    0.58
  -4 -13   2   -0.19    0.23
  -5 -13   2    1.57    0.35
   6  13  -2    0.24    0.58
  -6 -13   2    1.89    0.40
  -5  13  -1   -0.15    0.28
   5 -13   1    0.38    0.31
   4 -13   1    0.34    0.27
  -3  13  -1    0.98    0.31
   3 -13   1    0.32    0.29
  -2  13  -1    4.35    0.51
   2 -13   1    3.63    0.46
  -1  13  -1    1.43    0.38
   1 -13   1    0.61    0.27
   0  13  -1    1.68    0.43
   0 -13   1    1.94    0.35
   1  13  -1    0.18    0.35
  -1 -13   1    0.21    0.23
   2  13  -1    0.70    0.43
  -2 -13   1    1.43    0.32
   3  13  -1    4.95    0.69
  -3 -13   1    4.33    0.46
  -4 -13   1    9.07    0.59
  -5 -13   1    1.20    0.32
  -6 -13   1   13.04    0.72
  -5  13   0    2.19    0.43
   5 -13   0    2.35    0.44
  -4  13   0    0.08    0.25
   4 -13   0    0.73    0.29
   3 -13   0    0.86    0.29
  -2  13   0    8.95    0.62
   2 -13   0    9.18    0.59
  -1  13   0    0.98    0.36
   1 -13   0    0.82    0.26
   1 -13   0    0.29    0.26
   0  13   0    0.79    0.37
   0 -13   0    0.22    0.25
   1  13   0    0.31    0.35
  -1 -13   0    0.43    0.25
   2  13   0    3.36    0.59
  -2 -13   0    2.94    0.39
   3  13   0    4.38    0.68
  -3 -13   0    3.69    0.44
   4  13   0    7.92    0.89
  -4 -13   0    8.83    0.57
  -5 -13   0    4.46    0.49
  -6 -13   0    1.16    0.30
   7  13   0   -0.84    0.50
  -7 -13   0    0.40    0.31
  -5  13   1    0.77    0.34
  -4  13   1    3.10    0.48
   2 -13  -1   16.83    0.79
   2 -13  -1   18.48    0.79
  -1  13   1    3.00    0.46
   1 -13  -1    2.84    0.41
   1 -13  -1    3.58    0.41
   0  13   1   10.93    0.72
   0 -13  -1   10.46    0.63
   1  13   1    4.19    0.58
  -1 -13  -1    4.61    0.44
   2  13   1    1.10    0.44
[truncated: 24,667 more chars]
