# Supplementary material for: Synthesis, crystal structure determination, Hirshfeld surface and crystal void analyses, inter­action energy calculations and energy frameworks of (3aRS,4RS,9aRS)-2-benzyl-3-oxo-2,3,3a,4,9,9a-hexa­hydro-1H-benzo[f]iso­indole-4-carb­oxy­lic acid
Source: Acta Crystallogr E Crystallogr Commun. 2026 May 22;82(Pt 6):722–7. doi: 10.1107/S2056989026005189 (PMC13239012; doi:10.1107/S2056989026005189)
Supplement: Supplementary file 2 [file e-82-00722-Isup2.hkl]

data_I                                                                          
_shelx_title ' FZ2010 in P-1'                                                   
_shelx_refln_list_code          4                                               
_shelx_F_calc_maximum      104.25                                               
_exptl_crystal_F_000       340.00                                               
_reflns_d_resolution_high  0.6566                                               
                                                                                
loop_                                                                           
 _space_group_symop_operation_xyz                                               
 'x, y, z'                                                                      
 '-x, -y, -z'                                                                   
                                                                                
_cell_length_a     6.7225                                                       
_cell_length_b    11.1020                                                       
_cell_length_c    11.1084                                                       
_cell_angle_alpha  84.894                                                       
_cell_angle_beta   76.890                                                       
_cell_angle_gamma  83.580                                                       
                                                                                
_shelx_F_squared_multiplier     1.000                                           
                                                                                
loop_                                                                           
 _refln_index_h                                                                 
 _refln_index_k                                                                 
 _refln_index_l                                                                 
 _refln_F_squared_calc                                                          
 _refln_F_squared_meas                                                          
 _refln_F_squared_sigma                                                         
 _refln_observed_status                                                         
   1   0   0       1851.49       1988.83        12.87 o                         
   2   0   0        384.23        373.31         2.97 o                         
   3   0   0         19.69         24.25         0.74 o                         
   4   0   0        179.05        169.29         2.12 o                         
   5   0   0         35.26         31.68         1.17 o                         
   6   0   0         49.61         46.27         1.61 o                         
   7   0   0        167.10        165.98         6.39 o                         
   8   0   0         13.33         16.23         3.61 o                         
   9   0   0         46.65         51.36         6.86 o                         
  -9   1   0         14.53         14.67         3.90 o                         
  -8   1   0          5.17          3.28         1.96 o                         
  -7   1   0          0.72          1.16         1.17 o                         
  -6   1   0         49.61         45.82         1.64 o                         
  -5   1   0         34.05         30.07         1.23 o                         
  -4   1   0         12.44         11.88         0.75 o                         
  -3   1   0        785.79        910.70         6.74 o                         
  -2   1   0         63.51         59.44         0.93 o                         
  -1   1   0       2581.58       2818.74        22.51 o                         
   0   1   0       2312.47       2283.63        75.32 o                         
   1   1   0        712.07        717.72         4.83 o                         
   2   1   0        240.59        248.71         2.14 o                         
   3   1   0        223.40        235.14         2.61 o                         
   4   1   0          8.14         16.63         0.89 o                         
   5   1   0         36.46         41.90         1.47 o                         
   6   1   0         39.99         47.05         2.88 o                         
   7   1   0          0.68          1.45         1.55 o                         
   8   1   0         21.98         23.54         2.99 o                         
   9   1   0        183.45        187.24         8.87 o                         
  -9   2   0          4.40         -1.54         3.08 o                         
  -8   2   0         20.20         13.49         3.43 o                         
  -7   2   0         16.17         17.22         2.43 o                         
  -6   2   0         36.95         35.57         1.63 o                         
  -5   2   0         10.76         11.45         0.90 o                         
  -4   2   0        225.12        218.32         2.56 o                         
  -3   2   0        151.53        159.25         1.91 o                         
  -2   2   0        251.28        273.42         2.67 o                         
  -1   2   0         65.98         79.17         1.10 o                         
   0   2   0         40.45         32.13         0.70 o                         
   1   2   0       1581.09       1655.05        10.82 o                         
   2   2   0         66.61         68.26         0.95 o                         
   3   2   0         26.67         29.25         0.80 o                         
   4   2   0          0.46          0.30         0.39 o                         
   5   2   0          7.90          8.94         0.76 o                         
   6   2   0        959.25        906.83        13.26 o                         
   7   2   0         37.19         40.29         3.17 o                         
   8   2   0          0.24         -0.85         1.79 o                         
   9   2   0          0.03         -2.25         2.25 o                         
  -8   3   0        115.21        116.45         8.34 o                         
  -7   3   0          6.29          3.74         1.34 o                         
  -6   3   0         14.94         12.78         1.14 o                         
  -5   3   0         14.76         20.18         1.24 o                         
  -4   3   0        570.59        624.79         5.38 o                         
  -3   3   0         59.30         73.59         1.32 o                         
  -2   3   0         71.04         83.19         1.22 o                         
  -1   3   0        930.94        959.29        12.42 o                         
   0   3   0       1848.86       1980.17        12.98 o                         
   1   3   0        121.95        121.87         1.32 o                         
   2   3   0        172.08        158.17         1.63 o                         
   3   3   0        494.07        525.63         5.37 o                         
   4   3   0        511.22        498.33         5.21 o                         
   5   3   0        390.22        369.02         3.77 o                         
   6   3   0          8.82         15.36         2.01 o                         
   7   3   0         23.36         25.16         2.67 o                         
   8   3   0          0.20         -1.66         1.66 o                         
   9   3   0         15.73         12.64         2.83 o                         
  -8   4   0        149.73        146.85         7.69 o                         
  -7   4   0        105.35         99.76         4.10 o                         
  -6   4   0         23.34         28.59         2.09 o                         
  -5   4   0        293.67        297.88         3.54 o                         
  -4   4   0         31.60         27.38         1.23 o                         
  -3   4   0         73.79         72.47         1.36 o                         
  -2   4   0         29.80         30.85         1.02 o                         
  -1   4   0        874.99        897.19         7.13 o                         
   0   4   0       1424.04       1484.95        11.49 o                         
   1   4   0        310.44        312.64         2.72 o                         
   2   4   0        778.50        808.49         9.23 o                         
   3   4   0        288.52        315.15         4.09 o                         
   4   4   0         71.22         61.64         1.38 o                         
   5   4   0        230.00        215.20         4.22 o                         
   6   4   0          3.63          2.39         2.31 o                         
   7   4   0         46.51         43.01         4.56 o                         
   8   4   0          0.00          0.95         1.88 o                         
   9   4   0        106.17        126.26         8.99 o                         
  -8   5   0         12.01         12.78         3.79 o                         
  -7   5   0          0.03         -1.36         1.36 o                         
  -6   5   0        174.65        162.29         4.98 o                         
  -5   5   0        156.29        161.53         3.25 o                         
  -4   5   0         33.79         46.03         1.54 o                         
  -3   5   0        602.41        620.35         5.89 o                         
  -2   5   0         20.20         22.84         1.05 o                         
  -1   5   0        237.38        249.57         2.82 o                         
   0   5   0          0.01         -0.01         0.35 o                         
   1   5   0          1.44          4.08         0.46 o                         
   2   5   0       2268.09       2386.41        16.05 o                         
   3   5   0          6.33          9.07         0.94 o                         
   4   5   0         16.75         20.00         1.24 o                         
   5   5   0          7.20          6.53         1.56 o                         
   6   5   0         96.55         93.74         3.23 o                         
   7   5   0          0.02         -1.49         1.49 o                         
   8   5   0         17.25         24.66         3.18 o                         
   9   5   0          1.26         -3.43         3.67 o                         
  -8   6   0         23.07         17.04         4.14 o                         
  -7   6   0         34.29         40.15         5.09 o                         
  -6   6   0         37.07         39.24         3.61 o                         
  -5   6   0          0.25          1.91         0.97 o                         
  -4   6   0        116.40        101.89         2.56 o                         
  -3   6   0         43.70         43.35         1.55 o                         
  -2   6   0        164.19        152.46         2.37 o                         
  -1   6   0        260.14        272.29         3.16 o                         
   0   6   0         25.84         24.32         0.87 o                         
   1   6   0        400.99        389.27         3.56 o                         
   2   6   0        335.30        329.09         3.17 o                         
   3   6   0         15.54         15.95         1.03 o                         
   4   6   0         78.18         79.30         2.30 o                         
   5   6   0         36.50         37.41         5.44 o                         
   6   6   0         54.41         61.42         4.44 o                         
   7   6   0          6.19          4.57         1.70 o                         
   8   6   0         36.37         46.20         4.09 o                         
   9   6   0         14.76         15.03         5.56 o                         
  -8   7   0         51.44         54.08         6.27 o                         
  -7   7   0          0.02         -1.37         1.73 o                         
  -6   7   0          3.95          0.07         1.58 o                         
  -5   7   0         24.83         24.72         3.49 o                         
  -4   7   0          1.55          1.56         0.93 o                         
  -3   7   0        109.47        117.16         3.12 o                         
  -2   7   0         13.43         17.47         1.14 o                         
  -1   7   0        207.21        193.97         2.73 o                         
   0   7   0        337.72        350.29         3.77 o                         
   1   7   0          8.44         11.33         0.77 o                         
   2   7   0        290.66        285.87         3.05 o                         
   3   7   0        172.06        167.77         2.69 o                         
   4   7   0          2.48          1.43         0.86 o                         
   5   7   0          5.11          4.83         1.64 o                         
   6   7   0        107.95        111.50         4.60 o                         
   7   7   0          1.69          6.78         3.55 o                         
   8   7   0         11.25         16.94         2.65 o                         
   9   7   0        100.07        115.14         9.23 o                         
  -8   8   0         17.89         16.64         3.09 o                         
  -7   8   0        235.42        260.93         7.53 o                         
  -6   8   0        138.18        131.24         5.19 o                         
  -5   8   0        361.90        340.87        10.06 o                         
  -4   8   0          2.77          3.10         1.66 o                         
  -3   8   0         15.91         17.17         1.92 o                         
  -2   8   0          5.42          4.79         1.45 o                         
  -1   8   0         55.04         47.35         1.58 o                         
   0   8   0         35.19         37.07         1.65 o                         
   1   8   0        211.66        206.53         2.65 o                         
   2   8   0          0.16          0.62         0.60 o                         
   3   8   0         10.20         13.46         1.20 o                         
   4   8   0         69.79         64.36         3.27 o                         
   5   8   0          0.01          0.77         3.90 o                         
   6   8   0          0.17          1.21         1.83 o                         
   7   8   0         77.86         93.80         5.07 o                         
   8   8   0         31.08         40.22         6.86 o                         
  -7   9   0          0.51          1.01         3.31 o                         
  -6   9   0        155.29        158.19         5.81 o                         
  -5   9   0        387.51        387.60         8.66 o                         
  -4   9   0         54.86         57.17         3.39 o                         
  -3   9   0          2.48          3.61         1.59 o                         
  -2   9   0          0.62          1.44         1.33 o                         
  -1   9   0        335.85        327.84         6.59 o                         
   0   9   0         35.53         30.47         1.48 o                         
   1   9   0          0.30          0.59         0.66 o                         
   2   9   0          7.05          4.83         0.91 o                         
   3   9   0        644.78        555.34         7.38 o                         
   4   9   0        194.38        159.58         6.09 o                         
   5   9   0          2.08          5.74         1.99 o                         
   6   9   0         19.78         22.22         6.03 o                         
   7   9   0         46.26         62.81         7.34 o                         
   8   9   0          7.75          6.81         2.90 o                         
  -7  10   0          8.66         10.49         2.90 o                         
  -6  10   0          1.75          2.25         2.18 o                         
  -5  10   0          1.21          2.84         2.96 o                         
  -4  10   0         31.47         40.82         4.85 o                         
  -3  10   0         31.77         41.26         3.30 o                         
  -2  10   0        351.27        344.94        11.12 o                         
  -1  10   0        636.85        600.19         8.70 o                         
   0  10   0        195.83        191.57         3.56 o                         
   1  10   0         42.19         38.31         1.87 o                         
   2  10   0          2.30          1.11         1.01 o                         
   3  10   0        101.68         83.83         4.99 o                         
   4  10   0          6.96          3.18         1.73 o                         
   5  10   0        278.45        252.80         6.94 o                         
   6  10   0          0.05          0.91         2.20 o                         
   7  10   0          0.10         -2.23         2.23 o                         
   8  10   0         62.78         83.99         5.77 o                         
  -6  11   0         91.68         76.10         6.74 o                         
  -5  11   0        152.45        165.43         8.76 o                         
  -4  11   0         22.06         23.19         4.14 o                         
  -3  11   0         20.31         18.58         3.67 o                         
  -2  11   0         27.20         27.57         4.26 o                         
  -1  11   0          6.58          9.95         2.37 o                         
   0  11   0         53.88         58.65         2.30 o                         
   1  11   0        113.45         88.17         8.92 o                         
   2  11   0         51.32         51.13         3.63 o                         
   3  11   0          6.49          5.85         2.02 o                         
   4  11   0         19.71         29.38         3.12 o                         
   5  11   0        106.08         93.29         4.73 o                         
   6  11   0          0.46          0.94         4.20 o                         
   7  11   0          3.34          3.82         2.64 o                         
   8  11   0         62.06         64.37         6.39 o                         
  -5  12   0          8.08          6.27         3.55 o                         
  -4  12   0          2.71          5.32         3.55 o                         
  -3  12   0         12.59         12.33         2.36 o                         
  -2  12   0         46.23         50.14         8.16 o                         
  -1  12   0         18.53         16.19         2.34 o                         
   0  12   0        136.86        137.61         4.16 o                         
   1  12   0         60.07         52.92         3.91 o                         
   2  12   0         50.97         51.93         4.03 o                         
   3  12   0         51.55         47.00         5.09 o                         
   4  12   0        258.12        261.10         7.68 o                         
   5  12   0         16.69         18.86         3.18 o                         
   6  12   0          0.56         -0.76         2.48 o                         
   7  12   0          8.82         11.24         4.02 o                         
  -5  13   0         23.67         26.87         3.64 o                         
  -4  13   0          2.59          4.51         3.85 o                         
  -3  13   0          3.87         10.18         3.43 o                         
  -2  13   0         97.60        107.35         5.06 o                         
  -1  13   0          6.55          7.94         2.34 o                         
   0  13   0          6.37          5.32         3.37 o                         
   1  13   0          0.99          4.50         2.41 o                         
   2  13   0         30.46         36.44         3.85 o                         
   3  13   0         39.74         46.38         4.37 o                         
   4  13   0         91.81        101.59         5.68 o                         
   5  13   0         50.36         52.78         5.80 o                         
   6  13   0         13.16         13.73         3.55 o                         
   7  13   0          0.39         -0.88         7.34 o                         
  -4  14   0          0.91          3.67         3.67 o                         
  -3  14   0          2.11          5.92         3.31 o                         
  -2  14   0        120.84        118.14         5.60 o                         
  -1  14   0         41.95         46.54         6.68 o                         
   0  14   0         76.46         77.65         8.99 o                         
   1  14   0         47.73         42.27         4.97 o                         
   2  14   0         17.01         15.89         3.20 o                         
   3  14   0         43.75         40.97         4.26 o                         
   4  14   0         24.53         27.67         6.33 o                         
   5  14   0         77.14         88.16         6.86 o                         
   6  14   0        144.95        157.15         8.76 o                         
  -3  15   0          3.16          8.99         4.14 o                         
  -2  15   0          0.68          6.27         3.19 o                         
  -1  15   0         54.44         55.57         5.62 o                         
   0  15   0          2.21          8.97         5.92 o                         
   1  15   0         20.49         28.18         3.72 o                         
   2  15   0          5.83         11.47         3.26 o                         
   3  15   0         59.53         67.22         5.32 o                         
   4  15   0          4.66          5.75         3.24 o                         
   5  15   0          1.40          4.50         3.43 o                         
  -1  16   0          9.78         16.59         3.13 o                         
   0  16   0          7.21         18.78         6.21 o                         
   1  16   0         14.41         16.98         3.11 o                         
   2  16   0          6.24         13.07         3.15 o                         
   3  16   0          6.53          5.84         3.10 o                         
  -2 -16   1          7.59         16.01         3.36 o                         
  -1 -16   1          0.62          6.24         2.85 o                         
   0 -16   1          8.52         11.82         3.06 o                         
   1 -16   1         66.45         94.07         8.87 o                         
  -4 -15   1          0.04          6.37         4.97 o                         
  -3 -15   1         57.37         73.85         5.47 o                         
  -2 -15   1         24.50         34.97         4.11 o                         
  -1 -15   1          1.40          6.03         2.84 o                         
   0 -15   1         31.72         46.56         5.21 o                         
   1 -15   1          0.34          7.69         4.02 o                         
   2 -15   1         26.83         27.41         3.55 o                         
   3 -15   1          2.25         -0.83         3.55 o                         
  -5 -14   1         94.45        107.33         7.69 o                         
  -4 -14   1         12.23         11.23         3.22 o                         
  -3 -14   1         52.69         59.94         4.84 o                         
  -2 -14   1          3.88          4.51         3.25 o                         
  -1 -14   1          2.25          5.02         2.96 o                         
   0 -14   1          0.08          2.18         2.23 o                         
   1 -14   1          0.95          1.02         3.37 o                         
   2 -14   1          0.16          2.08         4.79 o                         
   3 -14   1          0.70         -2.84         2.84 o                         
   4 -14   1          1.76          1.54         3.55 o                         
  -6 -13   1        124.34        154.31         8.52 o                         
  -5 -13   1         15.36         14.20         3.79 o                         
  -4 -13   1         93.91        107.33         6.98 o                         
  -3 -13   1         50.40         53.71         4.53 o                         
  -2 -13   1          8.72         14.04         4.32 o                         
  -1 -13   1          0.07          2.34         2.27 o                         
   0 -13   1         22.35         21.83         3.21 o                         
   1 -13   1          9.78         11.79         4.85 o                         
   2 -13   1         38.59         47.16         4.26 o                         
   3 -13   1          6.19          7.66         3.90 o                         
   4 -13   1          0.27          4.02         3.19 o                         
   5 -13   1          0.09          1.20         3.14 o                         
  -7 -12   1         62.19         68.85         5.64 o                         
  -6 -12   1         87.02         94.50         6.39 o                         
  -5 -12   1         55.76         65.16         7.57 o                         
  -4 -12   1        348.36        366.36        11.60 o                         
  -3 -12   1          1.36          3.30         2.19 o                         
  -2 -12   1          0.00          1.22         2.54 o                         
  -1 -12   1         57.82         58.47         4.16 o                         
   0 -12   1         42.52         46.05         2.98 o                         
   1 -12   1        108.23        106.93         4.88 o                         
   2 -12   1        218.23        214.16         6.63 o                         
   3 -12   1        135.48        141.77         7.63 o                         
   4 -12   1          3.84          5.68         3.08 o                         
   5 -12   1         20.24         20.04         3.18 o                         
   6 -12   1          2.09          2.25         2.84 o                         
  -7 -11   1          4.34          0.73         2.66 o                         
  -6 -11   1          0.32         -2.11         2.11 o                         
  -5 -11   1        167.89        170.70         6.27 o                         
  -4 -11   1         70.75         67.50         6.74 o                         
  -3 -11   1          7.88          9.78         1.91 o                         
  -2 -11   1         88.14         76.43         4.20 o                         
  -1 -11   1        199.27        180.94         3.62 o                         
   0 -11   1        322.57        291.66         5.75 o                         
   1 -11   1          0.62          3.91         2.07 o                         
   2 -11   1         12.79         14.64         2.37 o                         
   3 -11   1          2.86          4.28         2.01 o                         
   4 -11   1          1.87          4.20         1.64 o                         
   5 -11   1         66.02         66.47         4.48 o                         
   6 -11   1          0.04          2.37         2.72 o                         
  -8 -10   1          1.78          0.87         3.27 o                         
  -7 -10   1          2.90          1.37         2.53 o                         
  -6 -10   1          7.91         12.81         2.93 o                         
  -5 -10   1         16.50         16.63         2.85 o                         
  -4 -10   1        103.01         88.90         4.32 o                         
  -3 -10   1         77.89         86.07         4.50 o                         
  -2 -10   1         21.67         16.30         1.38 o                         
  -1 -10   1         77.90         67.58         2.25 o                         
   0 -10   1         56.94         59.29         2.87 o                         
   1 -10   1          0.01          1.38         1.53 o                         
   2 -10   1        263.11        237.04         6.26 o                         
   3 -10   1        186.49        177.07         5.60 o                         
   4 -10   1          0.23          3.93         1.71 o                         
   5 -10   1          0.69          0.47         2.48 o                         
   6 -10   1        122.49        132.18         7.93 o                         
   7 -10   1          0.46         -0.95         3.08 o                         
  -8  -9   1          0.48         -1.95         2.61 o                         
  -7  -9   1         49.25         51.75         4.71 o                         
  -6  -9   1         25.58         36.56         3.76 o                         
  -5  -9   1         30.84         34.78         3.37 o                         
  -4  -9   1        315.74        304.85         7.05 o                         
  -3  -9   1          8.32         13.64         2.78 o                         
  -2  -9   1          2.54          1.94         0.73 o                         
  -1  -9   1          2.26          2.90         0.74 o                         
   0  -9   1         22.28         20.13         1.42 o                         
   1  -9   1        114.13        113.51         3.23 o                         
   2  -9   1        341.16        315.05         6.97 o                         
   3  -9   1         52.33         49.11         4.61 o                         
   4  -9   1          4.60          5.06         2.66 o                         
   5  -9   1          9.60          8.70         2.10 o                         
   6  -9   1         33.34         34.92         3.56 o                         
   7  -9   1          5.10          7.93         3.67 o                         
  -8  -8   1         68.92         67.91         5.26 o                         
  -7  -8   1          1.14          2.91         3.73 o                         
  -6  -8   1         29.35         40.47         3.79 o                         
  -5  -8   1        115.39         91.62         4.29 o                         
  -4  -8   1        295.49        237.67         8.34 o                         
  -3  -8   1         26.62         27.28         1.52 o                         
  -2  -8   1        206.21        214.85         2.76 o                         
  -1  -8   1         80.44         81.61         1.68 o                         
   0  -8   1         27.93         32.79         1.21 o                         
   1  -8   1         12.69         15.91         1.10 o                         
   2  -8   1        264.47        241.64        10.29 o                         
   3  -8   1          0.57          0.95         1.28 o                         
   4  -8   1        147.73        144.27         4.68 o                         
   5  -8   1        188.21        177.07         5.82 o                         
   6  -8   1          0.02         -0.22         1.72 o                         
   7  -8   1         20.14         27.08         3.47 o                         
   8  -8   1         23.68         24.73         4.85 o                         
  -9  -7   1         18.30         18.34         4.38 o                         
  -8  -7   1         52.38         61.04         4.87 o                         
  -7  -7   1         67.25         86.39         4.98 o                         
  -6  -7   1          0.85         -0.16         1.79 o                         
  -5  -7   1        180.09        146.42         4.88 o                         
  -4  -7   1         18.20          9.73         1.76 o                         
  -3  -7   1         84.78         91.06         1.99 o                         
  -2  -7   1         38.66         41.88         1.22 o                         
  -1  -7   1        853.29        849.64         6.76 o                         
   0  -7   1        189.11        185.27         2.31 o                         
   1  -7   1        231.15        217.92         2.91 o                         
   2  -7   1         63.95         63.04         1.68 o                         
   3  -7   1         38.76         44.62         2.11 o                         
   4  -7   1        422.25        404.34         6.49 o                         
   5  -7   1        176.58        193.97         4.55 o                         
   6  -7   1        111.96        103.60         4.56 o                         
   7  -7   1          9.07          5.07         2.10 o                         
   8  -7   1         39.65         37.39         6.21 o                         
  -9  -6   1          0.09         -2.72         2.72 o                         
  -8  -6   1         46.72         45.61         4.04 o                         
  -7  -6   1         57.30         72.50         8.40 o                         
  -6  -6   1         13.26         10.80         2.27 o                         
  -5  -6   1          0.34          1.38         1.33 o                         
  -4  -6   1        116.45        108.56         3.16 o                         
  -3  -6   1          1.08          0.56         0.49 o                         
  -2  -6   1          3.48          4.40         0.57 o                         
  -1  -6   1          3.06          3.71         0.51 o                         
   0  -6   1          0.19         -0.36         0.38 o                         
   1  -6   1         58.12         47.79         1.14 o                         
   2  -6   1         25.37         34.43         1.25 o                         
   3  -6   1         26.13         26.26         1.32 o                         
   4  -6   1          1.81          1.75         0.94 o                         
   5  -6   1         79.84         71.63         2.38 o                         
   6  -6   1          0.61          1.13         1.95 o                         
   7  -6   1         26.42         31.59         3.26 o                         
   8  -6   1          1.84         -1.15         1.99 o                         
  -9  -5   1          6.57          3.28         5.21 o                         
  -8  -5   1         19.62         19.83         3.12 o                         
  -7  -5   1          0.13         -0.05         2.48 o                         
  -6  -5   1         17.38         13.19         4.20 o                         
  -5  -5   1          6.24          7.16         1.68 o                         
  -4  -5   1        470.78        446.72        10.20 o                         
  -3  -5   1        132.48        135.40         2.09 o                         
  -2  -5   1         11.87          9.11         0.61 o                         
  -1  -5   1        136.28        167.64         1.94 o                         
   0  -5   1        128.58        131.81         1.66 o                         
   1  -5   1         29.43         34.08         0.85 o                         
   2  -5   1          5.80          5.02         0.64 o                         
   3  -5   1         11.68         17.39         0.88 o                         
   4  -5   1          1.26          0.19         0.54 o                         
   5  -5   1        313.53        281.69         4.40 o                         
   6  -5   1          0.13         -0.61         1.18 o                         
   7  -5   1         58.85         57.38         3.68 o                         
   8  -5   1          0.11         -1.30         2.60 o                         
  -9  -4   1         37.47         33.57         4.04 o                         
  -8  -4   1          3.69          2.88         2.20 o                         
  -7  -4   1         28.95         34.38         4.91 o                         
  -6  -4   1        128.68        136.87         4.48 o                         
  -5  -4   1        222.22        203.63         5.03 o                         
  -4  -4   1          0.90          0.26         0.50 o                         
  -3  -4   1       1155.77       1173.90         9.55 o                         
  -2  -4   1          0.00          0.59         0.43 o                         
  -1  -4   1         21.29         14.12         0.63 o                         
   0  -4   1        454.41        479.19         3.80 o                         
   1  -4   1         46.33         45.40         0.87 o                         
   2  -4   1        485.40        525.60         4.29 o                         
   3  -4   1         59.12         62.98         1.26 o                         
   4  -4   1          0.15          0.87         0.56 o                         
   5  -4   1         38.27         36.22         1.51 o                         
   6  -4   1         63.35         66.74         2.73 o                         
   7  -4   1         33.45         34.58         4.14 o                         
   8  -4   1          7.35          9.94         3.43 o                         
  -9  -3   1         55.88         58.70         4.77 o                         
  -8  -3   1          0.82          0.31         1.83 o                         
  -7  -3   1          0.02         -0.09         1.53 o                         
  -6  -3   1         19.26         22.36         2.39 o                         
  -5  -3   1         83.53         77.99         2.03 o                         
  -4  -3   1         83.43         65.48         1.52 o                         
  -3  -3   1        531.33        548.66         5.05 o                         
  -2  -3   1        389.08        400.96         3.74 o                         
  -1  -3   1       1069.16       1048.93         7.27 o                         
   0  -3   1       2580.48       2706.67        17.57 o                         
   1  -3   1       2263.20       2399.65        18.72 o                         
   2  -3   1         35.79         43.29         0.89 o                         
   3  -3   1        305.28        348.24         4.24 o                         
   4  -3   1          4.38          4.21         0.67 o                         
   5  -3   1          1.18          2.86         0.76 o                         
   6  -3   1         62.14         72.37         2.05 o                         
   7  -3   1         40.84         40.96         2.41 o                         
   8  -3   1         46.59         46.98         4.97 o                         
  -9  -2   1         33.43         29.55         3.67 o                         
  -8  -2   1         17.84         14.84         2.70 o                         
  -7  -2   1         11.66         16.62         2.50 o                         
  -6  -2   1         29.70         33.56         2.24 o                         
  -5  -2   1        976.16        939.98        10.72 o                         
  -4  -2   1          7.56          4.67         0.69 o                         
  -3  -2   1          9.90         11.01         1.03 o                         
  -2  -2   1        115.69        112.31         1.53 o                         
  -1  -2   1        738.07        787.04         6.10 o                         
   0  -2   1          0.35          0.22         0.24 o                         
   1  -2   1        374.45        407.46         3.43 o                         
   2  -2   1        696.19        733.60         5.37 o                         
   3  -2   1        919.40       1064.43         7.75 o                         
   4  -2   1          8.32          8.65         0.69 o                         
   5  -2   1          0.24          0.17         0.59 o                         
   6  -2   1          0.31         -0.64         0.64 o                         
   7  -2   1        436.35        434.40         5.30 o                         
   8  -2   1          8.35          2.25         2.60 o                         
  -9  -1   1         13.16          7.17         3.43 o                         
  -8  -1   1         84.67         80.36         4.26 o                         
  -7  -1   1         17.11         16.24         2.47 o                         
  -6  -1   1        738.34        714.11         7.92 o                         
  -5  -1   1        235.94        224.54         3.19 o                         
  -4  -1   1          2.96          3.43         0.50 o                         
  -3  -1   1       1130.79       1184.44         9.41 o                         
  -2  -1   1        757.52        792.25         7.42 o                         
  -1  -1   1        562.91        572.87         4.51 o                         
   0  -1   1        118.26        123.01         1.07 o                         
   1  -1   1       1450.98       1581.59        10.83 o                         
   2  -1   1         99.92        108.50         1.27 o                         
   3  -1   1        931.20       1024.83         7.42 o                         
   4  -1   1        223.47        267.35         2.84 o                         
   5  -1   1        399.13        382.38         3.92 o                         
   6  -1   1        225.70        208.77         2.94 o                         
   7  -1   1        211.17        205.32         3.89 o                         
   8  -1   1        104.94        101.84         7.34 o                         
   9  -1   1         17.41         17.04         4.73 o                         
  -9   0   1          5.35          0.83         3.08 o                         
  -8   0   1         88.76         85.04         4.46 o                         
  -7   0   1          3.91          4.41         1.44 o                         
  -6   0   1          0.00         -0.46         0.84 o                         
  -5   0   1        557.56        529.09         5.54 o                         
  -4   0   1          2.36          1.24         0.46 o                         
  -3   0   1        204.67        221.75         2.29 o                         
  -2   0   1         59.22         80.16         1.07 o                         
  -1   0   1        468.57        479.89         3.41 o                         
   0   0   1        330.75        330.67        12.07 o                         
   1   0   1       5733.87       5852.00        38.02 o                         
   2   0   1        761.85        814.90         5.73 o                         
   3   0   1         96.28        100.16         1.38 o                         
   4   0   1        137.19        137.75         1.86 o                         
   5   0   1        532.79        521.46         4.79 o                         
   6   0   1        309.80        299.56         5.06 o                         
   7   0   1          5.33          4.63         1.44 o                         
   8   0   1          4.83          3.40         1.79 o                         
   9   0   1          0.71         -3.08         3.08 o                         
  -9   1   1         39.84         53.13         6.03 o                         
  -8   1   1        232.33        234.42         8.99 o                         
  -7   1   1        103.80        104.45         3.37 o                         
  -6   1   1        339.13        315.82         4.67 o                         
  -5   1   1        162.71        162.30         2.38 o                         
  -4   1   1         20.22         20.16         0.91 o                         
  -3   1   1          6.64          8.05         0.69 o                         
  -2   1   1       1809.05       1932.75        14.45 o                         
  -1   1   1       6059.48       6299.90        41.04 o                         
   0   1   1        290.05        285.32         2.43 o                         
   1   1   1          5.87          6.03         0.28 o                         
   2   1   1       1378.28       1382.77         9.26 o                         
   3   1   1          0.10          0.20         0.31 o                         
   4   1   1         66.63         65.47         1.35 o                         
   5   1   1         45.52         51.06         1.33 o                         
   6   1   1          0.51          0.25         0.68 o                         
   7   1   1         31.34         34.49         2.39 o                         
   8   1   1         31.16         32.12         3.27 o                         
   9   1   1         19.68         18.10         4.97 o                         
  10   1   1          0.00         -4.38         4.38 o                         
  -9   2   1          8.39         13.84         4.02 o                         
  -8   2   1         33.75         31.00         4.38 o                         
  -7   2   1         36.75         40.61         3.05 o                         
  -6   2   1         41.16         40.10         2.13 o                         
  -5   2   1          8.12          9.29         0.86 o                         
  -4   2   1          0.41         -0.12         0.44 o                         
  -3   2   1        860.78        913.69         7.48 o                         
  -2   2   1          2.32          5.11         0.53 o                         
  -1   2   1       6450.40       6832.20        44.64 o                         
   0   2   1       1382.21       1506.60         9.88 o                         
   1   2   1         57.16         70.91         1.01 o                         
   2   2   1         12.83         15.56         0.64 o                         
   3   2   1        182.85        199.08         2.04 o                         
   4   2   1        178.67        205.69         2.33 o                         
   5   2   1         52.31         51.92         1.33 o                         
   6   2   1        153.92        148.96         3.00 o                         
   7   2   1        265.71        240.25         5.08 o                         
   8   2   1         28.02         28.17         3.96 o                         
   9   2   1          0.99         -3.31         3.31 o                         
  10   2   1          1.39         -3.90         3.90 o                         
  -9   3   1         15.72          7.45         3.90 o                         
  -8   3   1         11.90          9.29         2.27 o                         
  -7   3   1          8.74          9.23         2.13 o                         
  -6   3   1        154.87        169.99         3.82 o                         
  -5   3   1         90.34        104.00         2.00 o                         
  -4   3   1         90.23        112.74         1.88 o                         
  -3   3   1        556.95        655.12         5.32 o                         
  -2   3   1        291.72        318.10         3.48 o                         
  -1   3   1         85.60         70.40         2.22 o                         
   0   3   1        702.28        730.25         5.18 o                         
   1   3   1        191.89        195.00         1.80 o                         
   2   3   1          9.78          7.52         0.55 o                         
   3   3   1        457.58        457.15         4.36 o                         
   4   3   1         14.45         11.55         0.66 o                         
   5   3   1        292.24        275.11         3.56 o                         
   6   3   1        105.78        103.35         3.11 o                         
   7   3   1         62.46         53.75         3.61 o                         
   8   3   1         55.84         49.72         4.14 o                         
   9   3   1         34.70         36.56         6.27 o                         
  -8   4   1          2.80          1.66         2.60 o                         
  -7   4   1          3.62          3.24         1.87 o                         
  -6   4   1        105.91        132.78         3.90 o                         
  -5   4   1         56.89         52.29         1.92 o                         
  -4   4   1         58.33         67.83         1.55 o                         
  -3   4   1        315.18        343.62         3.70 o                         
  -2   4   1         40.94         46.86         1.19 o                         
  -1   4   1        582.79        598.00         5.14 o                         
   0   4   1        936.64        970.03         6.88 o                         
   1   4   1         72.49         87.77         1.19 o                         
   2   4   1        497.49        542.22         4.86 o                         
   3   4   1        212.40        211.01         3.58 o                         
   4   4   1        195.72        214.39         2.88 o                         
   5   4   1        335.55        310.01         5.26 o                         
   6   4   1         36.44         34.02         2.16 o                         
   7   4   1          0.10          0.52         1.36 o                         
   8   4   1         18.27         21.03         2.76 o                         
   9   4   1        182.07        203.89        10.65 o                         
  -8   5   1         21.08         18.70         4.14 o                         
  -7   5   1          0.96          2.74         1.67 o                         
  -6   5   1        357.21        353.15        14.26 o                         
  -5   5   1         34.45         28.93         2.43 o                         
  -4   5   1         95.02         97.15         2.37 o                         
  -3   5   1        258.76        261.62         2.89 o                         
  -2   5   1        121.52        142.89         2.18 o                         
  -1   5   1        108.71        111.83         1.79 o                         
   0   5   1        208.97        236.88         2.66 o                         
   1   5   1         27.75         28.35         0.96 o                         
   2   5   1       1208.30       1267.00        10.11 o                         
   3   5   1        568.63        614.27         5.74 o                         
   4   5   1        237.77        231.09         3.13 o                         
   5   5   1         25.11         21.00         1.85 o                         
   6   5   1         11.43         12.28         1.96 o                         
   7   5   1          3.54          2.13         1.68 o                         
   8   5   1         11.07          9.44         2.29 o                         
   9   5   1         20.35         16.68         4.85 o                         
  -8   6   1          0.46          0.00         2.84 o                         
  -7   6   1          7.16          7.39         2.12 o                         
  -6   6   1          3.86          6.96         1.87 o                         
  -5   6   1          1.18          1.48         1.29 o                         
  -4   6   1        233.26        214.61         3.68 o                         
  -3   6   1         47.30         46.59         1.59 o                         
  -2   6   1        455.29        448.84         4.66 o                         
  -1   6   1        234.34        238.21         2.95 o                         
   0   6   1         71.73         80.57         1.58 o                         
   1   6   1         22.15         23.39         1.47 o                         
   2   6   1          7.77          9.70         0.71 o                         
   3   6   1        130.23        115.86         2.11 o                         
   4   6   1         41.69         46.33         1.58 o                         
   5   6   1         32.56         30.41         3.08 o                         
   6   6   1         38.66         33.68         2.83 o                         
   7   6   1         78.40         80.52         4.50 o                         
   8   6   1          1.53         -1.15         1.74 o                         
   9   6   1          5.40         -1.66         3.79 o                         
  -8   7   1          1.06          0.83         3.43 o                         
  -7   7   1          7.10          8.89         2.30 o                         
  -6   7   1         30.16         38.11         3.34 o                         
  -5   7   1         49.69         49.47         3.22 o                         
  -4   7   1          0.02         -0.65         0.80 o                         
  -3   7   1         31.76         35.50         2.09 o                         
  -2   7   1         91.62         87.82         1.99 o                         
  -1   7   1          0.17          0.44         0.62 o                         
   0   7   1        237.86        237.67         2.62 o                         
   1   7   1       1038.31       1061.80         8.97 o                         
   2   7   1        275.63        282.97         3.26 o                         
   3   7   1         37.23         39.58         1.46 o                         
   4   7   1          0.65          2.88         1.01 o                         
   5   7   1        199.74        183.77         6.39 o                         
   6   7   1        167.04        151.65         4.94 o                         
   7   7   1         42.54         50.47         6.57 o                         
   8   7   1         56.35         57.95         8.07 o                         
   9   7   1         24.36         31.48         6.51 o                         
  -8   8   1         20.60         15.03         4.38 o                         
  -7   8   1         39.38         49.24         4.10 o                         
  -6   8   1         22.88         31.81         3.31 o                         
  -5   8   1         17.97         19.85         2.60 o                         
  -4   8   1          0.00          0.64         1.53 o                         
  -3   8   1         84.18         82.08         2.95 o                         
  -2   8   1          0.02          1.50         1.06 o                         
  -1   8   1         31.06         33.49         1.48 o                         
   0   8   1         33.88         34.78         1.76 o                         
   1   8   1        165.91        156.24         2.25 o                         
   2   8   1          0.05          0.19         0.57 o                         
   3   8   1          5.91          5.52         0.93 o                         
   4   8   1        286.54        288.15         4.79 o                         
   5   8   1         55.08         53.46         3.12 o                         
   6   8   1         58.80         67.79         3.78 o                         
   7   8   1         34.43         49.63        11.89 o                         
   8   8   1          4.52         15.87         5.86 o                         
   9   8   1          0.28          6.22         6.98 o                         
  -7   9   1         62.14         64.32         4.51 o                         
  -6   9   1         27.60         30.38         3.35 o                         
  -5   9   1        115.28        111.93         6.03 o                         
  -4   9   1          4.01          4.14         2.48 o                         
  -3   9   1         62.86         65.25         2.73 o                         
  -2   9   1        163.27        161.63         4.67 o                         
  -1   9   1        198.62        191.30         3.44 o                         
   0   9   1         42.44         40.67         1.81 o                         
   1   9   1         92.82         95.06         2.14 o                         
   2   9   1         42.37         39.75         1.66 o                         
   3   9   1         68.24         78.61         2.44 o                         
   4   9   1        281.07        231.77         4.45 o                         
   5   9   1         20.96         30.35         3.79 o                         
   6   9   1         45.81         50.07         9.64 o                         
   7   9   1        125.46        130.11        14.55 o                         
   8   9   1         16.75         34.08         8.05 o                         
  -7  10   1         12.20         14.44         4.14 o                         
  -6  10   1         10.78         11.79         2.66 o                         
  -5  10   1         36.90         40.35         5.09 o                         
  -4  10   1         42.56         49.34         5.09 o                         
  -3  10   1         33.44         31.98         2.97 o                         
  -2  10   1          5.86          8.56         1.82 o                         
  -1  10   1         24.53         31.85         2.15 o                         
   0  10   1        153.49        154.14         3.85 o                         
   1  10   1        212.67        204.98         3.66 o                         
   2  10   1         20.64         22.34         2.67 o                         
   3  10   1        181.05        174.49         3.65 o                         
   4  10   1          3.13          5.87         1.65 o                         
   5  10   1         79.62         84.30         4.27 o                         
   6  10   1          0.49          3.25         4.61 o                         
   7  10   1         17.08         18.01         5.21 o                         
   8  10   1         18.12         31.24         8.76 o                         
  -6  11   1          7.40          1.55         2.30 o                         
  -5  11   1          0.21         -0.47         2.72 o                         
  -4  11   1          9.32         21.54         4.02 o                         
  -3  11   1        147.79        144.84         7.57 o                         
  -2  11   1          0.04          0.71         2.37 o                         
  -1  11   1          0.19          0.30         1.73 o                         
   0  11   1        148.76        141.56         3.89 o                         
   1  11   1        161.47        168.37         5.51 o                         
   2  11   1         16.08         16.61         2.56 o                         
   3  11   1          1.59          2.66         1.93 o                         
   4  11   1          1.45          0.86         1.67 o                         
   5  11   1         37.99         39.31         3.58 o                         
   6  11   1          0.11          2.95         2.42 o                         
   7  11   1        130.01        127.53         9.64 o                         
   8  11   1          6.27          3.31         6.39 o                         
  -5  12   1          0.01          4.50         3.43 o                         
  -4  12   1         34.82         33.61         5.21 o                         
  -2  12   1        231.06        218.27        14.44 o                         
  -1  12   1        177.70        169.71         4.57 o                         
   0  12   1         85.46         86.49         3.47 o                         
   1  12   1          0.87          3.52         2.04 o                         
   2  12   1         78.32         70.42         4.31 o                         
   3  12   1          0.35          1.71         2.15 o                         
   4  12   1         42.20         46.25         4.16 o                         
   5  12   1         25.38         19.27         2.98 o                         
   6  12   1          2.68          1.45         3.37 o                         
   7  12   1         24.68         35.01         4.73 o                         
  -5  13   1          6.31          9.11         4.02 o                         
  -4  13   1         33.79         36.68         5.68 o                         
  -2  13   1        215.91        209.37         9.76 o                         
  -1  13   1         33.16         37.68         2.90 o                         
   0  13   1        136.52        126.25         5.61 o                         
   1  13   1         47.87         52.84         4.15 o                         
   2  13   1         10.13         13.25         2.87 o                         
   3  13   1         34.29         38.90         4.97 o                         
   4  13   1         11.08          8.25         2.89 o                         
   5  13   1         14.38         16.72         7.16 o                         
   6  13   1          0.02          2.84         2.72 o                         
   7  13   1         51.93         45.02         9.11 o                         
  -4  14   1          8.15          6.78         2.67 o                         
  -3  14   1        202.15        210.63        10.06 o                         
  -2  14   1         40.46         37.95         4.61 o                         
  -1  14   1         71.71         73.80         5.42 o                         
   0  14   1         36.80         41.08         4.11 o                         
   1  14   1          4.83          5.09         2.52 o                         
   2  14   1          6.99          5.30         4.14 o                         
   3  14   1         19.02         19.28         8.11 o                         
   4  14   1         46.65         52.70         4.88 o                         
   5  14   1         65.98         71.34         5.36 o                         
   6  14   1        103.05        125.67         7.81 o                         
  -3  15   1          8.14          9.70         3.79 o                         
  -2  15   1          1.17          4.89         2.58 o                         
  -1  15   1          9.35         14.20         4.26 o                         
   0  15   1          5.91         11.82         2.91 o                         
   1  15   1         23.98         30.58         3.86 o                         
   2  15   1         57.48         55.26         4.92 o                         
   3  15   1          3.85          5.61         3.49 o                         
   4  15   1         33.98         31.23         4.35 o                         
   5  15   1          0.03          4.73         3.67 o                         
  -1  16   1         20.15         24.61         4.97 o                         
   0  16   1          4.60         13.34         3.02 o                         
   1  16   1          0.66          2.72         2.71 o                         
   2  16   1          1.08          2.73         2.87 o                         
   3  16   1          4.22          4.20         6.33 o                         
   4  16   1          6.04          9.23         3.31 o                         
  -2 -16   2          3.14          5.09         4.38 o                         
  -1 -16   2         42.80         41.20         5.98 o                         
   0 -16   2          2.63         17.87         4.73 o                         
   1 -16   2         13.83         22.84         5.68 o                         
  -4 -15   2         23.23         19.29         4.50 o                         
  -3 -15   2         39.44         43.00         4.68 o                         
  -2 -15   2         77.20         74.33         5.23 o                         
  -1 -15   2          4.86          4.04         3.67 o                         
   0 -15   2         18.44         14.32         5.21 o                         
   1 -15   2         30.03         32.07         6.03 o                         
   2 -15   2         21.25         19.34         4.26 o                         
   3 -15   2          7.38          5.32         4.38 o                         
  -5 -14   2         33.07         35.50         5.44 o                         
  -4 -14   2          0.09          2.96         3.55 o                         
  -3 -14   2         13.09         19.41         3.56 o                         
  -2 -14   2         17.20         24.71         3.52 o                         
  -1 -14   2          0.95          0.59         2.31 o                         
   0 -14   2          5.11         14.44         4.73 o                         
   1 -14   2         30.97         26.86         6.39 o                         
   2 -14   2         22.31         22.13         9.23 o                         
   3 -14   2         51.22         64.61        16.03 o                         
   4 -14   2         11.18          7.57         4.26 o                         
  -6 -13   2         15.83         16.42         9.76 o                         
  -5 -13   2         16.57         18.58         4.14 o                         
  -4 -13   2          0.03         -2.25         2.72 o                         
  -3 -13   2         96.44        109.86         5.73 o                         
  -2 -13   2         10.40          5.88         2.45 o                         
  -1 -13   2          0.54          6.70         3.49 o                         
   0 -13   2         25.11         24.32         3.24 o                         
   1 -13   2          0.44          4.13         2.33 o                         
   2 -13   2         22.68         24.40         3.30 o                         
   3 -13   2          7.49         13.93         4.02 o                         
   4 -13   2        166.11        166.38         9.35 o                         
   5 -13   2          2.73          1.85         2.46 o                         
  -7 -12   2          0.02         -0.55        11.95 o                         
  -6 -12   2        335.09        327.55        14.20 o                         
  -5 -12   2          0.13         -2.20         6.15 o                         
  -4 -12   2          7.21          4.25         3.14 o                         
  -3 -12   2          6.88          8.76         3.19 o                         
  -2 -12   2          0.41         -0.83         2.31 o                         
  -1 -12   2          0.08          3.61         2.25 o                         
   0 -12   2         11.89         14.31         2.58 o                         
   1 -12   2        224.20        215.01         6.59 o                         
   2 -12   2         13.18         15.37         3.90 o                         
   3 -12   2         12.07         14.58         2.90 o                         
   4 -12   2         17.66         18.31         3.19 o                         
   5 -12   2          8.57          5.03         2.43 o                         
  -7 -11   2         13.77         19.88         7.75 o                         
  -6 -11   2          2.23          3.59         2.78 o                         
  -5 -11   2          3.36          3.98         2.56 o                         
  -4 -11   2         51.51         51.65         3.90 o                         
  -3 -11   2         16.26         14.41         2.47 o                         
  -2 -11   2          7.67          6.82         2.17 o                         
  -1 -11   2         45.09         45.04         2.62 o                         
   0 -11   2         75.07         73.87         4.32 o                         
   1 -11   2         98.91         98.68         4.49 o                         
   2 -11   2          0.14          2.51         1.95 o                         
   3 -11   2        218.08        216.40         6.56 o                         
   4 -11   2          0.04          2.98         3.19 o                         
   5 -11   2          0.29         -1.73         1.73 o                         
   6 -11   2         11.72         14.20         3.90 o                         
  -8 -10   2          0.07         -3.19         3.19 o                         
  -7 -10   2          6.38          7.03         3.21 o                         
  -6 -10   2          0.85         -2.22         2.22 o                         
  -5 -10   2          0.01         -2.00         4.61 o                         
  -4 -10   2          3.70          3.62         2.66 o                         
  -3 -10   2         85.29         73.88         7.34 o                         
  -2 -10   2          7.45         10.64         1.29 o                         
  -1 -10   2          0.14          1.59         0.86 o                         
   0 -10   2        705.57        673.68        11.45 o                         
   1 -10   2         52.29         49.50         3.33 o                         
   2 -10   2         11.39         16.93         2.44 o                         
   3 -10   2        284.41        268.89         7.02 o                         
   4 -10   2          0.15          2.13         1.67 o                         
   5 -10   2          8.77          8.78         1.90 o                         
   6 -10   2          5.84         10.89         3.79 o                         
   7 -10   2        228.47        251.34        11.36 o                         
  -8  -9   2          0.03         -1.28         7.45 o                         
  -7  -9   2          3.88          4.40         4.44 o                         
  -6  -9   2         29.04         34.33         3.87 o                         
  -5  -9   2          0.06          3.24         2.01 o                         
  -4  -9   2        141.36        140.92         5.09 o                         
  -3  -9   2          1.65         -0.07         1.60 o                         
  -2  -9   2        284.05        251.29         3.38 o                         
  -1  -9   2        857.64        788.92         9.93 o                         
   0  -9   2        119.77        121.30         3.06 o                         
   1  -9   2          0.05         -0.77         1.29 o                         
   2  -9   2        444.04        416.08         8.37 o                         
   3  -9   2         34.99         36.30         3.00 o                         
   4  -9   2         14.76         12.01         1.72 o                         
   5  -9   2         76.10         75.73         6.15 o                         
   6  -9   2          0.14          4.97         3.08 o                         
   7  -9   2          5.64          1.77         3.31 o                         
  -8  -8   2          1.94          3.30         6.74 o                         
  -7  -8   2         93.80        107.29         5.73 o                         
  -6  -8   2         23.18         24.82         4.02 o                         
  -5  -8   2          0.04         -1.51         1.59 o                         
  -4  -8   2          9.16          1.55         1.51 o                         
  -3  -8   2        182.68        162.16         3.78 o                         
  -2  -8   2        152.67        136.13         2.30 o                         
  -1  -8   2        325.79        287.58         3.28 o                         
   0  -8   2        629.43        607.39         5.38 o                         
   1  -8   2         19.45         18.90         1.12 o                         
   2  -8   2         81.50         79.46         3.49 o                         
   3  -8   2          2.52          2.91         1.46 o                         
   4  -8   2          0.70          2.88         1.55 o                         
   5  -8   2          4.74          7.11         3.55 o                         
   6  -8   2         17.14         29.11         4.50 o                         
   7  -8   2        107.69        130.52         7.81 o                         
   8  -8   2         54.88         62.95         6.39 o                         
  -9  -7   2         35.72         33.37         5.44 o                         
  -8  -7   2         25.65         37.11         4.55 o                         
  -7  -7   2         21.49         30.36         3.83 o                         
  -6  -7   2          8.56          8.97         2.56 o                         
  -5  -7   2        106.88        107.83         4.40 o                         
  -4  -7   2        113.45         83.11         3.63 o                         
  -3  -7   2        179.08        143.03         3.83 o                         
  -2  -7   2         51.66         45.27         1.28 o                         
  -1  -7   2        560.63        578.64         5.06 o                         
   0  -7   2          0.51         -0.42         0.47 o                         
   1  -7   2         18.92         19.79         0.92 o                         
   2  -7   2         97.33         94.80         2.34 o                         
   3  -7   2        106.76        106.06         3.84 o                         
   4  -7   2        266.42        249.85         5.71 o                         
   5  -7   2        702.44        679.89         9.64 o                         
   6  -7   2         34.73         38.83         2.80 o                         
   7  -7   2         48.42         43.55         5.56 o                         
   8  -7   2          6.02          6.98         3.55 o                         
  -9  -6   2         16.63         13.61         4.14 o                         
  -8  -6   2          1.99          4.73         2.96 o                         
  -7  -6   2         39.08         53.10         4.55 o                         
  -6  -6   2         98.54         91.57         6.45 o                         
  -5  -6   2        155.26        142.68         4.91 o                         
  -4  -6   2          5.38          7.25         2.48 o                         
  -3  -6   2         20.47         23.74         1.21 o                         
  -2  -6   2         50.73         49.21         1.21 o                         
  -1  -6   2          0.84         -0.20         0.43 o                         
   0  -6   2         26.16         24.23         0.89 o                         
   1  -6   2        467.77        473.38         4.65 o                         
   2  -6   2        830.52        834.19         7.31 o                         
   3  -6   2        305.18        309.03         5.66 o                         
   4  -6   2          0.36          0.16         0.91 o                         
   5  -6   2        108.93        110.06         3.39 o                         
   6  -6   2         71.62         68.18         5.24 o                         
   7  -6   2          3.92          6.38         2.16 o                         
   8  -6   2         42.17         47.92         5.68 o                         
  -9  -5   2         10.23          6.42         2.78 o                         
  -8  -5   2         38.99         51.71         4.49 o                         
  -7  -5   2         10.78          7.22         2.84 o                         
  -6  -5   2         22.41         25.80         3.79 o                         
  -5  -5   2         11.88         14.26         3.25 o                         
  -4  -5   2        143.63        138.08         2.42 o                         
  -3  -5   2        623.23        621.06         5.92 o                         
  -2  -5   2         18.27         17.74         0.96 o                         
  -1  -5   2        449.83        444.00         3.84 o                         
   0  -5   2        113.15        129.80         1.69 o                         
   1  -5   2        154.29        153.91         2.11 o                         
   2  -5   2        837.99        871.56         7.41 o                         
   3  -5   2         65.93         69.93         1.42 o                         
   4  -5   2         85.13         85.63         1.74 o                         
   5  -5   2          0.00          0.80         0.92 o                         
   6  -5   2        137.35        129.78         3.77 o                         
   7  -5   2          1.83         -0.17         1.67 o                         
   8  -5   2         41.05         46.03         5.44 o                         
  -9  -4   2          0.11         -2.20         2.34 o                         
  -8  -4   2         75.61         85.59         4.72 o                         
  -7  -4   2         32.27         46.35         3.59 o                         
  -6  -4   2         13.66         21.89         3.31 o                         
  -5  -4   2        270.89        254.05         5.85 o                         
  -4  -4   2         18.93         26.37         1.21 o                         
  -3  -4   2          1.86          2.51         0.56 o                         
  -2  -4   2          6.32          2.42         0.53 o                         
  -1  -4   2        810.26        824.56         6.12 o                         
   0  -4   2        137.04        147.45         1.69 o                         
   1  -4   2        840.20        876.24         7.12 o                         
   2  -4   2        801.41        868.54         8.09 o                         
   3  -4   2         35.17         38.65         1.05 o                         
   4  -4   2          0.77          0.16         0.51 o                         
   5  -4   2          0.71          0.53         0.63 o                         
   6  -4   2        109.92        107.75         2.80 o                         
   7  -4   2         35.09         38.52         2.70 o                         
   8  -4   2          9.19         13.49         3.19 o                         
  -9  -3   2          0.42         -3.78         4.14 o                         
  -8  -3   2          2.02         -1.71         1.90 o                         
  -7  -3   2          8.28          8.40         2.24 o                         
  -6  -3   2        303.95        298.85         6.77 o                         
  -5  -3   2        452.25        421.83         5.93 o                         
  -4  -3   2        110.79        108.58         2.05 o                         
  -3  -3   2        121.71        140.37         2.11 o                         
  -2  -3   2        838.96        926.75         7.58 o                         
  -1  -3   2       1148.02       1163.01         8.99 o                         
   0  -3   2        641.47        687.55         5.03 o                         
   1  -3   2        872.42        928.71         7.30 o                         
   2  -3   2        214.15        225.46         3.19 o                         
   3  -3   2       1046.79       1165.29         9.37 o                         
   4  -3   2         40.04         34.04         1.11 o                         
   5  -3   2         78.31         84.94         2.00 o                         
   6  -3   2        101.02         95.06         2.33 o                         
   7  -3   2         18.85         16.11         1.62 o                         
   8  -3   2          2.99          0.71         2.60 o                         
  -9  -2   2          0.00         -3.43         3.43 o                         
  -8  -2   2          3.93         -0.32         2.04 o                         
  -7  -2   2        595.20        566.23        10.61 o                         
  -6  -2   2        307.78        271.07         8.02 o                         
  -5  -2   2        500.61        482.76         5.75 o                         
  -4  -2   2         49.81         42.34         1.36 o                         
  -3  -2   2        324.71        346.81         3.66 o                         
  -2  -2   2       1250.51       1324.37        10.24 o                         
  -1  -2   2       3003.16       3252.50        32.01 o                         
   0  -2   2       2371.25       2560.16        16.56 o                         
   1  -2   2        528.66        559.15         4.74 o                         
   2  -2   2       1295.59       1381.81         9.47 o                         
   3  -2   2          4.12          5.14         0.55 o                         
   4  -2   2        148.67        163.66         2.14 o                         
   5  -2   2         17.06         23.36         1.14 o                         
   6  -2   2         72.94         63.74         1.76 o                         
   7  -2   2         18.52         14.50         1.25 o                         
   8  -2   2         40.07         34.45         3.51 o                         
  -9  -1   2          3.74          1.18         2.96 o                         
  -8  -1   2          0.51         -0.90         3.19 o                         
  -7  -1   2          0.71          1.48         1.76 o                         
  -6  -1   2          4.95          3.25         1.06 o                         
  -5  -1   2        493.33        467.68         5.63 o                         
  -4  -1   2         30.60         37.12         1.26 o                         
  -3  -1   2         66.67         65.86         1.39 o                         
  -2  -1   2        406.14        417.45         3.84 o                         
  -1  -1   2       1810.21       1904.40        13.85 o                         
   0  -1   2        380.41        438.70         3.54 o                         
   1  -1   2        468.48        492.79         6.73 o                         
   2  -1   2         60.29         56.29         1.02 o                         
   3  -1   2        356.44        410.48         3.51 o                         
   4  -1   2        207.69        247.46         2.69 o                         
   5  -1   2        149.73        161.52         2.34 o                         
   6  -1   2        900.56        857.98         7.34 o                         
   7  -1   2          7.93         10.62         1.25 o                         
   8  -1   2         54.78         52.50         4.14 o                         
  -9   0   2         33.99         33.01         5.09 o                         
  -8   0   2          8.43          0.12         2.60 o                         
  -7   0   2         82.64         81.18         3.11 o                         
  -6   0   2        791.21        763.30         9.63 o                         
  -5   0   2        236.70        240.62         3.55 o                         
  -4   0   2          2.26          1.53         0.50 o                         
  -3   0   2        176.67        179.94         2.03 o                         
  -2   0   2          3.29          2.80         0.55 o                         
  -1   0   2       2140.06       2290.20        14.97 o                         
   0   0   2        677.25        724.74         4.96 o                         
   1   0   2        138.84        129.69         1.44 o                         
   2   0   2        565.26        559.51         4.16 o                         
   3   0   2          0.00          0.22         0.32 o                         
   4   0   2         41.55         35.65         1.00 o                         
   5   0   2        463.30        427.43         4.58 o                         
   6   0   2         23.10         23.99         1.39 o                         
   7   0   2         51.05         48.48         2.53 o                         
   8   0   2         60.19         63.30         5.09 o                         
   9   0   2          1.62         -1.77         3.31 o                         
  -9   1   2         56.09         61.06         6.39 o                         
  -8   1   2         12.87         23.31         4.38 o                         
  -7   1   2         13.05         10.97         1.95 o                         
  -6   1   2        468.92        448.21         6.85 o                         
  -5   1   2         52.72         63.43         1.56 o                         
  -4   1   2        150.85        173.95         2.25 o                         
  -3   1   2        174.45        201.95         2.23 o                         
  -2   1   2       1339.36       1434.89        10.72 o                         
  -1   1   2       1231.49       1406.48        11.66 o                         
   0   1   2       2490.60       2694.10        21.22 o                         
   1   1   2        902.78        917.50         6.97 o                         
   2   1   2          2.72          2.04         0.30 o                         
   3   1   2       1655.95       1834.75        15.21 o                         
   4   1   2        111.24        120.69         1.71 o                         
   5   1   2          4.77          5.58         0.67 o                         
   6   1   2        112.82        106.53         2.18 o                         
   7   1   2          0.06         -0.47         1.16 o                         
   8   1   2          1.16          0.20         2.13 o                         
   9   1   2          7.46          0.83         3.67 o                         
  10   1   2         35.80         42.48         6.86 o                         
  -9   2   2         51.76         48.99         6.15 o                         
  -8   2   2          5.89          6.39         3.08 o                         
  -7   2   2          1.11          1.77         1.77 o                         
  -6   2   2         14.15         14.11         1.92 o                         
  -5   2   2          8.03          6.22         0.82 o                         
  -4   2   2         47.15         54.56         1.50 o                         
  -3   2   2       1025.90       1097.17         8.11 o                         
  -2   2   2         81.78         83.09         1.20 o                         
  -1   2   2       3490.65       3787.18        26.75 o                         
   0   2   2      10867.19      11552.23        74.99 o                         
   1   2   2        818.75        772.45         5.38 o                         
   2   2   2        461.82        504.87         4.80 o                         
   3   2   2          8.79         10.98         0.83 o                         
   4   2   2         83.05         86.85         1.41 o                         
   5   2   2         46.45         42.57         1.23 o                         
   6   2   2        138.43        130.37         2.79 o                         
   7   2   2        109.53        104.31         3.34 o                         
   8   2   2        224.81        232.41         7.24 o                         
   9   2   2          3.79          7.22         4.14 o                         
  10   2   2          6.21         -1.30         4.38 o                         
  -9   3   2          0.00         -3.31         3.31 o                         
  -8   3   2          1.71          2.60         3.02 o                         
  -7   3   2         24.04         24.81         2.68 o                         
  -6   3   2         33.54         30.20         2.98 o                         
  -5   3   2          0.69         -0.04         0.72 o                         
  -4   3   2        101.83        119.27         1.94 o                         
  -3   3   2       1082.93       1128.46         8.40 o                         
  -2   3   2          4.39          8.85         0.64 o                         
  -1   3   2        211.90        223.86         2.12 o                         
   0   3   2         57.81         70.78         1.20 o                         
   1   3   2        748.55        759.13         5.44 o                         
   2   3   2        192.27        191.29         2.42 o                         
   3   3   2        102.08        101.95         1.66 o                         
   4   3   2          5.02          9.23         1.09 o                         
   5   3   2        230.06        220.15         3.14 o                         
   6   3   2        636.75        573.51         6.71 o                         
   7   3   2         70.06         65.77         3.13 o                         
   8   3   2         70.12         77.01         4.83 o                         
   9   3   2         88.78         94.19         7.45 o                         
  10   3   2          2.49         -1.18         4.61 o                         
  -8   4   2          2.26         -1.42         1.92 o                         
  -7   4   2         77.24         78.16         4.01 o                         
  -6   4   2        174.81        182.35         4.16 o                         
  -5   4   2         76.93         65.22         2.14 o                         
  -4   4   2          8.04          7.86         0.80 o                         
  -3   4   2        172.66        186.32         2.31 o                         
  -2   4   2         52.38         65.36         1.31 o                         
  -1   4   2        275.15        287.55         3.61 o                         
   0   4   2       1073.68       1111.03         8.56 o                         
   1   4   2        479.90        516.12         4.06 o                         
   2   4   2         61.99         65.39         1.29 o                         
   3   4   2        657.14        671.47         6.03 o                         
   4   4   2        223.10        242.71         3.12 o                         
   5   4   2        548.12        501.64         6.29 o                         
   6   4   2        807.10        753.48         8.22 o                         
   7   4   2          0.28         -0.37         1.21 o                         
   8   4   2         24.43         30.47         3.67 o                         
   9   4   2          7.99         15.03         4.85 o                         
  -8   5   2          0.12         -0.71         2.84 o                         
  -7   5   2         73.71         73.72         5.92 o                         
  -6   5   2        101.82        100.39         4.03 o                         
  -5   5   2         84.96         70.09         2.61 o                         
  -4   5   2        223.79        222.41         4.33 o                         
  -3   5   2          1.83          2.56         0.59 o                         
  -2   5   2          1.87          1.17         0.55 o                         
  -1   5   2          8.87         12.54         0.82 o                         
   0   5   2         33.00         31.22         0.83 o                         
   1   5   2        274.68        287.75         2.72 o                         
   2   5   2        516.17        536.43         5.92 o                         
   3   5   2        148.16        147.39         2.27 o                         
   4   5   2        338.03        304.42         3.73 o                         
   5   5   2        116.48        107.50         3.28 o                         
   6   5   2         32.82         29.53         2.38 o                         
   7   5   2         89.94         94.88         3.42 o                         
   8   5   2          5.67          5.21         3.55 o                         
   9   5   2         26.33         16.21         5.21 o                         
  -8   6   2        168.98        171.82         8.76 o                         
  -7   6   2         30.58         37.87         5.09 o                         
  -6   6   2         67.28         66.46         3.60 o                         
  -5   6   2          6.78          9.63         1.80 o                         
  -4   6   2         58.54         65.66         2.60 o                         
  -3   6   2         24.03         24.00         1.65 o                         
  -2   6   2        183.90        165.15         2.56 o                         
  -1   6   2          0.00         -0.45         0.52 o                         
   0   6   2        162.22        168.32         2.35 o                         
   1   6   2        363.91        399.25         3.63 o                         
   2   6   2        260.01        268.80         2.80 o                         
   3   6   2         56.13         52.22         1.51 o                         
   4   6   2         22.65         16.22         1.17 o                         
   5   6   2        154.41        143.83         3.19 o                         
   6   6   2        261.25        234.59         5.63 o                         
   7   6   2        125.65        123.83         4.54 o                         
   8   6   2          8.24          9.70         4.02 o                         
   9   6   2         20.03         16.57         5.09 o                         
  -8   7   2         30.98         25.80         4.85 o                         
  -7   7   2          0.82         -0.21         1.66 o                         
  -6   7   2         89.82         96.46         4.47 o                         
  -5   7   2         17.30         15.84         2.25 o                         
  -4   7   2          1.90          0.86         1.21 o                         
  -3   7   2        219.09        225.12         4.37 o                         
  -2   7   2         15.80         13.55         1.09 o                         
  -1   7   2        295.01        277.57         3.49 o                         
   0   7   2         72.42         70.29         1.65 o                         
   1   7   2        250.88        237.46         2.67 o                         
   2   7   2        144.27        154.03         2.07 o                         
   3   7   2        319.19        311.78         3.86 o                         
   4   7   2          5.43          8.66         1.21 o                         
   5   7   2         17.65         16.19         1.79 o                         
   6   7   2         29.57         26.09         2.50 o                         
   7   7   2          0.24         -1.58         1.58 o                         
   8   7   2         26.97         84.96         8.40 o                         
   9   7   2         24.26         87.92        10.06 o                         
  -7   8   2          8.00          7.52         2.22 o                         
  -6   8   2         29.83         29.48         3.21 o                         
  -5   8   2         11.50         11.49         2.22 o                         
  -4   8   2          0.06         -1.77         1.77 o                         
  -3   8   2          0.17         -1.33         1.33 o                         
  -2   8   2       1004.98        965.27        12.03 o                         
  -1   8   2         20.91         14.34         1.24 o                         
   0   8   2        119.39        123.91         2.30 o                         
   1   8   2        142.25        139.79         2.38 o                         
   2   8   2          0.88          2.38         0.61 o                         
   3   8   2        465.74        457.46         5.73 o                         
   4   8   2         98.48        107.50         3.39 o                         
   5   8   2        211.84        196.90         6.63 o                         
   6   8   2          3.60          6.74         2.25 o                         
   7   8   2         85.32        101.36         7.38 o                         
   8   8   2         82.04         78.81         7.69 o                         
   9   8   2         24.02         40.45        15.68 o                         
  -7   9   2          0.04          1.89         4.20 o                         
  -6   9   2         41.94         37.42         3.60 o                         
  -5   9   2         74.74         85.04         4.35 o                         
  -4   9   2          0.35          2.84         2.48 o                         
  -3   9   2          4.38          8.28         2.60 o                         
  -2   9   2        382.56        356.91         5.16 o                         
  -1   9   2         30.13         30.52         1.98 o                         
   0   9   2         10.32         11.33         1.22 o                         
   1   9   2         25.37         25.63         1.39 o                         
   2   9   2          0.00         -0.26         0.92 o                         
   3   9   2        216.83        214.38         4.68 o                         
   4   9   2        511.22        489.12         9.55 o                         
   5   9   2         38.95         37.63         3.67 o                         
   6   9   2         28.19         30.06         3.67 o                         
   7   9   2          2.71         13.08         6.86 o                         
   8   9   2         39.13         86.74         9.58 o                         
  -7  10   2         18.95         26.15         4.85 o                         
  -6  10   2         55.01         54.30         4.35 o                         
  -5  10   2         25.96         31.59         4.85 o                         
  -4  10   2         28.64         33.49         4.73 o                         
  -3  10   2         48.08         49.58         4.85 o                         
  -2  10   2          1.87          0.85         1.92 o                         
  -1  10   2        186.11        179.76         4.32 o                         
   0  10   2         28.49         29.39         1.73 o                         
   1  10   2        300.93        291.33         6.82 o                         
   2  10   2         40.79         41.25         3.15 o                         
   3  10   2        153.38        140.88         3.87 o                         
   4  10   2         61.07         61.27         2.99 o                         
   5  10   2          0.73          5.09         1.71 o                         
   6  10   2         53.29         69.84        12.60 o                         
   7  10   2          3.11         20.35         5.32 o                         
   8  10   2         13.64         29.94         6.98 o                         
  -6  11   2         59.16         59.10         5.56 o                         
  -5  11   2          0.36          4.61         3.31 o                         
  -4  11   2         32.48         32.66         4.85 o                         
  -3  11   2          8.77          7.22         2.84 o                         
  -2  11   2          0.90         -0.95         2.48 o                         
  -1  11   2         54.92         54.66         3.96 o                         
   0  11   2        117.31        103.17         4.46 o                         
   1  11   2          6.50          9.67         2.32 o                         
   2  11   2        360.11        322.32         7.62 o                         
   3  11   2        379.24        340.78        17.22 o                         
   4  11   2         35.50         32.82         2.69 o                         
   5  11   2         23.20         24.03         2.56 o                         
   6  11   2         15.18         20.66         5.21 o                         
   7  11   2         38.75         61.30         8.16 o                         
   8  11   2         27.33         47.57         8.40 o                         
  -5  12   2         17.22         20.00         4.50 o                         
  -4  12   2          1.19          4.50         3.19 o                         
  -3  12   2         40.87         45.20         5.68 o                         
  -2  12   2          4.70          4.26         3.08 o                         
  -1  12   2        272.15        270.00         7.19 o                         
   0  12   2        214.22        220.85         5.18 o                         
   1  12   2        259.70        244.02         6.93 o                         
   2  12   2         92.13         90.29         4.64 o                         
   3  12   2         31.19         21.98         3.10 o                         
   4  12   2         83.03         95.64         7.93 o                         
   5  12   2          6.51          5.32         2.62 o                         
   6  12   2         23.23         26.38         3.67 o                         
   7  12   2          6.58          9.70         6.03 o                         
  -4  13   2         24.52         25.56         4.97 o                         
  -3  13   2          0.30          0.69         4.32 o                         
  -2  13   2         19.79         24.49         4.61 o                         
  -1  13   2         76.78         78.89         7.75 o                         
   0  13   2        119.61        118.31         5.39 o                         
   1  13   2         22.35         23.50         3.33 o                         
   2  13   2          0.10          1.01         2.24 o                         
   3  13   2         55.64         64.83         4.55 o                         
   4  13   2        165.83        157.07         6.30 o                         
   5  13   2          4.03         11.15         3.04 o                         
   6  13   2         10.07          9.77         5.92 o                         
   7  13   2         29.73         37.87         7.93 o                         
  -3  14   2          4.61          0.00         3.67 o                         
  -2  14   2         45.42         46.48         4.13 o                         
  -1  14   2         52.39         61.65         6.74 o                         
   0  14   2         86.62         98.43         5.35 o                         
   1  14   2          0.20          2.86         2.45 o                         
   2  14   2         61.89         60.89         5.86 o                         
   3  14   2        117.37        113.59         5.91 o                         
   4  14   2         12.13         10.77         3.04 o                         
   5  14   2         17.36         23.54        13.43 o                         
   6  14   2          0.00          1.51         6.21 o                         
  -3  15   2          0.10          5.32         3.08 o                         
  -2  15   2         34.79         35.48         3.75 o                         
  -1  15   2          9.88          8.87         4.14 o                         
   0  15   2          3.61          3.22         2.62 o                         
   1  15   2         48.02         42.37         4.31 o                         
   2  15   2         17.46         21.24         5.56 o                         
   3  15   2          9.90         12.90         6.03 o                         
   4  15   2         51.23         57.11         5.92 o                         
   5  15   2         15.47         19.09         9.11 o                         
  -1  16   2         13.16         14.55         4.38 o                         
   0  16   2          6.01         20.94         4.61 o                         
   1  16   2         74.31         82.49         5.62 o                         
   2  16   2          6.75         10.25         3.21 o                         
   3  16   2          9.25         14.44         4.44 o                         
   4  16   2          0.14          7.93         4.14 o                         
   0 -16   3         12.51         17.63         5.21 o                         
  -3 -15   3         27.30         34.30         4.35 o                         
  -2 -15   3          2.21          6.71         2.92 o                         
  -1 -15   3         70.47         85.91         9.47 o                         
   0 -15   3          6.75         12.78         5.21 o                         
   1 -15   3         61.06         71.83         8.28 o                         
   2 -15   3         18.89         15.37         6.09 o                         
   3 -15   3          1.36         -3.55         3.79 o                         
  -4 -14   3          3.99          7.22         3.19 o                         
  -3 -14   3         51.75         71.47         6.27 o                         
  -2 -14   3         43.77         50.99         5.62 o                         
  -1 -14   3          8.96          8.99         5.09 o                         
   0 -14   3         21.09         29.58         6.15 o                         
   1 -14   3          6.93          8.44         3.31 o                         
   2 -14   3          0.24          3.62         3.90 o                         
   3 -14   3          3.85          9.65         4.91 o                         
   4 -14   3          0.00          6.75         7.57 o                         
  -6 -13   3         18.61          2.72         6.51 o                         
  -5 -13   3          8.07          6.27         3.43 o                         
  -4 -13   3          0.10          2.48         2.84 o                         
  -3 -13   3          2.49          2.37         2.60 o                         
  -2 -13   3         49.39         52.98         5.74 o                         
  -1 -13   3         15.36         15.97         5.44 o                         
   0 -13   3         28.41         33.83         3.70 o                         
   1 -13   3         15.68         16.92         6.57 o                         
   2 -13   3         23.46         26.71         3.47 o                         
   3 -13   3         49.27         55.55         8.22 o                         
   4 -13   3         12.97         16.15         6.51 o                         
   5 -13   3          6.83          6.39         4.14 o                         
  -6 -12   3          3.01         -1.11         5.86 o                         
  -5 -12   3        337.77        318.54        15.09 o                         
  -4 -12   3        186.26        185.21        12.07 o                         
  -3 -12   3          5.67          2.37         2.60 o                         
  -2 -12   3         15.96         16.21         3.43 o                         
  -1 -12   3         15.42         10.77         4.85 o                         
   0 -12   3         15.48         15.27         2.69 o                         
   1 -12   3        100.45         97.41         4.86 o                         
   2 -12   3         11.90         12.22         2.70 o                         
   3 -12   3         82.53         84.21         5.62 o                         
   4 -12   3         10.49         13.60         7.28 o                         
   5 -12   3          0.03         -0.12         3.19 o                         
  -7 -11   3        136.52        132.64         7.20 o                         
  -6 -11   3          3.07          2.32         4.56 o                         
  -5 -11   3         47.26         37.50         6.27 o                         
  -4 -11   3         22.64         25.10         3.27 o                         
  -3 -11   3          9.24          8.73         2.36 o                         
  -2 -11   3         17.05         16.45         3.31 o                         
  -1 -11   3          0.89          1.48         1.75 o                         
   0 -11   3          0.14          0.17         1.79 o                         
   1 -11   3        264.18        263.80         7.05 o                         
   2 -11   3          5.38          7.44         3.02 o                         
   3 -11   3          1.91          1.09         1.88 o                         
   4 -11   3          3.20          6.91         3.67 o                         
   5 -11   3          2.35          5.21         2.26 o                         
   6 -11   3          3.92          8.16         3.79 o                         
  -7 -10   3        104.51        110.32         6.68 o                         
  -6 -10   3         52.25         55.64         4.64 o                         
  -5 -10   3          8.98          4.87         2.96 o                         
  -4 -10   3         26.88         23.66         3.10 o                         
  -3 -10   3         77.09         80.14         4.12 o                         
  -2 -10   3          1.79          2.32         2.07 o                         
  -1 -10   3          9.07          8.13         1.38 o                         
   0 -10   3         29.22         34.22         2.99 o                         
   1 -10   3        162.11        156.24         5.17 o                         
   2 -10   3       1018.52        934.22        15.08 o                         
   3 -10   3        208.93        197.58         6.14 o                         
   4 -10   3        108.05        100.58        10.06 o                         
   5 -10   3         20.53         22.59         2.55 o                         
   6 -10   3         15.84         20.83         4.50 o                         
   7 -10   3         94.42        106.26         8.16 o                         
  -8  -9   3          2.37         -0.71         3.43 o                         
  -7  -9   3          7.95          7.58         3.20 o                         
  -6  -9   3          0.47          0.38         3.90 o                         
  -5  -9   3         33.07         28.50         3.35 o                         
  -4  -9   3        111.14        111.67         4.77 o                         
  -3  -9   3        100.18         99.28         4.44 o                         
  -2  -9   3         72.75         64.71         2.51 o                         
  -1  -9   3        870.94        789.36         8.15 o                         
   0  -9   3        138.10        127.81         3.38 o                         
   1  -9   3        174.08        159.52         4.92 o                         
   2  -9   3        524.19        477.00         9.28 o                         
   3  -9   3         17.37         16.26         3.85 o                         
   4  -9   3          1.47          2.21         2.01 o                         
   5  -9   3          3.33          3.82         1.84 o                         
   6  -9   3        106.34         98.32         5.02 o                         
   7  -9   3         22.33         22.36         4.97 o                         
  -8  -8   3         24.41         24.44         5.03 o                         
  -7  -8   3         35.45         29.01         4.14 o                         
  -6  -8   3         30.79         42.00         4.16 o                         
  -5  -8   3          8.13          3.03         2.90 o                         
  -4  -8   3          2.10          6.66         1.83 o                         
  -3  -8   3         25.03         29.20         2.67 o                         
  -2  -8   3          5.75         10.73         1.01 o                         
  -1  -8   3        105.98         93.51         2.18 o                         
   0  -8   3          2.36          2.11         0.70 o                         
   1  -8   3         86.94         79.28         2.67 o                         
   2  -8   3         75.81         68.02         3.32 o                         
   3  -8   3         93.92         81.66         4.14 o                         
   4  -8   3         27.91         25.37         2.23 o                         
   5  -8   3         72.86         68.14         3.87 o                         
   6  -8   3         95.48        102.72         4.85 o                         
   7  -8   3         34.64         44.73         5.80 o                         
   8  -8   3         74.99         83.90         7.34 o                         
  -8  -7   3         24.19         29.46         4.97 o                         
  -7  -7   3          1.32         -0.75         2.46 o                         
  -6  -7   3          2.58         -0.53         1.98 o                         
  -5  -7   3          3.50          3.02         1.75 o                         
  -4  -7   3         14.72         11.05         2.01 o                         
  -3  -7   3        230.92        202.46         3.38 o                         
  -2  -7   3        165.48        153.93         2.25 o                         
  -1  -7   3        185.55        179.93         2.41 o                         
   0  -7   3          7.37          4.62         0.66 o                         
   1  -7   3         12.34         11.78         0.98 o                         
   2  -7   3         55.61         51.19         1.53 o                         
   3  -7   3        102.45        101.53         3.07 o                         
   4  -7   3         60.71         56.43         3.17 o                         
   5  -7   3        109.67        112.94         4.58 o                         
   6  -7   3          8.31         10.20         2.30 o                         
   7  -7   3         17.56         18.93         4.02 o                         
   8  -7   3          0.33          2.37         3.08 o                         
  -8  -6   3          9.17         10.06         3.31 o                         
  -7  -6   3         11.62         16.45         3.90 o                         
  -6  -6   3          3.66          5.77         2.25 o                         
  -5  -6   3         16.25         29.81         2.86 o                         
  -4  -6   3         13.20         22.25         3.49 o                         
  -3  -6   3        254.58        224.52         3.22 o                         
  -2  -6   3         17.64         20.32         0.93 o                         
  -1  -6   3          1.67          2.18         0.55 o                         
   0  -6   3          9.38         13.32         0.77 o                         
   1  -6   3         93.13        103.78         1.93 o                         
   2  -6   3        201.36        204.13         2.82 o                         
   3  -6   3        253.48        231.67         3.18 o                         
   4  -6   3        199.32        204.55         4.20 o                         
   5  -6   3          2.28          3.02         1.62 o                         
   6  -6   3          3.76          0.75         1.62 o                         
   7  -6   3          9.96         13.41         2.72 o                         
   8  -6   3         16.45         23.67         4.50 o                         
  -9  -5   3         28.44         25.68         4.73 o                         
  -8  -5   3         20.89         24.02         4.50 o                         
  -7  -5   3          0.78          1.89         2.84 o                         
  -6  -5   3         14.13         12.07         2.96 o                         
  -5  -5   3          3.22          0.16         1.32 o                         
  -4  -5   3         65.98         70.18         2.31 o                         
  -3  -5   3        429.49        408.22         7.39 o                         
  -2  -5   3         11.84          8.48         0.80 o                         
  -1  -5   3        864.25        854.98         6.57 o                         
   0  -5   3         56.68         55.06         1.13 o                         
   1  -5   3        822.04        862.64         7.35 o                         
   2  -5   3        190.87        181.59         2.50 o                         
   3  -5   3         11.67          8.49         0.81 o                         
   4  -5   3        616.67        574.21         6.55 o                         
   5  -5   3         60.77         63.45         3.49 o                         
   6  -5   3          3.50          4.09         3.08 o                         
   7  -5   3          3.80          3.04         1.95 o                         
   8  -5   3         27.39         28.75         4.38 o                         
  -9  -4   3         20.20         21.54         4.38 o                         
  -8  -4   3          5.75          4.23         2.50 o                         
  -7  -4   3          1.54          1.54         2.48 o                         
  -6  -4   3         61.37         67.69         4.85 o                         
  -5  -4   3         28.65         25.07         1.64 o                         
  -4  -4   3        212.90        207.13         3.12 o                         
  -3  -4   3         48.51         56.79         1.53 o                         
  -2  -4   3         40.77         37.03         1.19 o                         
  -1  -4   3        388.56        413.38         3.58 o                         
   0  -4   3         78.95         94.62         1.34 o                         
   1  -4   3       1370.33       1464.08        11.28 o                         
   2  -4   3        871.10        886.39         7.44 o                         
   3  -4   3          7.91         10.44         0.83 o                         
   4  -4   3         73.74         75.99         1.76 o                         
   5  -4   3         29.76         25.21         1.49 o                         
   6  -4   3          0.16          1.84         1.13 o                         
   7  -4   3         90.77        101.04         4.46 o                         
   8  -4   3         55.82         51.00         5.32 o                         
  -9  -3   3         35.74         37.29         4.38 o                         
  -8  -3   3          0.88         -1.53         2.15 o                         
  -7  -3   3         26.30         31.02         3.24 o                         
  -6  -3   3        416.31        412.86        11.12 o                         
  -5  -3   3         54.47         54.23         2.13 o                         
  -4  -3   3         15.47         17.64         1.15 o                         
  -3  -3   3          4.28          6.92         0.73 o                         
  -2  -3   3       1141.32       1254.72        10.04 o                         
  -1  -3   3         39.63         47.93         1.14 o                         
   0  -3   3       2166.31       2355.52        15.61 o                         
   1  -3   3        794.94        821.10         7.71 o                         
   2  -3   3        107.99        112.90         1.72 o                         
   3  -3   3         29.92         27.90         1.04 o                         
   4  -3   3         10.73         17.94         0.92 o                         
   5  -3   3         12.12          9.34         1.05 o                         
   6  -3   3          9.12          9.35         1.25 o                         
   7  -3   3          6.85          6.75         1.55 o                         
   8  -3   3        150.40        140.16         5.41 o                         
  -9  -2   3          5.39          3.19         3.31 o                         
  -8  -2   3         10.55         10.51         3.08 o                         
  -7  -2   3         14.90         12.39         2.36 o                         
  -6  -2   3         90.27         91.28         2.97 o                         
  -5  -2   3         56.84         57.62         2.78 o                         
  -4  -2   3        132.95        128.94         2.28 o                         
  -3  -2   3        529.54        540.36         5.21 o                         
  -2  -2   3          4.75          4.76         0.65 o                         
  -1  -2   3       1351.43       1425.36        10.85 o                         
   0  -2   3       1740.42       1876.79        13.70 o                         
   1  -2   3         52.71         69.27         1.17 o                         
   2  -2   3        439.39        445.17         4.57 o                         
   3  -2   3        257.53        292.75         2.82 o                         
   4  -2   3        610.89        604.32         5.16 o                         
   5  -2   3          0.94          0.83         0.79 o                         
   6  -2   3          8.78          7.81         1.16 o                         
   7  -2   3         27.34         17.48         1.65 o                         
   8  -2   3          3.27          6.80         2.34 o                         
  -9  -1   3        163.50        159.99         8.52 o                         
  -8  -1   3          0.31          2.08         2.25 o                         
  -7  -1   3          4.12          3.18         2.01 o                         
  -6  -1   3        163.62        170.39         3.97 o                         
  -5  -1   3         15.20         15.14         1.25 o                         
  -4  -1   3         44.26         55.08         1.56 o                         
  -3  -1   3        256.09        286.51         3.29 o                         
  -2  -1   3        452.82        475.93         4.83 o                         
  -1  -1   3         86.41         80.81         1.28 o                         
   0  -1   3       2047.35       2293.31        15.03 o                         
   1  -1   3        662.27        681.90         6.31 o                         
   2  -1   3        409.56        400.28         4.14 o                         
   3  -1   3         64.08         78.17         1.25 o                         
   4  -1   3        108.15        112.33         1.71 o                         
   5  -1   3          8.65         11.31         0.95 o                         
   6  -1   3        157.98        167.60         2.89 o                         
   7  -1   3         15.52         15.23         1.92 o                         
   8  -1   3         16.81         15.30         2.72 o                         
   9  -1   3          4.89          1.77         3.79 o                         
  -9   0   3         21.97         19.41         4.61 o                         
  -8   0   3         44.72         44.26         5.32 o                         
  -7   0   3         36.17         36.55         2.95 o                         
  -6   0   3        287.90        284.47         5.30 o                         
  -5   0   3         44.99         43.21         1.83 o                         
  -4   0   3         29.75         25.60         1.53 o                         
  -3   0   3        408.80        430.37         3.79 o                         
  -2   0   3         33.64         38.24         1.22 o                         
  -1   0   3          2.69          5.73         0.42 o                         
   0   0   3       6247.55       6852.39        45.10 o                         
   1   0   3        472.91        506.93         4.30 o                         
   2   0   3         18.56         27.02         1.41 o                         
   3   0   3        350.10        427.29         3.92 o                         
   4   0   3        104.96        126.73         1.93 o                         
   5   0   3          7.18          8.01         0.75 o                         
   6   0   3        368.75        320.03         3.71 o                         
   7   0   3          0.42          0.68         1.32 o                         
   8   0   3         25.13         26.86         3.96 o                         
   9   0   3          0.70         -1.10         2.41 o                         
  -9   1   3          8.24          1.18         3.55 o                         
  -8   1   3         59.61         75.50         6.15 o                         
  -7   1   3          5.99          4.35         1.75 o                         
  -6   1   3         53.11         47.94         2.92 o                         
  -5   1   3          8.70          9.70         1.30 o                         
  -4   1   3          5.90          8.93         0.77 o                         
  -3   1   3        561.26        622.09         5.11 o                         
  -2   1   3         59.96         67.86         1.29 o                         
  -1   1   3          1.25          1.59         0.39 o                         
   0   1   3        126.50        130.46         1.38 o                         
   1   1   3          0.04          0.17         0.47 o                         
   2   1   3        507.51        514.45         4.52 o                         
   3   1   3        238.27        240.79         3.13 o                         
   4   1   3         30.80         22.24         0.81 o                         
   5   1   3         50.27         55.70         1.35 o                         
   6   1   3          4.75          5.20         0.81 o                         
   7   1   3          7.45          9.51         2.12 o                         
   8   1   3          2.51          2.60         2.09 o                         
   9   1   3         10.40          8.16         3.01 o                         
  -9   2   3         59.48         61.41         6.74 o                         
  -8   2   3        137.73        135.02         7.69 o                         
  -7   2   3        125.58        117.66         4.52 o                         
  -6   2   3          1.56          2.99         1.46 o                         
  -5   2   3          0.93          1.61         0.80 o                         
  -4   2   3         63.29         68.34         1.48 o                         
  -3   2   3          0.62          0.30         0.49 o                         
  -2   2   3        132.97        141.02         1.98 o                         
  -1   2   3         31.61         34.83         0.93 o                         
   0   2   3       4165.17       4509.53        36.22 o                         
   1   2   3       2581.21       2702.01        26.86 o                         
   2   2   3        410.25        455.13         4.09 o                         
   3   2   3          4.97          4.21         0.43 o                         
   4   2   3        374.95        386.78         3.54 o                         
   5   2   3        167.09        172.06         2.31 o                         
   6   2   3        226.65        226.32         3.71 o                         
   7   2   3          0.79         -1.36         1.51 o                         
   8   2   3          3.27          1.27         2.16 o                         
   9   2   3         37.79         44.42         4.56 o                         
  10   2   3          6.92         -0.47         4.26 o                         
  -9   3   3         34.18         25.44         4.73 o                         
  -8   3   3         84.14         89.05         4.68 o                         
  -7   3   3          3.13          3.30         1.92 o                         
  -6   3   3          5.89          6.99         1.79 o                         
  -5   3   3         36.10         34.88         1.74 o                         
  -4   3   3          0.97          3.20         0.75 o                         
  -3   3   3         31.36         36.91         1.04 o                         
  -2   3   3         25.69         34.62         1.10 o                         
  -1   3   3        496.38        533.78         4.68 o                         
   0   3   3       2121.23       2254.59        14.96 o                         
   1   3   3       2394.80       2540.08        16.68 o                         
   2   3   3         18.10         24.83         0.64 o                         
   3   3   3        307.37        363.77         3.70 o                         
   4   3   3          1.10          1.43         0.55 o                         
   5   3   3         12.57         12.30         0.98 o                         
   6   3   3         30.25         29.15         1.67 o                         
   7   3   3         15.30         20.62         6.63 o                         
   8   3   3          9.51         10.63         2.67 o                         
   9   3   3         10.07          8.55         3.05 o                         
  10   3   3         34.94         47.21         7.69 o                         
  -8   4   3         11.97         10.83         2.55 o                         
  -7   4   3          0.10          0.83         1.84 o                         
  -6   4   3         19.70         16.05         2.29 o                         
  -5   4   3          7.48         10.98         1.65 o                         
  -4   4   3        323.14        322.61         4.42 o                         
  -3   4   3         35.82         39.92         1.15 o                         
  -2   4   3         80.28         85.09         1.64 o                         
  -1   4   3        533.77        613.60         4.88 o                         
   0   4   3       2521.38       2730.25        18.09 o                         
   1   4   3         66.75         72.14         1.65 o                         
   2   4   3        130.61        110.90         1.39 o                         
   3   4   3        249.75        268.79         3.13 o                         
   4   4   3         15.88         14.82         0.99 o                         
   5   4   3          0.13          2.75         0.86 o                         
   6   4   3         50.59         47.05         2.22 o                         
   7   4   3         50.31         50.46         3.72 o                         
   8   4   3         85.39         86.88        10.18 o                         
   9   4   3         27.53         39.40         6.27 o                         
  10   4   3          0.23         -3.79         3.79 o                         
  -8   5   3         16.85         17.28         4.14 o                         
  -7   5   3          2.21          1.96         2.02 o                         
  -6   5   3         60.88         61.29         3.04 o                         
  -5   5   3        144.67        141.81         3.64 o                         
  -4   5   3        346.49        382.21         5.85 o                         
  -3   5   3         60.42         68.55         1.96 o                         
  -2   5   3         74.77         84.62         1.51 o                         
  -1   5   3        300.45        309.53         2.99 o                         
   0   5   3          5.24          4.33         0.51 o                         
   1   5   3          0.43          0.21         0.36 o                         
   2   5   3        137.58        144.16         1.75 o                         
   3   5   3         59.54         57.72         1.45 o                         
   4   5   3         61.09         51.22         1.74 o                         
   5   5   3        354.84        326.06         7.18 o                         
   6   5   3         50.46         38.26         1.99 o                         
   7   5   3          4.03          5.03         2.09 o                         
   8   5   3         12.71         10.74         2.88 o                         
   9   5   3          2.69         -3.43         3.43 o                         
  -8   6   3          1.94          1.89         3.19 o                         
  -7   6   3        145.48        144.37         7.93 o                         
  -6   6   3         40.37         46.37         3.73 o                         
  -5   6   3         51.90         49.78         3.14 o                         
  -4   6   3         37.77         38.27         2.59 o                         
  -3   6   3        256.09        246.43         4.63 o                         
  -2   6   3         43.21         47.38         1.52 o                         
  -1   6   3         30.53         27.51         1.22 o                         
   0   6   3        191.63        177.96         2.15 o                         
   1   6   3        359.52        362.42         3.43 o                         
   2   6   3        169.04        186.70         2.20 o                         
   3   6   3        173.70        169.57         3.03 o                         
   4   6   3         35.45         30.29         1.40 o                         
   5   6   3        649.58        569.58         7.36 o                         
   6   6   3         11.79         12.47         1.44 o                         
   7   6   3          4.00          5.68         3.43 o                         
   8   6   3          7.93          8.84         2.89 o                         
   9   6   3          0.04         -0.35         3.90 o                         
  -8   7   3         69.35         52.54         6.27 o                         
  -7   7   3         12.52         15.15         4.02 o                         
  -6   7   3         41.04         43.70         3.64 o                         
  -5   7   3         99.28        101.21         4.18 o                         
  -4   7   3          1.57          2.52         1.38 o                         
  -3   7   3        207.82        210.17         5.31 o                         
  -2   7   3        219.91        222.14         3.21 o                         
  -1   7   3        698.61        667.46         6.37 o                         
   0   7   3        731.67        762.58         6.92 o                         
   1   7   3        359.73        355.55         3.53 o                         
   2   7   3        711.12        690.88         5.73 o                         
   3   7   3          0.29          1.86         0.77 o                         
   4   7   3          1.00         -0.27         0.85 o                         
   5   7   3          2.13          1.89         1.05 o                         
   6   7   3          7.75         10.81         1.79 o                         
   7   7   3          2.09         -2.25         2.25 o                         
   8   7   3         13.67         11.00         4.38 o                         
   9   7   3          7.55          7.34         4.61 o                         
  -7   8   3          1.20          4.85         3.08 o                         
  -6   8   3          1.27         -0.98         1.80 o                         
  -5   8   3        145.26        143.09         5.10 o                         
  -4   8   3          4.04          4.97         2.37 o                         
  -3   8   3         19.34         22.57         2.55 o                         
  -2   8   3          0.01          0.70         0.93 o                         
  -1   8   3         59.66         56.15         1.81 o                         
   0   8   3         79.20         77.47         1.95 o                         
   1   8   3         42.28         41.97         1.29 o                         
   2   8   3        147.97        144.17         2.18 o                         
   3   8   3        835.20        788.26         9.48 o                         
   4   8   3         28.23         31.56         2.06 o                         
   5   8   3         70.32         72.23         2.75 o                         
   6   8   3         30.70         30.43         4.32 o                         
   7   8   3          0.00         -2.60         2.60 o                         
   8   8   3          5.21          5.09         4.14 o                         
   9   8   3         60.85         69.58         7.45 o                         
  -7   9   3         16.69         21.30         4.85 o                         
  -6   9   3          1.69         -1.76         1.76 o                         
  -5   9   3         20.10         17.40         3.85 o                         
  -4   9   3         38.70         47.33         4.85 o                         
  -3   9   3         14.13          9.82         2.09 o                         
  -2   9   3         31.87         30.95         2.75 o                         
  -1   9   3         82.87         78.49         2.89 o                         
   0   9   3         16.32         13.43         1.30 o                         
   1   9   3        202.76        191.30         3.96 o                         
   2   9   3        115.84        107.14         3.04 o                         
   3   9   3          0.64          0.99         0.94 o                         
   4   9   3         89.87         91.90         3.83 o                         
   5   9   3         79.35         68.73         4.50 o                         
   6   9   3         13.91         18.81         3.08 o                         
   8   9   3         15.13         19.76         5.32 o                         
  -6  10   3         68.75         77.40         4.91 o                         
  -5  10   3          4.41          3.90         2.84 o                         
  -4  10   3         64.74         58.93         5.44 o                         
  -3  10   3         92.32         87.77         4.35 o                         
  -2  10   3         33.53         33.15         4.61 o                         
  -1  10   3         26.57         31.91         2.93 o                         
   0  10   3          8.91          8.52         1.40 o                         
   1  10   3        107.46        102.14         3.48 o                         
   2  10   3        287.00        265.96         6.45 o                         
   3  10   3          6.97          8.80         1.54 o                         
   4  10   3         28.69         34.49         3.04 o                         
   5  10   3         39.96         40.53         6.27 o                         
   6  10   3        106.09        106.62         5.56 o                         
   7  10   3        126.62        172.29        10.06 o                         
   8  10   3         23.03         85.44         9.11 o                         
  -6  11   3        161.86        167.09         9.23 o                         
  -5  11   3        348.16        353.81        12.66 o                         
  -4  11   3          5.73          7.22         3.31 o                         
  -3  11   3         15.87         14.24         2.96 o                         
  -2  11   3          0.79          0.15         1.80 o                         
  -1  11   3         12.73         16.21         3.67 o                         
   0  11   3         11.14         14.06         4.14 o                         
   1  11   3          5.06          3.34         1.95 o                         
   2  11   3          0.98          2.23         1.78 o                         
   3  11   3          0.34          3.32         2.25 o                         
   4  11   3          2.67          4.51         2.96 o                         
   5  11   3          4.77          7.52         3.14 o                         
   6  11   3          0.45         -4.97         4.97 o                         
   7  11   3        119.52        198.68        11.24 o                         
   8  11   3         46.17        129.10        11.00 o                         
  -5  12   3         87.08         83.19         6.98 o                         
  -4  12   3         38.31         41.89         5.68 o                         
  -3  12   3         22.14         22.48         3.49 o                         
  -2  12   3         17.85         13.73         4.02 o                         
  -1  12   3          5.62          8.64         3.31 o                         
   0  12   3         54.12         59.62         4.26 o                         
   1  12   3          5.62          3.84         2.27 o                         
   2  12   3          0.53          1.85         3.55 o                         
   3  12   3          7.95          8.48         5.62 o                         
   4  12   3         24.95         25.76         3.55 o                         
   5  12   3          0.87          0.98         4.32 o                         
   6  12   3          8.17         12.33         5.86 o                         
   7  12   3         62.09        100.94         9.47 o                         
  -4  13   3          0.00          1.54         3.19 o                         
  -3  13   3         32.41         36.45         5.27 o                         
  -2  13   3         10.49         15.26         4.02 o                         
  -1  13   3         47.76         54.43         5.92 o                         
   0  13   3         93.46        104.73         5.19 o                         
   1  13   3          1.73          0.45         2.54 o                         
   2  13   3        116.75        125.41         7.28 o                         
   3  13   3         11.83         12.42         2.85 o                         
   4  13   3          6.54          5.85         3.49 o                         
   5  13   3         10.48          9.07         4.38 o                         
   6  13   3         18.12         11.71         7.34 o                         
   7  13   3          9.27         22.01         5.68 o                         
  -3  14   3          4.52         10.06         3.43 o                         
  -1  14   3         17.00          9.82         4.14 o                         
   0  14   3         64.31         58.19        12.96 o                         
   1  14   3         20.75         26.89         3.55 o                         
   2  14   3          0.18          1.19         2.54 o                         
   3  14   3          1.27          5.03         3.19 o                         
   4  14   3         74.51         79.00         5.16 o                         
   5  14   3          3.24         10.15         3.07 o                         
   6  14   3          0.33         -6.15         6.15 o                         
  -2  15   3          9.85          5.80         4.26 o                         
  -1  15   3         25.81         16.80         4.73 o                         
   0  15   3         52.33         58.81         6.74 o                         
   1  15   3          2.70          8.64         2.90 o                         
   2  15   3         19.06         23.24         3.63 o                         
   3  15   3          0.92          6.55         3.31 o                         
   4  15   3         66.18         73.93        19.23 o                         
   5  15   3        129.79        125.25         6.47 o                         
  -1  16   3         56.51         26.98         5.44 o                         
   0  16   3         13.54         16.68         4.73 o                         
   1  16   3         42.72         47.10         6.15 o                         
   2  16   3         48.70         63.14         7.34 o                         
   3  16   3          0.31          4.36         2.97 o                         
   4  16   3        214.23        240.45        10.41 o                         
  -2 -15   4         18.81         24.85         7.10 o                         
  -1 -15   4         11.08         22.25         6.15 o                         
   0 -15   4          5.45          3.90         4.85 o                         
   1 -15   4          4.05         15.50         5.21 o                         
   2 -15   4         20.45         23.26         9.17 o                         
   3 -15   4         46.20         34.08         6.03 o                         
  -4 -14   4          0.56          1.66         3.08 o                         
  -3 -14   4         17.51         17.75         4.02 o                         
  -1 -14   4         48.05         60.35         7.93 o                         
   0 -14   4         38.13         52.30         7.45 o                         
   1 -14   4         62.49         73.25         5.23 o                         
   2 -14   4        128.60        142.53         6.49 o                         
   3 -14   4          3.62          7.84         9.05 o                         
   4 -14   4          1.39          6.57         5.62 o                         
  -5 -13   4         30.73         29.58         4.85 o                         
  -4 -13   4         25.91         27.33         4.85 o                         
  -3 -13   4         94.00        109.81         7.10 o                         
  -1 -13   4          4.50          6.03         4.97 o                         
   0 -13   4        124.23        125.70         5.71 o                         
   1 -13   4         13.92         32.42         5.92 o                         
   2 -13   4         89.03         84.65         6.51 o                         
   3 -13   4         56.67         56.71         6.39 o                         
   4 -13   4          1.30          6.80        10.65 o                         
   5 -13   4         21.99         34.91         5.68 o                         
  -6 -12   4          0.00          1.09        10.12 o                         
  -5 -12   4          0.22         -2.32         3.43 o                         
  -4 -12   4        100.17         88.28         5.22 o                         
  -3 -12   4          0.57          4.14         2.72 o                         
  -1 -12   4          1.90          4.38         4.26 o                         
   0 -12   4         23.85         29.51         3.37 o                         
   1 -12   4          2.23          3.09         2.16 o                         
   2 -12   4         36.95         38.49         4.02 o                         
   3 -12   4          0.01          1.32         3.79 o                         
   4 -12   4          1.86          2.84         3.25 o                         
   5 -12   4         23.77         20.19         4.14 o                         
  -6 -11   4        247.89        249.97        21.48 o                         
  -5 -11   4         48.21         45.84         6.15 o                         
  -4 -11   4         55.95         60.35        11.77 o                         
  -3 -11   4         83.83         88.19         7.81 o                         
  -1 -11   4         10.22          4.73         2.37 o                         
   0 -11   4        107.58         93.93         6.92 o                         
   1 -11   4         59.98         56.86         3.98 o                         
   2 -11   4         85.18         81.91         4.53 o                         
   3 -11   4          0.10         -1.17         4.26 o                         
   4 -11   4         16.90         17.36         4.73 o                         
   5 -11   4          0.02          3.00         2.22 o                         
   6 -11   4        297.62        313.70        12.54 o                         
  -7 -10   4        100.40        102.02         6.67 o                         
  -6 -10   4        322.26        348.02        14.85 o                         
  -5 -10   4         25.66         28.70         6.45 o                         
  -4 -10   4         29.18         31.13         3.49 o                         
  -3 -10   4         66.10         63.68         4.00 o                         
  -2 -10   4          1.22         -0.47         3.08 o                         
  -1 -10   4          0.06         -0.39         1.16 o                         
   0 -10   4         32.18         31.87         2.98 o                         
   1 -10   4          5.40          8.23         2.04 o                         
   2 -10   4          5.42          9.22         2.16 o                         
   3 -10   4         64.63         54.04         3.80 o                         
   4 -10   4          0.01          1.56         2.25 o                         
   5 -10   4          0.50          3.61         2.26 o                         
   6 -10   4          5.39          2.65         2.84 o                         
   7 -10   4         30.75         40.23         5.92 o                         
  -7  -9   4         16.26         16.43         4.11 o                         
  -6  -9   4         33.43         35.37         4.34 o                         
  -5  -9   4         27.65         30.62         3.90 o                         
  -4  -9   4        125.99        128.59         5.21 o                         
  -3  -9   4        176.19        156.76         5.48 o                         
  -2  -9   4        185.65        178.02         3.91 o                         
  -1  -9   4          0.07         -0.88         0.90 o                         
   0  -9   4        263.21        232.25         3.99 o                         
   1  -9   4         82.85         82.42         3.87 o                         
   2  -9   4         18.24         18.22         2.44 o                         
   3  -9   4        125.91        105.05         4.50 o                         
   4  -9   4         15.05         18.62         3.85 o                         
   5  -9   4          5.94          5.30         2.16 o                         
   6  -9   4          0.28         -2.37         2.37 o                         
   7  -9   4         27.58         34.67         5.32 o                         
  -8  -8   4         10.06          5.80         3.90 o                         
  -7  -8   4          7.02          3.94         3.31 o                         
  -6  -8   4          7.16          2.25         2.61 o                         
  -5  -8   4         21.23         22.62         3.13 o                         
  -4  -8   4        290.80        283.36         7.25 o                         
  -3  -8   4         87.05         65.79         7.45 o                         
  -2  -8   4        148.11        130.01         3.22 o                         
  -1  -8   4         86.12         86.11         2.13 o                         
   0  -8   4        456.36        413.66         6.00 o                         
   1  -8   4        140.07        127.41         2.79 o                         
   2  -8   4          4.68          4.65         2.07 o                         
   3  -8   4         14.99         14.44         2.16 o                         
   4  -8   4        129.31        111.44         9.05 o                         
   5  -8   4         83.03         80.42         4.32 o                         
   6  -8   4          4.80          2.93         2.00 o                         
   7  -8   4         18.18         19.46         3.18 o                         
   8  -8   4          9.74          9.58         3.90 o                         
  -8  -7   4          0.06         -0.35         3.55 o                         
  -7  -7   4          6.96          8.08         6.86 o                         
  -6  -7   4          1.23         -1.52         2.32 o                         
  -5  -7   4         44.77         52.72         7.34 o                         
  -4  -7   4         24.68         24.70         3.31 o                         
  -3  -7   4         45.58         48.25         2.19 o                         
  -2  -7   4        488.37        438.48         6.28 o                         
  -1  -7   4        535.16        498.61         5.15 o                         
   0  -7   4          0.26          0.61         0.67 o                         
   1  -7   4         85.25         84.11         1.96 o                         
   2  -7   4          6.41          9.74         0.98 o                         
   3  -7   4         30.60         28.07         1.97 o                         
   4  -7   4          0.16          0.24         2.01 o                         
   5  -7   4         19.13         19.05         2.63 o                         
   6  -7   4          8.63          6.17         2.25 o                         
   7  -7   4         77.03         86.94         4.89 o                         
   8  -7   4         29.08         23.55         4.61 o                         
  -8  -6   4          7.14          3.31         3.31 o                         
  -7  -6   4          0.00          0.47         2.60 o                         
  -6  -6   4         23.79         24.99         3.41 o                         
  -5  -6   4        146.44        131.12         9.88 o                         
  -4  -6   4        317.08        257.16         4.79 o                         
  -3  -6   4        365.65        334.44         4.79 o                         
  -2  -6   4        110.68        100.90         2.13 o                         
  -1  -6   4        192.22        180.40         2.35 o                         
   0  -6   4         94.20         93.39         1.60 o                         
   1  -6   4         58.76         62.43         1.62 o                         
   2  -6   4        184.95        179.35         2.73 o                         
   3  -6   4        127.53        126.59         2.99 o                         
   4  -6   4        178.86        163.10         3.76 o                         
   5  -6   4         56.38         53.77         3.42 o                         
   6  -6   4         10.16         11.13         2.36 o                         
   7  -6   4         73.84         79.12         7.10 o                         
   8  -6   4         26.53         25.20         4.61 o                         
   9  -6   4         15.43          8.64         4.02 o                         
  -8  -5   4         51.33         59.88         6.51 o                         
  -7  -5   4        124.30        144.60         7.57 o                         
  -6  -5   4          0.29          0.12         2.25 o                         
  -5  -5   4         27.86         29.80         2.93 o                         
  -4  -5   4       1523.76       1344.93        12.99 o                         
  -3  -5   4        201.82        189.50         3.35 o                         
  -2  -5   4          0.63          1.61         0.68 o                         
  -1  -5   4         27.82         20.21         0.87 o                         
   0  -5   4          4.39          2.22         0.58 o                         
   1  -5   4         73.45         74.63         1.62 o                         
   2  -5   4        190.01        200.71         2.78 o                         
   3  -5   4          0.11         -0.05         0.57 o                         
   4  -5   4        653.82        617.57         7.00 o                         
   5  -5   4        965.43        847.07        18.16 o                         
   6  -5   4         50.34         45.15         3.47 o                         
   7  -5   4         20.40         19.82         2.86 o                         
   8  -5   4         20.49         21.53         3.20 o                         
  -8  -4   4        154.24        161.05         8.28 o                         
  -7  -4   4          0.06         -0.35         2.48 o                         
  -6  -4   4          0.17          4.38         2.37 o                         
  -5  -4   4          6.46          8.89         1.31 o                         
  -4  -4   4        255.23        228.03         3.76 o                         
  -3  -4   4         77.81         74.41         2.32 o                         
  -2  -4   4          8.78          9.36         0.84 o                         
  -1  -4   4        795.49        859.32         6.57 o                         
   0  -4   4         56.76         68.28         1.22 o                         
   1  -4   4         51.27         62.85         1.41 o                         
   2  -4   4         46.99         40.00         1.21 o                         
   3  -4   4        236.63        235.67         3.05 o                         
   4  -4   4          6.97          4.18         0.76 o                         
   5  -4   4        492.23        436.52         5.72 o                         
   6  -4   4          2.30          1.40         1.14 o                         
   7  -4   4          5.23          4.91         2.00 o                         
   8  -4   4         98.78        106.41         5.56 o                         
  -8  -3   4         18.22         21.00         5.50 o                         
  -7  -3   4          0.41          0.59         2.25 o                         
  -6  -3   4         27.95         29.46         3.79 o                         
  -5  -3   4        203.04        193.63         5.04 o                         
  -4  -3   4          3.01          3.34         0.97 o                         
  -3  -3   4        241.09        223.89         3.06 o                         
  -2  -3   4        293.23        320.87         4.50 o                         
  -1  -3   4        857.05        919.74         6.84 o                         
   0  -3   4        549.90        629.82         5.48 o                         
   1  -3   4        476.26        491.86         4.53 o                         
   2  -3   4         25.25         25.13         0.97 o                         
   3  -3   4        609.04        616.40         5.71 o                         
   4  -3   4         34.78         39.46         1.16 o                         
   5  -3   4        460.59        449.84         5.65 o                         
   6  -3   4         82.16         72.30         2.35 o                         
   7  -3   4          0.05          0.45         1.29 o                         
   8  -3   4         41.17         44.97         5.92 o                         
  -9  -2   4          4.29          4.26         3.19 o                         
  -8  -2   4         51.67         60.11         5.92 o                         
  -7  -2   4          8.74         13.70         2.69 o                         
  -6  -2   4         64.82         54.30         2.60 o                         
  -5  -2   4          4.96          4.65         1.12 o                         
  -4  -2   4        120.73        122.89         2.84 o                         
  -3  -2   4          1.94          4.77         0.71 o                         
  -2  -2   4          1.86          3.04         0.56 o                         
  -1  -2   4        116.50        117.56         1.79 o                         
   0  -2   4        163.45        196.37         2.03 o                         
   1  -2   4       2028.35       2223.35        20.54 o                         
   2  -2   4         44.40         56.69         1.18 o                         
   3  -2   4        402.81        458.76         3.95 o                         
   4  -2   4        142.55        140.22         2.41 o                         
   5  -2   4          4.29          3.95         0.70 o                         
   6  -2   4        338.46        312.41         4.14 o                         
   7  -2   4         44.00         41.68         3.42 o                         
   8  -2   4          0.27          0.03         2.01 o                         
  -9  -1   4         50.79         33.01         5.32 o                         
  -8  -1   4         15.89         17.75         4.14 o                         
  -7  -1   4         96.85         95.73         6.15 o                         
  -6  -1   4          3.31          4.59         1.39 o                         
  -5  -1   4          6.99          8.21         1.29 o                         
  -4  -1   4          0.43         -0.36         0.65 o                         
  -3  -1   4        782.69        805.37         7.19 o                         
  -2  -1   4        192.28        218.39         2.68 o                         
  -1  -1   4         70.09         74.42         1.15 o                         
   0  -1   4         26.49         37.32         0.82 o                         
   1  -1   4        170.09        178.15         2.36 o                         
   2  -1   4        512.83        518.69         6.02 o                         
   3  -1   4        208.89        248.10         2.49 o                         
   4  -1   4         29.94         26.55         0.93 o                         
   5  -1   4        837.52        769.25         7.35 o                         
   6  -1   4        116.32         99.00         2.59 o                         
   7  -1   4          7.27          6.91         1.57 o                         
   8  -1   4          0.60         -0.11         3.14 o                         
   9  -1   4        149.47        159.99         9.58 o                         
  -8   0   4         62.58         61.89         5.92 o                         
  -7   0   4        168.04        161.71         5.13 o                         
  -6   0   4         84.46         83.98         3.55 o                         
  -5   0   4         51.80         56.85         2.72 o                         
  -4   0   4         29.25         31.49         1.45 o                         
  -3   0   4          3.52          4.24         0.72 o                         
  -2   0   4         27.84         29.21         0.84 o                         
  -1   0   4         18.91         18.46         0.65 o                         
   0   0   4        544.42        597.60         4.54 o                         
   1   0   4       1384.81       1464.47         9.99 o                         
   2   0   4        224.98        223.53         2.52 o                         
   3   0   4        104.63        128.21         3.32 o                         
   4   0   4          2.87          8.05         0.63 o                         
   5   0   4          8.87          9.63         0.79 o                         
   6   0   4          3.62          8.82         1.15 o                         
   7   0   4        132.37        111.39         3.74 o                         
   8   0   4         87.93         79.75         4.45 o                         
   9   0   4         12.80         13.49         4.50 o                         
  -8   1   4          1.02          1.66         3.19 o                         
  -7   1   4         10.92         13.56         2.29 o                         
  -6   1   4          2.75          2.41         1.48 o                         
  -5   1   4         52.32         49.15         3.25 o                         
  -4   1   4         11.43         14.64         1.11 o                         
  -3   1   4          7.91          7.87         0.76 o                         
  -2   1   4        954.12       1013.06         8.24 o                         
  -1   1   4         22.61         24.81         0.87 o                         
   0   1   4        331.63        355.66         3.00 o                         
   1   1   4         68.18         71.34         1.26 o                         
   2   1   4        848.70        917.26         7.52 o                         
   3   1   4       1437.46       1570.90        12.36 o                         
   4   1   4        139.10        144.92         1.90 o                         
   5   1   4        255.74        227.48         2.73 o                         
   6   1   4         70.82         69.66         2.17 o                         
   7   1   4        111.35        109.55         4.50 o                         
   8   1   4          1.52          1.77         2.01 o                         
   9   1   4         31.37         26.22         3.55 o                         
  -8   2   4          6.69          7.41         2.78 o                         
  -7   2   4        155.90        151.84         5.23 o                         
  -6   2   4        225.04        213.90         5.69 o                         
  -5   2   4         61.88         50.22         2.80 o                         
  -4   2   4          2.49          3.52         0.84 o                         
  -3   2   4        378.60        400.36         6.11 o                         
  -2   2   4        148.12        146.39         2.16 o                         
  -1   2   4        278.04        270.62         2.93 o                         
   0   2   4         16.54         13.92         0.70 o                         
   1   2   4         35.71         34.96         0.78 o                         
   2   2   4        248.36        248.71         2.74 o                         
   3   2   4          1.51          2.84         0.49 o                         
   4   2   4        317.75        339.29         3.25 o                         
   5   2   4        315.88        305.64         3.27 o                         
   6   2   4          0.18          0.81         1.05 o                         
   7   2   4         45.29         40.94         3.25 o                         
   8   2   4          1.14         -0.11         1.95 o                         
   9   2   4         21.57         19.13         3.33 o                         
  -8   3   4          8.75          6.26         2.51 o                         
  -7   3   4          0.07          1.48         1.92 o                         
  -6   3   4         27.93         24.52         2.61 o                         
  -5   3   4         20.35         18.22         1.86 o                         
  -4   3   4         62.38         67.43         2.04 o                         
  -3   3   4        185.91        194.17         2.81 o                         
  -2   3   4        277.76        307.20         3.56 o                         
  -1   3   4        421.91        510.64         4.70 o                         
   0   3   4       1253.74       1400.93        16.32 o                         
   1   3   4        906.61        943.79         6.83 o                         
   2   3   4        387.36        387.33         3.30 o                         
   3   3   4         37.33         40.24         0.91 o                         
   4   3   4         12.75         12.87         0.70 o                         
   5   3   4         60.33         50.94         1.65 o                         
   6   3   4        183.77        167.18         7.75 o                         
   7   3   4        124.06        105.38         4.62 o                         
   8   3   4          1.91          1.48         2.18 o                         
   9   3   4          2.04         -2.72         2.72 o                         
  10   3   4          0.00         -3.79         3.79 o                         
  -8   4   4          3.35          1.53         2.32 o                         
  -7   4   4         87.87         87.18         5.27 o                         
  -6   4   4          2.12          1.47         2.84 o                         
  -5   4   4        121.55        115.42         3.20 o                         
  -4   4   4          7.57          6.29         1.04 o                         
  -3   4   4         16.27         19.44         1.19 o                         
  -2   4   4          1.73          3.03         0.66 o                         
  -1   4   4       2172.73       2371.83        18.76 o                         
   0   4   4       6022.26       6624.41        42.69 o                         
   1   4   4        128.68        133.67         1.70 o                         
   2   4   4        158.53        165.45         1.91 o                         
   3   4   4          1.28          0.66         0.47 o                         
   4   4   4          1.74          0.97         0.56 o                         
   5   4   4         66.54         63.30         2.04 o                         
   6   4   4        124.70        116.45         3.42 o                         
   7   4   4          1.20          0.20         1.71 o                         
   8   4   4         61.60         62.14         4.55 o                         
   9   4   4         37.55         50.31         4.82 o                         
  10   4   4          0.08         -1.30         3.67 o                         
  -8   5   4         79.47         89.81         7.22 o                         
  -7   5   4         60.18         59.83         4.25 o                         
  -6   5   4         37.49         35.09         3.18 o                         
  -5   5   4          1.42          1.61         1.13 o                         
  -4   5   4         24.96         26.64         1.84 o                         
  -3   5   4         68.48         70.40         2.15 o                         
  -2   5   4       1024.87        994.17         9.61 o                         
  -1   5   4         67.49         76.20         1.39 o                         
   0   5   4          5.75          3.64         0.51 o                         
   1   5   4          0.33          1.31         0.43 o                         
   2   5   4         12.48         10.60         0.65 o                         
   3   5   4         57.99         44.18         1.34 o                         
   4   5   4        323.25        297.36         3.68 o                         
   5   5   4        387.42        374.06         5.35 o                         
   6   5   4         34.77         36.96         2.96 o                         
   7   5   4          0.72          0.09         1.71 o                         
   8   5   4          9.35         14.31         3.05 o                         
   9   5   4          1.28          1.77         2.72 o                         
  10   5   4          2.24          2.25         3.55 o                         
  -8   6   4          3.41          5.32         4.02 o                         
  -7   6   4          8.59          7.45         3.43 o                         
  -6   6   4          2.97          2.37         2.60 o                         
  -5   6   4          0.25          1.54         1.51 o                         
  -4   6   4         14.40         14.02         1.62 o                         
  -3   6   4        102.39         93.08         4.79 o                         
  -2   6   4         44.55         33.32         1.70 o                         
  -1   6   4         99.56         97.93         1.66 o                         
   0   6   4        104.17         94.83         1.61 o                         
   1   6   4        188.57        198.24         2.37 o                         
   2   6   4          1.24          0.75         0.41 o                         
   3   6   4          5.06          4.60         0.78 o                         
   4   6   4        422.01        409.69         4.70 o                         
   5   6   4        175.51        169.63         5.31 o                         
   6   6   4         79.09         81.18         5.56 o                         
   7   6   4        317.79        294.65        11.00 o                         
   8   6   4         31.97         35.48         4.06 o                         
   9   6   4         64.89         76.27         5.74 o                         
  -7   7   4         54.85         48.99         5.92 o                         
  -6   7   4         44.46         54.42         3.72 o                         
  -5   7   4         64.51         68.58         3.76 o                         
  -4   7   4         29.80         26.79         2.68 o                         
  -3   7   4        677.64        633.44        10.38 o                         
  -2   7   4         20.93         19.65         1.86 o                         
  -1   7   4        107.62         98.12         2.12 o                         
   0   7   4        149.00        146.14         2.11 o                         
   1   7   4          1.26          1.13         0.55 o                         
   2   7   4          0.00         -0.36         0.49 o                         
   3   7   4        317.51        299.14         3.84 o                         
   4   7   4        898.27        804.24         7.83 o                         
   5   7   4         35.73         34.86         1.85 o                         
   6   7   4        102.89         90.29         6.15 o                         
   7   7   4         54.76         65.56         6.15 o                         
   8   7   4         14.89         18.70         4.85 o                         
   9   7   4        168.82        183.41        10.53 o                         
  -7   8   4         13.40          7.69         3.55 o                         
  -6   8   4        230.25        251.69         7.11 o                         
  -5   8   4         60.15         61.44         3.85 o                         
  -4   8   4         35.34         35.96         3.20 o                         
  -3   8   4        144.75        147.33         9.11 o                         
  -2   8   4         89.52         77.62         3.56 o                         
  -1   8   4         34.25         37.04         1.65 o                         
   0   8   4         62.61         67.75         2.10 o                         
   1   8   4        212.03        205.34         2.67 o                         
   2   8   4         10.71         12.12         0.93 o                         
   3   8   4         41.89         40.52         1.87 o                         
   4   8   4          1.19          2.15         1.28 o                         
   5   8   4        118.72        112.93         3.43 o                         
   6   8   4         15.77         14.08         3.79 o                         
   7   8   4          1.84          3.79         3.31 o                         
   8   8   4         25.81         37.63         6.03 o                         
   9   8   4        209.31        239.86        12.19 o                         
  -6   9   4         61.98         57.83         4.13 o                         
  -5   9   4         43.84         48.28         5.44 o                         
  -4   9   4        203.81        205.77         6.22 o                         
  -3   9   4        350.76        341.67         7.70 o                         
  -2   9   4          2.48          2.60         1.63 o                         
  -1   9   4         80.85         77.18         3.41 o                         
   0   9   4          1.13          0.66         1.02 o                         
   1   9   4          0.29          0.75         1.02 o                         
   2   9   4        219.08        199.90         4.12 o                         
   3   9   4        209.03        201.66         4.29 o                         
   4   9   4        122.25        103.16         4.56 o                         
   5   9   4          1.39          0.64         1.49 o                         
   6   9   4         12.29         11.00         4.73 o                         
   7   9   4         25.28         28.28         5.09 o                         
   8   9   4         41.28         49.34         6.98 o                         
  -6  10   4         53.00         64.56         4.55 o                         
  -5  10   4         10.69         11.00         3.55 o                         
  -4  10   4          4.65          6.61         2.29 o                         
  -3  10   4         42.00         41.90         3.63 o                         
  -2  10   4         32.54         30.95         3.05 o                         
  -1  10   4         16.20         13.12         2.29 o                         
   0  10   4        243.84        224.25         5.79 o                         
   1  10   4         18.14         16.16         1.61 o                         
   2  10   4        216.58        203.71         5.60 o                         
   3  10   4          5.89          6.24         1.39 o                         
   4  10   4          9.42          9.21         2.96 o                         
   5  10   4          4.09          5.97         1.83 o                         
   6  10   4         56.25         52.89         7.57 o                         
   8  10   4          0.02          0.47         4.14 o                         
  -6  11   4          1.39          7.69         3.55 o                         
  -5  11   4          4.35          7.57         3.19 o                         
  -4  11   4         10.57         13.30         2.90 o                         
  -3  11   4        163.61        155.36         7.87 o                         
  -2  11   4         16.95         16.23         2.59 o                         
  -1  11   4         19.14         24.73         4.14 o                         
   0  11   4          1.62         -0.94         1.79 o                         
   1  11   4         54.49         56.58         3.81 o                         
   2  11   4         18.03         16.95         2.56 o                         
   3  11   4          0.63          2.92         1.96 o                         
   4  11   4         56.28         54.99         3.64 o                         
   5  11   4          8.10          5.93         2.37 o                         
   6  11   4          0.00         -5.09         5.09 o                         
  -5  12   4          7.51          6.39         3.31 o                         
  -4  12   4         54.99         56.25         4.58 o                         
  -3  12   4         35.51         33.38         5.32 o                         
  -2  12   4         14.84         14.94         2.79 o                         
  -1  12   4         31.43         32.30         4.61 o                         
   0  12   4          8.84         11.23         2.58 o                         
   1  12   4        136.92        134.81         5.40 o                         
   2  12   4         58.62         53.21         3.91 o                         
   3  12   4          0.62         -1.13         4.32 o                         
   4  12   4          0.01          0.08         3.31 o                         
   5  12   4          0.04          2.60         5.09 o                         
   6  12   4         28.10         29.58         7.69 o                         
   7  12   4          0.52         -5.80         5.80 o                         
  -4  13   4          7.95          9.35         2.98 o                         
  -3  13   4         10.26         10.31         2.78 o                         
  -2  13   4          8.75          3.28         2.84 o                         
  -1  13   4         14.09         13.73         4.02 o                         
   0  13   4         38.50         46.98         5.68 o                         
   1  13   4          2.42          3.03         3.25 o                         
   2  13   4         11.59         14.55         3.00 o                         
   3  13   4         58.60         60.97         5.44 o                         
   4  13   4         28.71         31.50         3.55 o                         
   5  13   4         31.34         33.25         7.57 o                         
   6  13   4          1.17         -4.61         6.51 o                         
  -3  14   4          0.78          5.96         3.37 o                         
  -2  14   4          1.89         -2.60         3.31 o                         
   0  14   4         23.91         23.19         4.73 o                         
   1  14   4         26.60         32.02         3.86 o                         
   2  14   4          7.21          7.49         2.82 o                         
   3  14   4         40.96         53.55        13.84 o                         
   4  14   4         14.11         13.60         4.14 o                         
   5  14   4         45.04         41.77         8.52 o                         
   6  14   4         26.73         15.26         7.69 o                         
  -2  15   4         12.02         17.16         4.61 o                         
  -1  15   4         25.44         21.77         5.09 o                         
   0  15   4          5.02          9.70         4.26 o                         
   1  15   4         17.69         19.41         4.14 o                         
   2  15   4         16.27         15.81         3.73 o                         
   3  15   4        154.71        152.84         6.65 o                         
   4  15   4         42.38         49.69        12.54 o                         
   5  15   4          0.91         -6.03         6.03 o                         
   0  16   4          8.69          8.05         4.61 o                         
   1  16   4         11.21         12.54         4.14 o                         
   2  16   4         74.07         88.13        14.20 o                         
   3  16   4          1.31         10.99         3.37 o                         
   4  16   4         15.92          6.86         5.32 o                         
  -1 -15   5         26.31         38.81         7.93 o                         
   0 -15   5         15.95         29.11         6.74 o                         
   1 -15   5          4.34         10.18         4.73 o                         
   2 -15   5         19.27         16.33         4.97 o                         
  -1 -14   5         20.96         18.10         6.03 o                         
   0 -14   5          1.48          0.35         4.26 o                         
   1 -14   5          8.52          6.64         4.79 o                         
   2 -14   5          4.86         14.17         5.74 o                         
   3 -14   5          1.49          9.26         7.10 o                         
   4 -14   5         25.70         30.29         5.56 o                         
  -4 -13   5          1.30          3.90         3.31 o                         
   0 -13   5         29.09         34.98         3.85 o                         
   1 -13   5        379.14        377.24         9.63 o                         
   2 -13   5          2.23          0.49         2.42 o                         
   3 -13   5          2.65          7.80         3.02 o                         
   4 -13   5          0.07          6.39         5.50 o                         
   5 -13   5         11.99         17.99         4.85 o                         
  -5 -12   5          8.36          3.24         9.11 o                         
  -4 -12   5        130.76        139.67        13.84 o                         
   0 -12   5        107.78        112.10         5.40 o                         
   1 -12   5          3.27          2.07         2.21 o                         
   2 -12   5          0.71         -0.31         2.72 o                         
   3 -12   5          4.07          9.64         2.96 o                         
   4 -12   5         11.14         11.66         2.91 o                         
   5 -12   5         27.16         32.10         4.91 o                         
   6 -12   5          2.19         11.95         4.61 o                         
  -6 -11   5          2.23          2.68         4.97 o                         
  -5 -11   5         23.29         17.34         4.32 o                         
  -4 -11   5          1.15          2.29         2.60 o                         
  -3 -11   5         86.40         80.47         8.40 o                         
  -2 -11   5         54.94         23.90         4.26 o                         
  -1 -11   5          8.27          6.39         2.60 o                         
   0 -11   5         44.65         44.40         3.80 o                         
   1 -11   5         39.42         40.69         6.15 o                         
   2 -11   5         14.89         17.57         2.91 o                         
   3 -11   5          8.88          7.00         3.37 o                         
   4 -11   5         33.39         31.96         6.33 o                         
   5 -11   5         22.73         16.03         5.38 o                         
   6 -11   5          8.65         13.11         3.00 o                         
  -6 -10   5         49.32         62.16         6.86 o                         
  -5 -10   5         17.86         22.36         3.57 o                         
  -4 -10   5         78.11         78.77         4.81 o                         
  -3 -10   5          6.03          3.08         4.02 o                         
  -2 -10   5         78.64         64.44         3.60 o                         
  -1 -10   5         59.72         67.16         3.81 o                         
   0 -10   5         18.79         20.23         3.31 o                         
   1 -10   5          2.27          4.81         1.96 o                         
   2 -10   5          1.22          2.92         1.90 o                         
   3 -10   5          0.69          0.60         1.75 o                         
   4 -10   5        143.29        146.33        12.78 o                         
   5 -10   5          3.93          6.00         2.63 o                         
   6 -10   5         24.19         28.16         3.72 o                         
  -7  -9   5        157.72        179.35        27.81 o                         
  -6  -9   5          8.33         15.11         4.38 o                         
  -5  -9   5          0.38         -0.88         6.03 o                         
  -4  -9   5         86.49         87.58         4.79 o                         
  -3  -9   5         73.74         65.44         7.10 o                         
  -2  -9   5          1.78          1.62         1.61 o                         
  -1  -9   5         37.87         38.78         2.98 o                         
   0  -9   5          3.88          2.83         1.11 o                         
   1  -9   5         21.57         20.94         2.54 o                         
   2  -9   5        235.67        208.36         6.03 o                         
   3  -9   5         41.48         38.85         3.79 o                         
   4  -9   5          6.15          4.97         2.04 o                         
   5  -9   5          8.15         15.74         4.14 o                         
   6  -9   5          2.24          6.31         2.44 o                         
   7  -9   5          0.44         -1.27         3.67 o                         
  -7  -8   5        103.92        127.19        12.66 o                         
  -6  -8   5          2.58          0.24         2.69 o                         
  -5  -8   5          0.36         -1.27         2.48 o                         
  -4  -8   5         56.47         61.28         4.07 o                         
  -3  -8   5          0.09          0.48         1.72 o                         
  -2  -8   5          9.90         11.85         1.53 o                         
  -1  -8   5        130.86        113.04         2.97 o                         
   0  -8   5         68.40         70.23         2.54 o                         
   1  -8   5         29.96         23.52         1.94 o                         
   2  -8   5        638.92        531.79         9.97 o                         
   3  -8   5         31.92         34.38         3.01 o                         
   4  -8   5          7.08          6.15         3.08 o                         
   5  -8   5         14.59         14.06         2.59 o                         
   6  -8   5          4.97          6.65         2.19 o                         
   7  -8   5          3.24          2.01         2.43 o                         
   8  -8   5          0.21          1.66         3.55 o                         
  -7  -7   5          0.01         -3.99         4.91 o                         
  -6  -7   5         25.86         32.03         5.86 o                         
  -5  -7   5          1.25          1.40         2.08 o                         
  -4  -7   5          5.90         -0.24         3.43 o                         
  -3  -7   5         30.27         34.03         2.58 o                         
  -2  -7   5        105.46         95.42         2.83 o                         
  -1  -7   5       1234.56       1083.28        10.33 o                         
   0  -7   5         96.13         91.81         2.60 o                         
   1  -7   5          1.27          0.87         0.75 o                         
   2  -7   5          3.01          0.62         0.82 o                         
   3  -7   5        299.85        278.15         5.14 o                         
   4  -7   5         85.91         93.01         6.27 o                         
   5  -7   5         65.42         63.45         6.63 o                         
   6  -7   5         14.35         16.31         2.75 o                         
   7  -7   5          5.32          7.53         6.39 o                         
   8  -7   5         66.90         62.01         5.44 o                         
  -8  -6   5          0.00         -3.31         3.31 o                         
  -7  -6   5         24.72         36.80         5.32 o                         
  -6  -6   5          4.02          1.26         6.45 o                         
  -5  -6   5         20.92         16.65         3.25 o                         
  -4  -6   5        131.42        105.98         3.99 o                         
  -3  -6   5         29.30         30.43         1.97 o                         
  -2  -6   5          0.65          0.19         0.88 o                         
  -1  -6   5        623.54        557.60         5.03 o                         
   0  -6   5         10.53          8.53         0.90 o                         
   1  -6   5         16.96         18.53         1.15 o                         
   2  -6   5        215.24        187.13         2.88 o                         
   3  -6   5        925.89        862.13        10.37 o                         
   4  -6   5         41.10         39.78         2.76 o                         
   5  -6   5         43.87         47.30         3.40 o                         
   6  -6   5        173.79        179.08         6.92 o                         
   7  -6   5         41.70         56.01         4.20 o                         
   8  -6   5        121.03        130.84         6.03 o                         
  -8  -5   5          1.86          8.99         4.14 o                         
  -7  -5   5         53.17         58.46         6.03 o                         
  -6  -5   5          2.23          3.79         2.72 o                         
  -5  -5   5          0.01          0.91         4.50 o                         
  -4  -5   5         53.76         64.83         2.72 o                         
  -3  -5   5         28.61         25.42         1.66 o                         
  -2  -5   5         36.69         32.97         1.42 o                         
  -1  -5   5        399.46        392.98         3.80 o                         
   0  -5   5         15.66         18.70         1.06 o                         
   1  -5   5         21.78         23.66         1.15 o                         
   2  -5   5        792.45        802.61         7.29 o                         
   3  -5   5         47.55         43.61         1.53 o                         
   4  -5   5         14.84         14.72         1.45 o                         
   5  -5   5         97.88         97.89         2.65 o                         
   6  -5   5         17.05         19.24         2.73 o                         
   7  -5   5         21.13         26.55         3.25 o                         
   8  -5   5         17.79         19.97         3.73 o                         
  -8  -4   5         19.95         21.06         4.61 o                         
  -7  -4   5        102.60         94.67         6.51 o                         
  -6  -4   5         50.90         62.01         5.09 o                         
  -5  -4   5        244.89        208.16         5.58 o                         
  -4  -4   5          5.75          4.71         2.37 o                         
  -3  -4   5        147.79        138.41         2.92 o                         
  -2  -4   5          2.75          2.51         0.67 o                         
  -1  -4   5         91.46        102.75         1.92 o                         
   0  -4   5        468.63        517.93         4.98 o                         
   1  -4   5          0.70          1.08         0.52 o                         
   2  -4   5        133.71        129.54         2.14 o                         
   3  -4   5          4.64          1.97         0.64 o                         
   4  -4   5        298.86        289.36         4.17 o                         
   5  -4   5          2.06          2.52         0.91 o                         
   6  -4   5          0.05          2.75         1.22 o                         
   7  -4   5          0.81         -0.18         1.77 o                         
   8  -4   5          1.24          2.13         3.08 o                         
   9  -4   5         44.84         30.17         5.56 o                         
  -8  -3   5          8.22          7.57         3.79 o                         
  -7  -3   5         96.21        102.24         6.63 o                         
  -6  -3   5          0.03          1.77         2.13 o                         
  -5  -3   5        395.29        340.98         6.72 o                         
  -4  -3   5          0.15          0.38         1.11 o                         
  -3  -3   5         22.63         21.29         1.28 o                         
  -2  -3   5         80.37         90.12         1.86 o                         
  -1  -3   5       1385.76       1483.21        11.78 o                         
   0  -3   5        872.53        973.61         8.08 o                         
   1  -3   5        124.17        143.05         2.08 o                         
   2  -3   5        227.72        221.78         2.77 o                         
   3  -3   5         25.04         38.15         1.26 o                         
   4  -3   5        289.51        260.81         3.38 o                         
   5  -3   5         94.45         82.69         2.27 o                         
   6  -3   5         57.16         55.01         2.76 o                         
   7  -3   5         31.12         30.42         3.40 o                         
   8  -3   5         11.65         14.91         4.14 o                         
   9  -3   5         20.66         17.63         4.85 o                         
  -8  -2   5          1.73         -2.01         3.08 o                         
  -7  -2   5          7.97          7.34         3.31 o                         
  -6  -2   5         23.10         23.93         3.31 o                         
  -5  -2   5         13.31         10.43         1.67 o                         
  -4  -2   5        311.53        304.80         5.93 o                         
  -3  -2   5         88.31         94.53         2.02 o                         
  -2  -2   5        130.56        129.58         2.16 o                         
  -1  -2   5       1718.78       1798.06        12.48 o                         
   0  -2   5        109.08        124.11         1.68 o                         
   1  -2   5        736.62        810.83         6.11 o                         
   2  -2   5        497.70        498.83         4.64 o                         
   3  -2   5        207.20        196.65         2.54 o                         
   4  -2   5          2.02          2.52         0.56 o                         
   5  -2   5         17.20         17.39         1.02 o                         
   6  -2   5        237.82        227.95         6.27 o                         
   7  -2   5          4.65          4.68         1.88 o                         
   8  -2   5          0.33          0.58         1.95 o                         
   9  -2   5         83.33         70.53         7.57 o                         
  -8  -1   5          0.02          1.42         3.43 o                         
  -7  -1   5         12.15          7.81         3.31 o                         
  -6  -1   5          8.52         10.66         1.96 o                         
  -5  -1   5         20.26         19.75         2.12 o                         
  -4  -1   5          2.96          1.30         1.42 o                         
  -3  -1   5         15.70         17.61         1.21 o                         
  -2  -1   5         19.96         19.92         1.09 o                         
  -1  -1   5         86.23         81.39         1.34 o                         
   0  -1   5        256.99        271.18         2.63 o                         
   1  -1   5        572.46        625.00         4.87 o                         
   2  -1   5         81.62         78.63         1.44 o                         
   3  -1   5          7.20          8.67         0.72 o                         
   4  -1   5          0.06          0.10         0.45 o                         
   5  -1   5       1015.90        968.61         8.48 o                         
   6  -1   5        156.41        128.38         2.94 o                         
   7  -1   5        110.53         98.40         4.91 o                         
   8  -1   5          3.59          3.67         3.67 o                         
   9  -1   5         60.69         68.63         7.34 o                         
  -8   0   5         25.16         28.28         5.21 o                         
  -7   0   5         13.74         12.45         2.24 o                         
  -6   0   5        100.64         90.30         3.85 o                         
  -5   0   5        112.55        100.54         3.10 o                         
  -4   0   5         31.98         30.85         2.36 o                         
  -3   0   5         69.04         78.80         1.73 o                         
  -2   0   5         47.28         49.98         1.08 o                         
  -1   0   5        103.30        107.39         1.50 o                         
   0   0   5        111.30        105.30         1.45 o                         
   1   0   5        551.52        605.69         4.71 o                         
   2   0   5         90.04        101.33         1.68 o                         
   3   0   5        889.47        935.50         8.03 o                         
   4   0   5          0.51          0.62         0.57 o                         
   5   0   5          0.40          0.98         0.70 o                         
   6   0   5         92.12         79.02         2.37 o                         
   7   0   5        143.46        113.32         3.76 o                         
   8   0   5         17.00         26.43         3.38 o                         
   9   0   5          4.13         -1.42         3.43 o                         
  10   0   5          1.56         -3.90         3.90 o                         
  -8   1   5         34.93         33.49         5.21 o                         
  -7   1   5         15.90         17.01         2.58 o                         
  -6   1   5         36.07         37.39         3.09 o                         
  -5   1   5        131.14        127.39         4.14 o                         
  -4   1   5         47.24         53.79         2.51 o                         
  -3   1   5          6.31         10.60         0.91 o                         
  -2   1   5        139.10        153.88         2.25 o                         
  -1   1   5          1.29          1.06         0.47 o                         
   0   1   5         16.48         11.66         0.60 o                         
   1   1   5        425.70        479.13         4.50 o                         
   2   1   5        678.66        738.62         6.46 o                         
   3   1   5          6.73         11.78         0.81 o                         
   4   1   5         99.25        106.22         2.00 o                         
   5   1   5          3.46          5.11         0.82 o                         
   6   1   5          5.69          8.71         1.13 o                         
   7   1   5          1.83         -0.51         1.24 o                         
   8   1   5          1.00          0.49         1.96 o                         
   9   1   5         38.58         36.45         5.92 o                         
  10   1   5          0.19         -0.71         3.79 o                         
  -8   2   5         80.58         59.83        12.90 o                         
  -7   2   5          9.17         10.26         2.30 o                         
  -6   2   5        168.41        177.33         5.36 o                         
  -5   2   5         23.05         24.42         3.25 o                         
  -4   2   5         20.95         20.55         1.57 o                         
  -3   2   5        209.70        225.28         3.12 o                         
  -2   2   5        358.61        363.04         3.94 o                         
  -1   2   5        934.64        983.72         8.09 o                         
   0   2   5         45.16         49.47         1.01 o                         
   1   2   5        519.59        548.07         5.02 o                         
   2   2   5        295.29        301.28         3.31 o                         
   3   2   5         60.23         75.11         1.52 o                         
   4   2   5         21.83         21.83         1.09 o                         
   5   2   5         42.74         52.48         1.61 o                         
   6   2   5        136.69        122.64         3.73 o                         
   7   2   5         52.96         48.48         3.72 o                         
   8   2   5        135.03        139.61         5.68 o                         
   9   2   5          0.00         -2.25         2.34 o                         
  10   2   5          5.33          2.37         4.38 o                         
  -8   3   5         16.49         21.02         7.40 o                         
  -7   3   5          2.71          1.79         2.07 o                         
  -6   3   5        187.81        169.02         5.40 o                         
  -5   3   5          9.99          9.11         1.80 o                         
  -4   3   5         10.25         15.00         1.50 o                         
  -3   3   5        309.80        322.03         3.97 o                         
  -2   3   5         10.69         11.31         0.90 o                         
  -1   3   5        188.64        197.76         2.61 o                         
   0   3   5         26.90         22.67         0.80 o                         
   1   3   5         28.72         29.53         0.88 o                         
   2   3   5        113.03        127.24         2.62 o                         
   3   3   5          9.03         13.71         0.82 o                         
   4   3   5        168.64        166.26         2.67 o                         
   5   3   5         24.36         18.78         1.66 o                         
   6   3   5        412.14        358.30         8.58 o                         
   7   3   5         13.86         16.86         2.54 o                         
   8   3   5         64.67         69.33         4.63 o                         
   9   3   5         18.65         26.47         3.90 o                         
  10   3   5          0.68         -2.13         4.38 o                         
  -8   4   5         10.52          6.32         3.08 o                         
  -7   4   5         11.65          8.74         2.44 o                         
  -6   4   5         37.60         35.44         3.20 o                         
  -5   4   5        220.85        217.39         5.73 o                         
  -4   4   5          7.84          5.25         1.19 o                         
  -3   4   5          0.28          0.75         0.90 o                         
  -2   4   5        273.92        263.84         3.38 o                         
  -1   4   5        372.75        349.15         4.65 o                         
   0   4   5       1006.51       1105.17         8.19 o                         
   1   4   5        106.58        120.59         1.68 o                         
   2   4   5        214.92        253.95         2.63 o                         
   3   4   5         10.45          9.55         0.62 o                         
   4   4   5         36.05         28.03         1.01 o                         
   5   4   5        247.31        221.05         4.56 o                         
   6   4   5         90.26         88.58         4.01 o                         
   7   4   5         12.34         14.08         2.55 o                         
   8   4   5          7.53          4.55         2.42 o                         
   9   4   5          0.28         -0.52         2.44 o                         
  10   4   5          6.92         -0.83         4.38 o                         
  -8   5   5        102.71         99.64         7.93 o                         
  -7   5   5          0.06          1.04         2.37 o                         
  -6   5   5         54.90         48.60         3.85 o                         
  -5   5   5         22.10         23.89         2.03 o                         
  -4   5   5          3.36          5.09         1.42 o                         
  -3   5   5        176.82        166.80         6.57 o                         
  -2   5   5        367.00        330.10         3.96 o                         
  -1   5   5        124.80        127.39         2.18 o                         
   0   5   5        481.16        532.27         4.65 o                         
   1   5   5        167.00        172.30         2.17 o                         
   2   5   5        224.71        237.98         2.77 o                         
   3   5   5         24.03         21.71         1.01 o                         
   4   5   5          1.98          1.32         0.69 o                         
   5   5   5          9.84         10.45         1.52 o                         
   6   5   5         23.97         23.78         3.90 o                         
   7   5   5         13.12         18.61         2.96 o                         
   8   5   5         10.52          7.15         2.71 o                         
   9   5   5         19.42         19.93         3.54 o                         
  10   5   5          4.83          7.57         4.26 o                         
  -7   6   5          0.00          0.12         2.72 o                         
  -6   6   5         12.74         15.50         3.55 o                         
  -5   6   5         13.11         14.63         2.21 o                         
  -4   6   5          0.14         -0.75         1.54 o                         
  -3   6   5        362.24        356.53         7.07 o                         
  -2   6   5        221.33        206.03         4.94 o                         
  -1   6   5         35.70         46.64         1.30 o                         
   0   6   5         28.75         39.20         1.20 o                         
   1   6   5          5.80          7.25         0.68 o                         
   2   6   5         80.30         66.72         1.41 o                         
   3   6   5        221.53        200.67         4.46 o                         
   4   6   5        304.54        295.42         3.85 o                         
   5   6   5          0.55          0.40         1.50 o                         
   6   6   5        157.35        142.59         7.22 o                         
   7   6   5         62.55         55.97         5.56 o                         
   8   6   5          2.58          1.54         3.43 o                         
   9   6   5          8.15          7.63         3.26 o                         
  -7   7   5          2.28          6.27         3.90 o                         
  -6   7   5        162.01        168.98         8.64 o                         
  -5   7   5        141.30        154.44         4.40 o                         
  -4   7   5         49.34         57.09         3.90 o                         
  -3   7   5          0.01          0.25         1.33 o                         
  -2   7   5        559.58        540.52         9.16 o                         
  -1   7   5          4.37          2.80         1.06 o                         
   0   7   5          1.55          1.30         0.58 o                         
   1   7   5         60.78         58.20         1.45 o                         
   2   7   5        152.54        142.78         2.29 o                         
   3   7   5        665.14        627.45         6.35 o                         
   4   7   5        238.89        235.63         6.92 o                         
   5   7   5        380.38        347.10         8.19 o                         
   6   7   5        121.54        112.37         5.16 o                         
   7   7   5         10.35         12.42         3.90 o                         
   8   7   5          3.62          4.97         3.79 o                         
   9   7   5         50.66         59.28         7.57 o                         
  -7   8   5          4.83         -0.59         2.37 o                         
  -6   8   5         91.21        100.23         7.34 o                         
  -5   8   5         93.57         92.20         3.79 o                         
  -4   8   5         63.54         61.90         5.92 o                         
  -3   8   5          1.82          2.27         2.60 o                         
  -2   8   5         50.02         43.43         3.01 o                         
  -1   8   5          0.63          1.42         1.42 o                         
   0   8   5         84.95         78.46         2.23 o                         
   1   8   5         52.59         61.27         2.34 o                         
   2   8   5        449.79        421.01         7.04 o                         
   3   8   5        235.31        227.93         5.01 o                         
   4   8   5        733.89        655.77         8.88 o                         
   5   8   5         49.44         45.39         4.02 o                         
   6   8   5         36.58         37.92         4.04 o                         
   7   8   5          0.04         -0.47         3.08 o                         
   8   8   5         84.21         90.76         7.57 o                         
   9   8   5          0.42          7.34         4.97 o                         
  -6   9   5          6.14          7.93         3.67 o                         
  -5   9   5         13.08         14.89         2.96 o                         
  -4   9   5         26.56         28.28         3.73 o                         
  -3   9   5          0.13          1.26         2.60 o                         
  -2   9   5         23.58         24.11         2.67 o                         
  -1   9   5         35.10         40.02         3.10 o                         
   0   9   5         16.41         18.68         1.87 o                         
   1   9   5        220.21        185.28         3.85 o                         
   2   9   5        240.65        251.67         4.70 o                         
   3   9   5          5.57          3.20         1.19 o                         
   4   9   5        274.93        271.92         6.15 o                         
   5   9   5          1.47          0.59         3.43 o                         
   6   9   5          5.12          4.78         2.64 o                         
   7   9   5         38.59         35.03         5.80 o                         
   8   9   5         11.23         12.54         4.61 o                         
  -6  10   5          0.48          2.33         2.17 o                         
  -5  10   5         39.99         44.54         4.17 o                         
  -4  10   5         47.27         52.31         4.08 o                         
  -3  10   5         11.84         12.52         2.41 o                         
  -2  10   5         30.05         38.57         3.43 o                         
  -1  10   5          1.92          2.73         2.37 o                         
   0  10   5          4.46          0.48         1.70 o                         
   1  10   5        307.79        275.92         4.96 o                         
   2  10   5         55.31         47.65         3.31 o                         
   3  10   5         48.87         50.09         3.59 o                         
   4  10   5        110.32        114.30         4.30 o                         
   5  10   5          1.12          0.59         4.02 o                         
   6  10   5         38.50         43.07         7.10 o                         
   7  10   5          0.02          0.42         7.45 o                         
   8  10   5          7.46          4.50         4.14 o                         
  -5  11   5          0.00          3.34         2.44 o                         
  -4  11   5         29.74         28.45         3.55 o                         
  -3  11   5         26.14         25.01         5.03 o                         
  -2  11   5          4.68          3.76         2.16 o                         
  -1  11   5          4.62          2.37         1.92 o                         
   0  11   5          3.21          1.77         2.60 o                         
   1  11   5        111.16        115.36         6.51 o                         
   2  11   5         18.51         19.97         2.78 o                         
   3  11   5        226.13        215.01         6.10 o                         
   4  11   5         79.62         77.00         4.06 o                         
   5  11   5          6.75         -1.54         4.50 o                         
   6  11   5         10.48          8.99         5.56 o                         
   7  11   5          0.03         -4.61         5.68 o                         
   8  11   5          2.73         -0.59         3.79 o                         
  -5  12   5         12.38          8.28         3.79 o                         
  -4  12   5          1.74          1.47         2.23 o                         
  -3  12   5         67.02         63.89         4.63 o                         
  -2  12   5         22.32         24.56         3.21 o                         
  -1  12   5         67.06         67.49         4.41 o                         
   0  12   5          4.26          3.55         2.96 o                         
   1  12   5         87.40         77.72         4.49 o                         
   2  12   5         11.35         12.10         2.65 o                         
   3  12   5        101.38        106.85         4.88 o                         
   4  12   5         53.13         56.23         7.10 o                         
   5  12   5          0.04         -4.26         4.26 o                         
   6  12   5        100.93         96.44        10.65 o                         
   7  12   5        114.45         81.77        10.89 o                         
  -4  13   5         15.98         15.82         3.35 o                         
  -3  13   5          0.48          1.93         2.44 o                         
  -2  13   5         13.62         16.92         3.79 o                         
  -1  13   5          8.04          4.26         3.43 o                         
   0  13   5          0.01          0.47         3.08 o                         
   1  13   5          1.12          2.25         2.96 o                         
   2  13   5         26.87         31.18         3.59 o                         
   3  13   5          8.50          8.15         3.85 o                         
   4  13   5         63.01         65.20         8.52 o                         
   5  13   5         44.57         45.32         8.05 o                         
   6  13   5         39.46         24.85         7.81 o                         
  -3  14   5          0.85          5.66         2.79 o                         
  -2  14   5         11.60         12.16         3.14 o                         
  -1  14   5         22.23         14.44         4.38 o                         
   0  14   5         89.91         99.99         7.34 o                         
   1  14   5         53.41         68.28         6.51 o                         
   2  14   5          6.61          5.81         2.63 o                         
   3  14   5        156.48        160.38        15.56 o                         
   4  14   5          9.49          9.82         6.15 o                         
   5  14   5          0.09         -1.42         6.27 o                         
   6  14   5          0.36         -5.68         5.68 o                         
  -2  15   5         83.85         54.20         6.74 o                         
  -1  15   5          0.12         -0.47         3.67 o                         
   0  15   5         91.08         93.25         7.57 o                         
   1  15   5          8.11         17.63         4.02 o                         
   2  15   5         20.00         26.27         4.61 o                         
   3  15   5         46.53         55.08         6.57 o                         
   4  15   5         18.72         -1.06         5.80 o                         
   5  15   5          1.20         -5.44         5.44 o                         
   0  16   5          7.03         13.84         4.73 o                         
   1  16   5         39.70         45.44         6.03 o                         
   2  16   5          1.81         14.79         4.02 o                         
   3  16   5          6.66          9.44         4.32 o                         
   0 -14   6          2.28         16.45         5.80 o                         
   1 -14   6          4.33          5.84         5.80 o                         
   2 -14   6          2.55          5.51         4.97 o                         
   3 -14   6        190.70        186.21         7.64 o                         
   0 -13   6         42.21         48.08         9.41 o                         
   1 -13   6          6.85          4.42         2.61 o                         
   2 -13   6        137.16        132.43         6.35 o                         
   3 -13   6        113.62        123.05         9.47 o                         
   4 -13   6        157.91        172.10        25.26 o                         
  -5 -12   6          9.70          1.38         5.68 o                         
  -4 -12   6          3.83         -5.09         5.09 o                         
   0 -12   6          0.47         -0.95         2.72 o                         
   1 -12   6        395.31        385.02         9.60 o                         
   2 -12   6         20.06         16.47         3.18 o                         
   3 -12   6         10.53          9.05         2.76 o                         
   4 -12   6          3.10          6.84         6.80 o                         
   5 -12   6          0.00          1.18        10.65 o                         
  -5 -11   6         10.44         12.01         8.52 o                         
  -4 -11   6          0.90         -4.73         4.73 o                         
  -3 -11   6         24.34         18.58         5.68 o                         
  -2 -11   6         43.49         34.79         5.80 o                         
  -1 -11   6          0.09         -1.06         2.25 o                         
   0 -11   6         21.73         19.52         3.79 o                         
   1 -11   6         13.56         14.97         5.09 o                         
   2 -11   6         18.39         19.46         5.50 o                         
   3 -11   6          3.32          3.19         2.38 o                         
   4 -11   6          3.30          7.79         3.37 o                         
   5 -11   6          2.80          7.94         3.02 o                         
   6 -11   6          3.90          9.35         4.50 o                         
  -6 -10   6          0.03         -6.62         8.05 o                         
  -5 -10   6         42.35         44.01         9.11 o                         
  -4 -10   6         53.75         60.59         8.16 o                         
  -3 -10   6        119.08        113.01         9.11 o                         
  -2 -10   6          2.70          2.03         1.86 o                         
  -1 -10   6         37.49         32.25         3.19 o                         
   0 -10   6          3.57          3.79         2.48 o                         
   1 -10   6          0.96          0.59         1.87 o                         
   2 -10   6         30.79         32.25         3.49 o                         
   3 -10   6        100.54         91.85         4.81 o                         
   4 -10   6        247.63        233.30         7.41 o                         
   5 -10   6          0.18          2.60         3.19 o                         
   6 -10   6         50.21         51.12         7.22 o                         
   7 -10   6         26.91         31.95         6.03 o                         
  -6  -9   6         90.90        104.31         6.16 o                         
  -5  -9   6          0.01         -0.68         2.42 o                         
  -4  -9   6         76.41         81.65         8.76 o                         
  -3  -9   6         30.41         40.59         6.27 o                         
  -2  -9   6         12.55          9.83         2.60 o                         
  -1  -9   6         12.24          8.92         2.12 o                         
   0  -9   6          1.01          1.17         1.83 o                         
   1  -9   6          9.34          9.23         2.72 o                         
   2  -9   6         23.75         26.73         3.02 o                         
   3  -9   6        191.15        174.31         7.22 o                         
   4  -9   6         30.56         29.33         3.33 o                         
   5  -9   6        143.93        148.03         8.99 o                         
   6  -9   6        192.94        191.73         7.11 o                         
   7  -9   6         21.57         18.46         3.38 o                         
  -7  -8   6         89.04        111.44         6.86 o                         
  -6  -8   6        276.51        301.05        18.93 o                         
  -5  -8   6         23.15         24.74         3.69 o                         
  -4  -8   6         28.53         29.46         6.27 o                         
  -3  -8   6          4.16          3.35         1.63 o                         
  -2  -8   6         23.54         21.23         2.22 o                         
  -1  -8   6          0.08          0.19         1.49 o                         
   0  -8   6         56.68         57.67         2.40 o                         
   1  -8   6         29.35         31.01         4.67 o                         
   2  -8   6         92.36         68.96         3.71 o                         
   3  -8   6         44.81         30.59         2.90 o                         
   4  -8   6         15.87         19.17         4.26 o                         
   5  -8   6          1.32          0.35         2.84 o                         
   6  -8   6         62.72         64.41         4.62 o                         
   7  -8   6         46.49         61.79         5.06 o                         
   8  -8   6         47.82         41.53         6.98 o                         
  -7  -7   6          8.44          8.23        10.77 o                         
  -6  -7   6         64.39         75.32         5.33 o                         
  -5  -7   6         12.59         14.54         3.85 o                         
  -4  -7   6          4.65          3.19         4.14 o                         
  -3  -7   6         15.15         20.62         2.38 o                         
  -2  -7   6          0.09         -0.88         1.01 o                         
  -1  -7   6        238.07        223.99         5.71 o                         
   0  -7   6        274.04        235.87         4.37 o                         
   1  -7   6          2.73          1.24         0.84 o                         
   2  -7   6         60.56         45.03         1.90 o                         
   3  -7   6        139.84        116.48         3.38 o                         
   4  -7   6          2.42          4.26         2.72 o                         
   5  -7   6          0.20          0.00         2.72 o                         
   6  -7   6          2.94          5.03         2.78 o                         
   7  -7   6          2.70          6.08         2.41 o                         
   8  -7   6          3.62          5.33         2.96 o                         
  -7  -6   6         15.96         18.70         4.61 o                         
  -6  -6   6          6.43         -1.97         2.32 o                         
  -5  -6   6          1.48         -3.31         4.38 o                         
  -4  -6   6         31.37         29.61         3.73 o                         
  -3  -6   6         28.18         30.05         2.60 o                         
  -2  -6   6        139.43        118.54         3.27 o                         
  -1  -6   6          9.05          6.13         0.96 o                         
   0  -6   6         95.07         84.40         2.00 o                         
   1  -6   6        600.83        562.94         6.33 o                         
   2  -6   6        413.40        394.80         5.07 o                         
   3  -6   6        105.37        108.96         2.99 o                         
   4  -6   6         23.68         31.45         2.00 o                         
   5  -6   6          9.24          7.70         2.31 o                         
   6  -6   6          4.75          2.10         1.88 o                         
   7  -6   6         32.02         38.12         3.89 o                         
   8  -6   6        134.09        140.33         6.33 o                         
  -7  -5   6          2.29          4.97         3.43 o                         
  -6  -5   6         40.28         38.10         4.97 o                         
  -4  -5   6         53.55         49.53         5.74 o                         
  -3  -5   6        136.08        128.53         3.59 o                         
  -2  -5   6       1954.68       1854.40        17.21 o                         
  -1  -5   6        444.69        426.59         4.19 o                         
   0  -5   6         58.16         57.34         1.36 o                         
   1  -5   6         12.91         15.31         1.06 o                         
   2  -5   6        245.46        232.34         3.22 o                         
   3  -5   6          1.21          2.74         0.97 o                         
   4  -5   6          0.30          1.00         0.90 o                         
   5  -5   6        209.81        192.81         4.59 o                         
   6  -5   6          0.98          1.55         1.87 o                         
   7  -5   6          4.10          4.46         2.36 o                         
   8  -5   6          9.58         15.86         4.61 o                         
   9  -5   6          0.06          2.13         4.02 o                         
  -8  -4   6         16.61         26.30         6.74 o                         
  -7  -4   6         11.73          8.16         3.67 o                         
  -6  -4   6        256.37        264.35         9.82 o                         
  -5  -4   6         74.66         64.25         4.14 o                         
  -4  -4   6        233.03        217.68         5.27 o                         
  -3  -4   6          1.76          0.32         1.03 o                         
  -2  -4   6          0.93          1.28         0.72 o                         
  -1  -4   6        315.88        295.27         3.52 o                         
   0  -4   6        488.52        496.55         4.99 o                         
   1  -4   6         22.37         27.16         1.17 o                         
   2  -4   6          3.23          3.23         0.64 o                         
   3  -4   6        253.72        233.21         3.20 o                         
   4  -4   6         56.25         50.64         2.09 o                         
   5  -4   6         94.73         86.15         3.08 o                         
   6  -4   6          1.38          3.46         1.38 o                         
   7  -4   6        134.30        136.62         5.56 o                         
   8  -4   6          5.36          3.43         3.67 o                         
   9  -4   6          8.74         12.42         4.61 o                         
  -8  -3   6         40.96         37.75         4.14 o                         
  -7  -3   6         73.64         75.38         6.15 o                         
  -6  -3   6         24.93         26.98         4.14 o                         
  -5  -3   6          0.19          0.12         1.42 o                         
  -4  -3   6        107.88        103.90         4.85 o                         
  -3  -3   6        131.57        124.77         3.21 o                         
  -2  -3   6          0.06         -0.65         0.65 o                         
  -1  -3   6         32.80         44.76         1.19 o                         
   0  -3   6        688.53        738.42         5.98 o                         
   1  -3   6          7.33          7.54         0.78 o                         
   2  -3   6        401.43        390.88         4.14 o                         
   3  -3   6        332.56        308.77         3.66 o                         
   4  -3   6       2282.53       2133.10        16.70 o                         
   5  -3   6        160.26        140.21         3.83 o                         
   6  -3   6         33.41         31.80         3.04 o                         
   7  -3   6          7.55          4.72         2.01 o                         
   8  -3   6          9.42          5.56         3.67 o                         
   9  -3   6         19.55         17.51         4.73 o                         
  -8  -2   6          0.01         -1.60         4.67 o                         
  -7  -2   6         20.08         23.53         3.26 o                         
  -6  -2   6         16.61         16.25         1.87 o                         
  -5  -2   6          1.36          0.95         1.66 o                         
  -4  -2   6          2.12          2.60         1.66 o                         
  -3  -2   6        739.56        721.62         9.01 o                         
  -2  -2   6         43.86         43.64         1.45 o                         
  -1  -2   6        367.71        394.26         3.73 o                         
   0  -2   6         19.76         18.39         0.84 o                         
   1  -2   6        533.39        563.65         5.09 o                         
   2  -2   6        704.84        736.78         6.50 o                         
   3  -2   6         14.60         17.30         0.96 o                         
   4  -2   6          7.66          7.14         0.84 o                         
   5  -2   6         24.33         21.78         2.66 o                         
   6  -2   6          4.75          4.66         2.72 o                         
   7  -2   6          1.51          1.35         1.79 o                         
   8  -2   6         52.73         46.31         4.09 o                         
   9  -2   6         18.18         20.59         5.21 o                         
  -8  -1   6         46.74         55.14         6.51 o                         
  -7  -1   6         28.57         30.04         3.74 o                         
  -6  -1   6          1.83          0.61         1.33 o                         
  -5  -1   6         18.34         14.60         2.15 o                         
  -4  -1   6        117.65        126.85         4.21 o                         
  -3  -1   6         49.88         51.66         2.67 o                         
  -2  -1   6        271.77        289.16         3.54 o                         
  -1  -1   6        664.78        695.11         5.65 o                         
   0  -1   6        997.97       1088.16         8.06 o                         
   1  -1   6         58.31         58.61         1.14 o                         
   2  -1   6        349.44        369.19         3.94 o                         
   3  -1   6        129.29        120.89         2.05 o                         
   4  -1   6          6.20          5.31         0.77 o                         
   5  -1   6         21.37         18.42         1.37 o                         
   6  -1   6        126.55        112.54         4.60 o                         
   7  -1   6          1.64          1.30         1.76 o                         
   8  -1   6         27.02         21.09         3.79 o                         
   9  -1   6         36.33         35.39         4.26 o                         
  -8   0   6          8.66          9.35         4.02 o                         
  -7   0   6          7.36          4.99         2.07 o                         
  -6   0   6          0.52          0.58         1.30 o                         
  -5   0   6         96.41         91.49         4.01 o                         
  -4   0   6        125.54        122.24         4.14 o                         
  -3   0   6          7.15          8.03         1.31 o                         
  -2   0   6        115.60        125.00         1.83 o                         
  -1   0   6        126.80        133.44         1.83 o                         
   0   0   6        248.78        279.34         2.82 o                         
   1   0   6          7.03          8.31         0.57 o                         
   2   0   6        135.55        130.07         2.05 o                         
   3   0   6        798.52        848.70         7.60 o                         
   4   0   6        159.75        163.82         2.62 o                         
   5   0   6          7.93          4.03         0.92 o                         
   6   0   6         17.70         17.28         1.45 o                         
   7   0   6         18.86         22.42         3.01 o                         
   8   0   6        157.63        175.62         6.82 o                         
   9   0   6        401.80        408.84        15.50 o                         
  10   0   6          7.67         16.57         5.09 o                         
  -8   1   6          0.06          3.55         3.55 o                         
  -7   1   6         10.10         10.89         2.47 o                         
  -6   1   6        113.88        103.90         4.39 o                         
  -5   1   6         68.70         68.78         3.79 o                         
  -4   1   6        135.55        125.34         4.24 o                         
  -3   1   6        515.68        505.21         5.96 o                         
  -2   1   6         26.50         28.87         1.23 o                         
  -1   1   6        203.37        199.33         2.98 o                         
   0   1   6        511.61        508.31         4.34 o                         
   1   1   6          0.74         -0.06         0.34 o                         
   2   1   6        148.27        165.04         2.36 o                         
   3   1   6         12.87         11.78         0.87 o                         
   4   1   6         70.41         69.89         1.75 o                         
   5   1   6         24.78         17.84         1.31 o                         
   6   1   6         84.37         63.12         5.09 o                         
   7   1   6         31.32         35.59         2.76 o                         
   8   1   6         62.65         68.40         6.74 o                         
   9   1   6        122.96        135.61         9.58 o                         
  10   1   6         23.76         34.67         6.39 o                         
  -8   2   6          0.31          1.54         2.09 o                         
  -7   2   6        167.24        152.70         5.64 o                         
  -6   2   6         57.48         57.56         3.63 o                         
  -5   2   6         69.96         71.12         4.85 o                         
  -4   2   6         14.51          8.16         2.13 o                         
  -3   2   6        115.68        122.18         2.69 o                         
  -2   2   6        149.03        151.22         2.46 o                         
  -1   2   6        693.55        704.10         6.38 o                         
   0   2   6         20.35         29.12         1.11 o                         
   1   2   6         20.00         20.82         0.79 o                         
   2   2   6          6.82          5.07         0.61 o                         
   3   2   6          1.38          1.05         0.54 o                         
   4   2   6         57.93         54.51         1.56 o                         
   5   2   6          9.19          7.79         1.03 o                         
   6   2   6         84.56         68.20         2.91 o                         
   7   2   6         17.29         12.94         2.34 o                         
   8   2   6         11.86         13.02         2.59 o                         
   9   2   6          7.72         10.06         4.50 o                         
  10   2   6          8.92          5.68         4.50 o                         
  -8   3   6         10.06          8.28         3.79 o                         
  -7   3   6         12.29         14.70         2.81 o                         
  -6   3   6         24.79         25.50         2.86 o                         
  -5   3   6         11.95          6.74         2.37 o                         
  -4   3   6          9.14          7.44         1.68 o                         
  -3   3   6         12.84         11.34         1.29 o                         
  -2   3   6         88.75         87.48         2.26 o                         
  -1   3   6        170.57        171.56         2.54 o                         
   0   3   6         82.21         82.32         1.44 o                         
   1   3   6        397.14        424.66         4.15 o                         
   2   3   6         43.81         41.06         1.24 o                         
   3   3   6        134.37        156.20         2.42 o                         
   4   3   6         33.07         30.95         1.26 o                         
   5   3   6          9.01          8.83         1.67 o                         
   6   3   6         14.13          9.57         1.95 o                         
   7   3   6         12.54         10.26         2.24 o                         
   8   3   6         67.46         59.68         4.34 o                         
   9   3   6          0.78         -1.04         2.29 o                         
  -8   4   6          6.13          6.15         3.79 o                         
  -7   4   6        115.77        121.84         5.40 o                         
  -6   4   6         75.62         75.49         4.10 o                         
  -5   4   6         16.59         19.17         3.31 o                         
  -4   4   6          8.16          7.05         1.34 o                         
  -3   4   6         49.73         48.39         2.22 o                         
  -2   4   6          0.43          1.26         0.75 o                         
  -1   4   6        161.98        169.21         2.61 o                         
   0   4   6        500.46        516.80         4.55 o                         
   1   4   6        223.35        212.45         2.48 o                         
   2   4   6         92.90         95.41         1.55 o                         
   3   4   6         23.86         24.60         1.15 o                         
   4   4   6        396.30        361.98         4.20 o                         
   5   4   6          4.52          1.47         1.47 o                         
   6   4   6        186.61        173.83         5.61 o                         
   7   4   6         47.02         41.39         3.57 o                         
   8   4   6         88.30         87.33         4.99 o                         
   9   4   6          0.84          0.27         2.58 o                         
  10   4   6         48.97         43.07         6.86 o                         
  -7   5   6         19.11         21.89         3.23 o                         
  -6   5   6          3.30          2.90         2.01 o                         
  -5   5   6          3.38          0.47         2.01 o                         
  -4   5   6         55.56         58.88         3.05 o                         
  -3   5   6        763.65        756.88        11.62 o                         
  -2   5   6        414.51        433.17         7.61 o                         
  -1   5   6        509.17        551.64         5.58 o                         
   0   5   6        176.94        173.31         2.31 o                         
   1   5   6         41.59         45.86         1.24 o                         
   2   5   6          7.77         11.80         0.76 o                         
   3   5   6       1153.63       1066.72         8.36 o                         
   4   5   6         79.78         72.34         2.77 o                         
   5   5   6         23.88         25.36         2.78 o                         
   6   5   6         50.84         54.21         3.78 o                         
   7   5   6         12.52         11.00         3.31 o                         
   8   5   6          0.31          1.24         2.34 o                         
   9   5   6          1.59         -2.22         2.61 o                         
  -7   6   6          6.13          2.96         3.55 o                         
  -6   6   6          4.55          4.02         2.96 o                         
  -5   6   6          1.30         -2.01         2.01 o                         
  -4   6   6        114.05        108.00         4.10 o                         
  -3   6   6         74.79         74.67         4.73 o                         
  -2   6   6        136.88        133.16         4.10 o                         
  -1   6   6       1568.35       1591.22        14.21 o                         
   0   6   6         79.15         83.36         1.69 o                         
   1   6   6        531.94        545.05         4.95 o                         
   2   6   6         59.16         53.27         1.39 o                         
   3   6   6        179.11        163.16         4.61 o                         
   4   6   6        122.33        114.60         4.85 o                         
   5   6   6          0.52         -1.06         1.47 o                         
   6   6   6        181.46        161.94         5.81 o                         
   7   6   6         70.96         78.93         6.27 o                         
   8   6   6         63.49         72.18         6.63 o                         
   9   6   6         24.36         21.91         3.86 o                         
  -7   7   6         19.96         15.74         4.38 o                         
  -6   7   6          6.06          6.00         3.37 o                         
  -5   7   6          5.70          3.23         2.07 o                         
  -4   7   6        195.94        202.76         5.83 o                         
  -3   7   6        200.77        199.78         6.51 o                         
  -2   7   6          0.28          0.72         1.38 o                         
  -1   7   6          5.43          5.86         1.59 o                         
   0   7   6        351.79        332.81         4.29 o                         
   1   7   6        173.96        195.36         3.11 o                         
   2   7   6        117.99        116.47         2.15 o                         
   3   7   6         94.51         87.15         2.26 o                         
   4   7   6         18.79         23.63         3.73 o                         
   5   7   6         18.06         17.12         2.62 o                         
   6   7   6         20.03         23.44         3.33 o                         
   7   7   6          8.14          9.82         3.55 o                         
   8   7   6          0.02         -2.48         3.31 o                         
   9   7   6         17.68         23.90         5.56 o                         
  -6   8   6          0.00          3.55         5.27 o                         
  -5   8   6         40.39         45.40         2.98 o                         
  -4   8   6         11.59         15.46         4.32 o                         
  -3   8   6         76.43         71.90         3.84 o                         
  -2   8   6         36.54         40.56         3.17 o                         
  -1   8   6         76.73         69.30         3.39 o                         
   0   8   6         40.51         47.90         2.18 o                         
   1   8   6          2.03          1.77         0.78 o                         
   2   8   6         55.87         46.06         1.70 o                         
   3   8   6        284.58        263.47         4.25 o                         
   4   8   6         36.58         34.62         3.32 o                         
   5   8   6         86.52         69.33        10.47 o                         
   6   8   6         22.15         23.01         3.43 o                         
   7   8   6        124.05        134.58         6.48 o                         
   8   8   6          5.13         12.07         4.61 o                         
   9   8   6        114.16        131.11         9.35 o                         
  -6   9   6         45.27         43.00         4.31 o                         
  -5   9   6          0.05          2.66         2.78 o                         
  -4   9   6         20.39         21.60         3.25 o                         
  -3   9   6         67.21         71.19         4.10 o                         
  -2   9   6          7.29         11.86         2.37 o                         
  -1   9   6         15.65         17.26         2.48 o                         
   0   9   6          1.97          1.48         1.42 o                         
   1   9   6          1.43          0.87         1.04 o                         
   2   9   6          1.51          1.69         1.32 o                         
   3   9   6         86.62         79.48         2.85 o                         
   4   9   6        325.38        310.27        11.83 o                         
   5   9   6         13.66         12.87         2.90 o                         
   6   9   6        153.35        157.24         6.55 o                         
   7   9   6         31.76         35.67         4.38 o                         
   8   9   6         55.66         64.85         7.69 o                         
  -5  10   6         17.17         17.23         2.93 o                         
  -4  10   6          8.05          8.41         2.59 o                         
  -3  10   6          7.29         10.55         2.42 o                         
  -2  10   6         30.24         30.82         3.21 o                         
  -1  10   6         55.61         55.91         3.72 o                         
   0  10   6         11.13         13.06         2.25 o                         
   1  10   6          0.29         -0.03         1.07 o                         
   2  10   6         29.71         21.61         2.58 o                         
   3  10   6         34.29         39.57         3.06 o                         
   4  10   6         15.31         11.60         4.50 o                         
   5  10   6         30.38         31.71         5.92 o                         
   6  10   6         19.48         15.67         4.85 o                         
   7  10   6          0.32         -2.78         2.78 o                         
   8  10   6         36.15         56.44         7.57 o                         
  -5  11   6          3.74          4.03         4.91 o                         
  -4  11   6          0.60         -0.21         4.61 o                         
  -3  11   6          1.10          1.22         2.21 o                         
  -2  11   6         32.70         41.55         3.81 o                         
  -1  11   6          0.23          0.96         1.87 o                         
   0  11   6          9.42         10.41         3.31 o                         
   1  11   6         22.94         16.33         3.43 o                         
   2  11   6         28.23         27.33         3.06 o                         
   3  11   6        230.80        211.10         7.10 o                         
   4  11   6         33.21         32.42         6.03 o                         
   5  11   6          3.22         -4.26         4.26 o                         
   6  11   6         30.39         22.60         6.51 o                         
   7  11   6          3.74          5.97         3.61 o                         
  -4  12   6         25.46         17.03         3.12 o                         
  -3  12   6          0.91          4.00         2.34 o                         
  -2  12   6          5.94          6.34         2.54 o                         
  -1  12   6         87.94         96.02         4.97 o                         
   0  12   6         77.16         71.95         6.03 o                         
   1  12   6          5.44          9.35         3.19 o                         
   2  12   6         10.51         11.42         3.31 o                         
   3  12   6        249.08        240.77         6.74 o                         
   4  12   6          0.50         -4.26         4.26 o                         
   5  12   6         16.78         10.77         5.68 o                         
   6  12   6          0.02         -3.67         5.32 o                         
   7  12   6         21.31         -0.59         6.15 o                         
  -3  13   6         15.82         15.26         3.90 o                         
  -2  13   6         54.57         58.28         8.76 o                         
  -1  13   6          9.00          8.57         2.63 o                         
   0  13   6          0.63          0.00         3.08 o                         
   1  13   6         16.26         15.62         3.79 o                         
   2  13   6         20.85         25.33         4.50 o                         
   3  13   6         19.37         10.41         5.32 o                         
   4  13   6         28.31         24.26         6.51 o                         
   5  13   6         39.09         31.36         7.34 o                         
   6  13   6          0.05         -5.80         5.80 o                         
  -2  14   6          0.19          3.36         2.53 o                         
  -1  14   6         26.93         33.37         5.56 o                         
   0  14   6          3.98          4.73         3.79 o                         
   1  14   6         87.10         96.91         7.10 o                         
   2  14   6         12.47         18.10         3.79 o                         
   3  14   6         26.91         25.09         6.86 o                         
   4  14   6          9.58          5.09         5.92 o                         
   5  14   6          1.25         -5.80         5.80 o                         
   6  14   6         18.66          7.57         6.15 o                         
  -1  15   6         22.28         21.42         5.21 o                         
   0  15   6          0.37          5.80         3.90 o                         
   1  15   6         22.09         27.69         5.21 o                         
   2  15   6        295.04        308.61        11.24 o                         
   3  15   6         13.54          1.30         5.56 o                         
   4  15   6          0.11         -5.56         5.56 o                         
   5  15   6          1.21         -5.32         5.32 o                         
   0  16   6          0.14          1.77         3.43 o                         
   1  16   6         19.49         26.51         5.09 o                         
   2  16   6          2.63          7.45         3.67 o                         
   1 -14   7          2.61          5.79         2.95 o                         
   2 -14   7          7.64          8.40         4.50 o                         
   0 -13   7        107.78         98.69         7.22 o                         
   1 -13   7          0.21          0.81         4.67 o                         
   2 -13   7         92.60         99.19        15.21 o                         
   3 -13   7         14.91         13.91         9.29 o                         
  -4 -12   7          2.55         -4.38         5.44 o                         
   0 -12   7          0.16         -0.47         2.84 o                         
   1 -12   7          5.85          4.39         2.62 o                         
   2 -12   7          0.01         -0.45         2.37 o                         
   3 -12   7         33.03         35.96         4.11 o                         
   4 -12   7         55.31         59.24        14.73 o                         
   5 -12   7         47.65         44.02         6.74 o                         
  -5 -11   7          7.87         -5.80         5.92 o                         
  -4 -11   7         37.28         28.75         7.34 o                         
  -3 -11   7          6.71          0.00         4.97 o                         
  -2 -11   7        183.77        177.38        10.53 o                         
  -1 -11   7          0.38         -0.35         2.48 o                         
   0 -11   7         29.33         26.86         4.38 o                         
   1 -11   7          3.74          3.19         2.96 o                         
   2 -11   7          5.22          9.37         2.70 o                         
   3 -11   7         17.70         21.27         4.50 o                         
   4 -11   7          2.30          4.78         6.33 o                         
   5 -11   7         29.27         38.29         4.51 o                         
   6 -11   7         30.21         30.53         6.15 o                         
  -5 -10   7         29.08         18.46         7.34 o                         
  -4 -10   7         15.24         20.12         6.39 o                         
  -3 -10   7          9.00          2.01         4.97 o                         
  -2 -10   7         27.53         31.58         3.20 o                         
  -1 -10   7         19.85         18.60         5.21 o                         
   0 -10   7         22.42         24.14         3.90 o                         
   1 -10   7          7.74          2.25         2.84 o                         
   2 -10   7          2.51          2.95         2.07 o                         
   3 -10   7         60.67         63.57         5.44 o                         
   4 -10   7         10.02         13.29         3.07 o                         
   5 -10   7          9.19         12.66         4.61 o                         
   6 -10   7          6.84          7.81         4.02 o                         
  -6  -9   7         45.37         43.98         5.32 o                         
  -5  -9   7          0.90         -5.92         5.92 o                         
  -4  -9   7          0.36         -4.50         4.50 o                         
  -3  -9   7         12.18          3.31         4.61 o                         
  -2  -9   7        113.49        111.25         7.87 o                         
  -1  -9   7          0.14         -0.46         1.54 o                         
   0  -9   7         46.18         46.65         3.50 o                         
   1  -9   7          6.97         -0.12         2.37 o                         
   2  -9   7          6.93          6.63         2.96 o                         
   3  -9   7          3.14          2.39         2.00 o                         
   4  -9   7          5.83          9.22         2.47 o                         
   5  -9   7         20.20         27.93         5.56 o                         
   6  -9   7         26.06         36.21         6.39 o                         
   7  -9   7          5.12          6.52         2.64 o                         
  -6  -8   7        106.08        126.23         6.82 o                         
  -5  -8   7          3.81          3.79         6.27 o                         
  -4  -8   7        331.75        346.71        14.91 o                         
  -3  -8   7         25.56         26.39         2.86 o                         
  -2  -8   7         63.13         61.83         3.79 o                         
  -1  -8   7         83.22         90.58         4.26 o                         
   0  -8   7         87.30         79.19         2.82 o                         
   1  -8   7          4.20          1.84         1.63 o                         
   2  -8   7         12.14         17.02         4.97 o                         
   3  -8   7         73.36         63.73         3.99 o                         
   4  -8   7         13.79         18.70         4.38 o                         
   5  -8   7         18.26         25.44         4.97 o                         
   6  -8   7          4.67          6.27         3.90 o                         
   7  -8   7          0.41          2.05         2.42 o                         
  -6  -7   7         13.52         11.09         3.54 o                         
  -5  -7   7         65.84         69.46         9.47 o                         
  -4  -7   7          2.02         -2.13         4.50 o                         
  -3  -7   7         21.93         22.82         2.76 o                         
  -2  -7   7        113.78        100.23         3.25 o                         
  -1  -7   7         22.44         19.44         2.44 o                         
   0  -7   7         68.12         58.78         2.39 o                         
   1  -7   7        176.03        159.11         4.85 o                         
   2  -7   7          3.42          2.33         1.38 o                         
   3  -7   7          7.34          5.94         2.34 o                         
   4  -7   7          2.87          8.52         3.08 o                         
   5  -7   7         16.71         25.80         4.97 o                         
   6  -7   7          1.47         -0.46         2.19 o                         
   7  -7   7         39.10         44.64         6.92 o                         
   8  -7   7          1.57         -0.07         2.56 o                         
  -7  -6   7         28.72         37.16         5.68 o                         
  -6  -6   7          0.19          1.89         3.31 o                         
  -5  -6   7          8.87          7.10         5.68 o                         
  -4  -6   7         14.44         15.48         2.52 o                         
  -3  -6   7         62.79         59.31         3.56 o                         
  -2  -6   7          9.43         10.51         1.71 o                         
  -1  -6   7         10.71         15.25         2.08 o                         
   0  -6   7         30.41         29.44         1.52 o                         
   1  -6   7          3.13          0.45         0.76 o                         
   2  -6   7        518.00        416.84         6.13 o                         
   3  -6   7          1.69          2.07         1.18 o                         
   4  -6   7         36.35         35.13         2.91 o                         
   5  -6   7          1.22         -0.95         2.72 o                         
   6  -6   7         10.15         11.10         2.60 o                         
   7  -6   7         17.08         24.10         3.44 o                         
   8  -6   7         52.78         54.91         7.34 o                         
  -7  -5   7         76.40         75.50         7.10 o                         
  -4  -5   7         56.91         56.19         3.49 o                         
  -3  -5   7         45.01         42.94         2.54 o                         
  -2  -5   7          2.52          1.03         1.19 o                         
  -1  -5   7       1680.94       1540.52        12.94 o                         
   0  -5   7        285.82        280.21         3.69 o                         
   1  -5   7         13.80         11.68         1.07 o                         
   2  -5   7          9.27         13.40         1.16 o                         
   3  -5   7        115.23        110.01         3.24 o                         
   4  -5   7         11.26         15.96         2.16 o                         
   5  -5   7         10.13         15.22         3.08 o                         
   6  -5   7         20.50         15.51         2.66 o                         
   7  -5   7         89.16         90.52         7.93 o                         
   8  -5   7         13.55         18.10         5.09 o                         
   9  -5   7         16.24         21.65         5.68 o                         
  -7  -4   7          8.09         14.68         3.67 o                         
  -5  -4   7         12.92          9.11         2.37 o                         
  -4  -4   7         36.52         31.36         3.31 o                         
  -3  -4   7         10.63         10.28         1.64 o                         
  -2  -4   7        234.80        233.85         4.00 o                         
  -1  -4   7         57.05         69.12         1.58 o                         
   0  -4   7        331.04        333.93         3.56 o                         
   1  -4   7         20.53         21.26         1.33 o                         
   2  -4   7         66.35         56.15         2.15 o                         
   3  -4   7          0.41          1.12         0.90 o                         
   4  -4   7        182.26        179.02         5.98 o                         
   5  -4   7        201.79        182.51         4.53 o                         
   6  -4   7          3.03          1.23         2.43 o                         
   7  -4   7         72.96         68.51         6.98 o                         
   8  -4   7         58.29         69.70         7.34 o                         
   9  -4   7         25.83         26.51         5.68 o                         
  -7  -3   7          6.85          1.96         5.27 o                         
  -6  -3   7         12.95         20.00         4.61 o                         
  -5  -3   7          0.00          0.92         2.31 o                         
  -4  -3   7         65.54         63.88         3.27 o                         
  -3  -3   7         95.22         92.62         2.86 o                         
  -2  -3   7        175.30        184.73         3.04 o                         
  -1  -3   7         40.95         36.65         1.22 o                         
   0  -3   7         14.50         12.27         0.85 o                         
   1  -3   7          1.75          0.57         0.50 o                         
   2  -3   7        184.17        183.22         2.94 o                         
   3  -3   7         20.51         22.26         1.73 o                         
   4  -3   7         13.98         13.73         2.84 o                         
   5  -3   7        984.80        928.88        25.50 o                         
   6  -3   7          0.05         -0.61         1.45 o                         
   7  -3   7          9.53         12.86         2.56 o                         
   8  -3   7         48.15         51.83         6.98 o                         
   9  -3   7        147.45        155.73        10.18 o                         
  -7  -2   7         47.15         47.75         4.39 o                         
  -6  -2   7         13.53         11.85         2.29 o                         
  -5  -2   7        137.89        129.71         4.75 o                         
  -4  -2   7        498.19        471.89         8.96 o                         
  -3  -2   7        475.23        433.00        16.80 o                         
  -2  -2   7          0.04         -0.08         0.84 o                         
  -1  -2   7         26.35         27.88         1.07 o                         
   0  -2   7         76.75         77.97         1.52 o                         
   1  -2   7          1.16          2.89         0.81 o                         
   2  -2   7         53.87         58.97         1.40 o                         
   3  -2   7        266.30        243.26         3.96 o                         
   4  -2   7          0.75          1.45         0.98 o                         
   5  -2   7         71.61         60.45         3.47 o                         
   6  -2   7          6.92          4.19         1.89 o                         
   7  -2   7          0.40          0.09         1.72 o                         
   8  -2   7         28.13         38.38         4.03 o                         
   9  -2   7         43.75         35.62         6.15 o                         
  -7  -1   7         17.25         22.27         3.47 o                         
  -6  -1   7          1.03          1.43         1.82 o                         
  -5  -1   7          5.15          5.53         1.75 o                         
  -4  -1   7        243.58        228.46         5.96 o                         
  -3  -1   7          2.14          3.82         1.39 o                         
  -2  -1   7         31.66         35.28         1.38 o                         
  -1  -1   7        245.83        249.86         2.87 o                         
   0  -1   7          7.19         13.15         0.78 o                         
   1  -1   7         44.93         47.76         1.15 o                         
   2  -1   7        132.18        134.74         2.30 o                         
   3  -1   7        346.56        306.82         3.74 o                         
   4  -1   7        275.77        247.35         3.71 o                         
   5  -1   7        136.86        123.28         3.46 o                         
   6  -1   7          0.63         -1.17         1.36 o                         
   7  -1   7          9.28         14.51         2.66 o                         
   8  -1   7         83.53         79.78         5.10 o                         
   9  -1   7          2.62          1.39         2.51 o                         
  -7   0   7          0.78          0.06         2.39 o                         
  -6   0   7          1.11          0.06         1.66 o                         
  -5   0   7          0.33         -0.24         1.49 o                         
  -4   0   7        121.94        107.97         4.21 o                         
  -3   0   7          5.96          3.39         1.36 o                         
  -2   0   7         14.74         19.39         1.13 o                         
  -1   0   7         62.41         63.22         1.38 o                         
   0   0   7        221.73        241.66         2.71 o                         
   1   0   7       1436.21       1502.70        10.76 o                         
   2   0   7         28.30         33.16         1.21 o                         
   3   0   7          0.66          0.51         0.60 o                         
   4   0   7         61.52         64.06         2.14 o                         
   5   0   7         19.45         16.61         1.46 o                         
   6   0   7         62.93         58.87         3.19 o                         
   7   0   7         20.39         20.77         2.92 o                         
   8   0   7         16.56         17.31         3.20 o                         
   9   0   7         38.76         42.01         6.15 o                         
  -7   1   7         10.16         13.46         2.70 o                         
  -6   1   7          0.34          2.44         2.48 o                         
  -5   1   7         12.96         13.04         2.27 o                         
  -4   1   7          1.00          3.01         1.55 o                         
  -3   1   7          0.60          0.76         1.20 o                         
  -2   1   7         65.58         76.30         1.87 o                         
  -1   1   7         13.03         10.09         0.71 o                         
   0   1   7        123.24        116.13         1.80 o                         
   1   1   7        401.37        388.53         3.65 o                         
   2   1   7          0.12         -0.25         0.48 o                         
   3   1   7        129.45        139.61         2.39 o                         
   4   1   7         24.35         23.75         1.44 o                         
   5   1   7         58.51         47.29         2.05 o                         
   6   1   7        443.54        407.42         7.05 o                         
   7   1   7         15.96         10.53         2.49 o                         
   8   1   7         14.30         12.09         2.91 o                         
   9   1   7         39.82         54.08         6.98 o                         
  -7   2   7         99.16        113.26         5.27 o                         
  -6   2   7        204.10        185.54         8.28 o                         
  -5   2   7         18.35         14.91         3.19 o                         
  -4   2   7        140.99        131.87         4.80 o                         
  -3   2   7         15.53         15.53         1.31 o                         
  -2   2   7          8.78          9.54         1.16 o                         
  -1   2   7         15.32         11.97         0.97 o                         
   0   2   7         25.58         30.96         1.03 o                         
   1   2   7        125.70        123.12         1.80 o                         
   2   2   7        184.20        187.58         2.73 o                         
   3   2   7        152.88        137.10         2.37 o                         
   4   2   7        145.56        137.96         3.31 o                         
   5   2   7         60.72         60.87         2.22 o                         
   6   2   7        343.05        312.29         6.12 o                         
   7   2   7         60.56         48.25         3.05 o                         
   8   2   7         69.47         82.71         7.34 o                         
   9   2   7          1.00          1.06         3.67 o                         
  -7   3   7          7.34          4.32         2.34 o                         
  -6   3   7          1.56          2.48         2.60 o                         
  -5   3   7          1.27         -1.18         2.01 o                         
  -4   3   7         48.17         47.10         4.14 o                         
  -3   3   7          5.66          6.06         1.10 o                         
  -2   3   7        218.65        197.29         3.45 o                         
  -1   3   7         98.28         92.99         2.01 o                         
   0   3   7         65.55         69.04         1.42 o                         
   1   3   7         94.67         96.94         1.65 o                         
   2   3   7        272.92        256.41         3.31 o                         
   3   3   7         23.67         29.59         1.59 o                         
   4   3   7         23.11         20.04         1.64 o                         
   5   3   7         13.13         14.66         2.13 o                         
   6   3   7         32.18         27.81         2.72 o                         
   7   3   7          4.45          2.74         1.87 o                         
   8   3   7          4.20          3.19         2.18 o                         
   9   3   7          1.35          1.66         3.90 o                         
  -7   4   7         35.64         33.76         3.71 o                         
  -6   4   7         50.33         52.89         5.44 o                         
  -5   4   7          0.79          3.31         2.60 o                         
  -4   4   7          0.41         -1.54         1.54 o                         
  -3   4   7        114.54        103.25         3.07 o                         
  -2   4   7          1.62          2.11         1.20 o                         
  -1   4   7          5.76          5.38         0.90 o                         
   0   4   7        282.20        284.03         3.52 o                         
   1   4   7         21.35         28.15         1.08 o                         
   2   4   7         55.17         59.81         1.64 o                         
   3   4   7          9.60          8.10         0.85 o                         
   4   4   7        140.99        137.02         3.03 o                         
   5   4   7        198.83        182.13         5.45 o                         
   6   4   7        535.86        481.77        21.30 o                         
   7   4   7         13.39         11.55         2.38 o                         
   8   4   7          0.03         -0.94         2.09 o                         
   9   4   7          0.79         -2.20         2.42 o                         
  -7   5   7         25.96         24.59         3.54 o                         
  -6   5   7         56.66         56.09         5.92 o                         
  -5   5   7          4.14          6.51         2.84 o                         
  -4   5   7          0.10         -0.99         1.00 o                         
  -3   5   7        110.68         95.62        15.26 o                         
  -2   5   7       1324.12       1294.65        21.42 o                         
  -1   5   7         99.23        104.63         3.05 o                         
   0   5   7          9.36         13.56         1.05 o                         
   1   5   7         86.29         89.47         1.74 o                         
   2   5   7          7.18         10.91         0.81 o                         
   3   5   7        369.20        319.46         6.02 o                         
   4   5   7          2.03          3.08         2.48 o                         
   5   5   7        494.26        464.96        10.35 o                         
   6   5   7        104.89        109.46         5.68 o                         
   7   5   7         34.71         45.45         4.32 o                         
   8   5   7         71.26         81.28         5.10 o                         
   9   5   7          1.91          2.52         2.63 o                         
  -7   6   7          7.38          4.26         3.08 o                         
  -6   6   7          0.01          0.71         2.84 o                         
  -5   6   7         36.64         39.17         4.85 o                         
  -4   6   7          0.91         -0.65         1.34 o                         
  -3   6   7        249.85        238.44         8.16 o                         
  -2   6   7         95.95         96.62         3.68 o                         
  -1   6   7         93.47        102.54         2.86 o                         
   0   6   7        284.78        330.19         5.02 o                         
   1   6   7        101.38         96.14         1.88 o                         
   2   6   7         33.36         30.93         1.32 o                         
   3   6   7          2.21          4.00         0.81 o                         
   4   6   7        483.06        452.81         9.14 o                         
   5   6   7        232.55        217.23         6.37 o                         
   6   6   7         20.42         22.31         3.18 o                         
   7   6   7         84.93         77.95         4.92 o                         
   8   6   7          2.95          0.47         3.19 o                         
   9   6   7         11.81         14.94         9.53 o                         
  -6   7   7         12.64         13.20         2.72 o                         
  -5   7   7          0.23          0.24         2.84 o                         
  -4   7   7          4.67          6.74         1.96 o                         
  -3   7   7         30.97         32.36         3.00 o                         
  -2   7   7         77.78         79.69         3.64 o                         
  -1   7   7         23.63         22.98         2.38 o                         
   0   7   7        523.17        541.41         6.88 o                         
   1   7   7          5.54          2.89         0.74 o                         
   2   7   7          0.04         -0.18         0.63 o                         
   3   7   7        267.41        232.32         4.96 o                         
   4   7   7        209.87        186.84         6.15 o                         
   5   7   7          3.58          3.93         1.90 o                         
   6   7   7         23.81         32.23         5.38 o                         
   7   7   7          6.49          5.67         2.71 o                         
   8   7   7          0.44          4.26         3.55 o                         
   9   7   7          0.03          6.27         4.38 o                         
  -6   8   7         61.88         66.34         7.34 o                         
  -5   8   7         27.93         24.40         8.70 o                         
  -4   8   7          6.35          7.53         2.16 o                         
  -3   8   7          9.05         11.26         3.73 o                         
  -2   8   7        306.94        292.56         6.94 o                         
  -1   8   7         25.43         21.84         2.43 o                         
   0   8   7          2.74          0.29         1.42 o                         
   1   8   7          7.42          6.01         0.92 o                         
   2   8   7          0.13          0.26         0.68 o                         
   3   8   7          3.56          2.50         1.79 o                         
   4   8   7         12.33         14.90         2.53 o                         
   5   8   7         91.54        101.80         4.94 o                         
   6   8   7         13.36         11.26         2.93 o                         
   7   8   7          0.04         -2.43         2.43 o                         
   8   8   7         16.73         15.83         3.83 o                         
   9   8   7         21.79         31.59         6.51 o                         
  -5   9   7         23.34         28.75         5.44 o                         
  -4   9   7         98.14         95.28         5.50 o                         
  -3   9   7          1.46          2.36         1.88 o                         
  -2   9   7          0.20          0.28         1.79 o                         
  -1   9   7          4.70          3.66         1.79 o                         
   0   9   7         20.33         21.47         2.47 o                         
   1   9   7        178.10        157.50         4.57 o                         
   2   9   7         69.24         62.01         2.59 o                         
   3   9   7        102.79        100.94         6.86 o                         
   4   9   7          6.70          8.04         3.85 o                         
   5   9   7          3.59          1.78         2.19 o                         
   6   9   7         98.15         92.02         5.60 o                         
   7   9   7         35.44         40.41         4.97 o                         
   8   9   7          1.44          3.49         3.41 o                         
  -5  10   7         28.58         27.02         3.57 o                         
  -4  10   7          5.20          4.08         3.25 o                         
  -3  10   7          2.45          3.57         2.13 o                         
  -2  10   7         28.74         35.02         3.47 o                         
  -1  10   7         21.66         22.23         2.88 o                         
   0  10   7        512.62        468.26         9.16 o                         
   1  10   7        145.56        130.52         6.15 o                         
   2  10   7         43.09         50.33         3.37 o                         
   3  10   7          1.95          0.71         3.31 o                         
   4  10   7          5.37          0.35         3.79 o                         
   5  10   7          2.00          0.64         2.47 o                         
   6  10   7          1.05          1.10         3.25 o                         
   7  10   7         13.00         19.36         3.95 o                         
   8  10   7          3.86          3.48         3.46 o                         
  -5  11   7         65.63         65.08         6.63 o                         
  -4  11   7          4.02          4.72         3.08 o                         
  -3  11   7        170.97        167.50         6.36 o                         
  -2  11   7          6.44          5.72         2.42 o                         
  -1  11   7         49.86         58.54         4.18 o                         
   0  11   7         73.94         70.76         4.17 o                         
   1  11   7         69.90         66.03         5.21 o                         
   2  11   7         29.47         24.07         2.91 o                         
   3  11   7        111.83        105.32         8.05 o                         
   4  11   7          6.39          3.43         4.26 o                         
   5  11   7         11.45          4.14         4.73 o                         
   6  11   7          0.40         -2.27         2.89 o                         
   7  11   7          0.09          2.77         4.14 o                         
  -4  12   7          1.84         -0.33         5.98 o                         
  -3  12   7         44.35         48.78         9.53 o                         
  -2  12   7         60.30         62.67         4.68 o                         
  -1  12   7          5.12          3.97         2.38 o                         
   0  12   7          2.68          1.13         2.12 o                         
   1  12   7         47.29         47.92         5.21 o                         
   2  12   7         15.78         26.15         4.02 o                         
   3  12   7          2.33          0.12         4.38 o                         
   4  12   7         44.18         37.51         6.63 o                         
   5  12   7          0.08         -4.73         4.73 o                         
   6  12   7         14.40          1.54         5.68 o                         
   7  12   7          2.69         -3.68         7.40 o                         
  -3  13   7         14.31          9.98         6.80 o                         
  -2  13   7          6.46          8.90         7.10 o                         
  -1  13   7         19.90         23.09         3.45 o                         
   0  13   7         12.13         16.33         4.26 o                         
   1  13   7        104.39        107.92         6.98 o                         
   2  13   7         19.47         19.52         3.79 o                         
   3  13   7          9.46         -4.61         4.61 o                         
   4  13   7          6.72          0.24         5.32 o                         
   5  13   7          1.26         -4.73         4.73 o                         
   6  13   7         16.17          1.89         6.86 o                         
  -2  14   7          0.24         -1.98         2.32 o                         
  -1  14   7          5.53          3.17         3.14 o                         
   0  14   7         43.46         42.01         5.80 o                         
   1  14   7         11.42         10.29         4.02 o                         
   4  14   7          1.02         -4.97         4.97 o                         
   5  14   7         13.63          2.13         6.03 o                         
  -1  15   7         16.29         17.39         4.85 o                         
   0  15   7         10.11         13.61         4.14 o                         
   1  15   7         23.99         27.45         4.85 o                         
   4  15   7          2.80         -5.44         5.44 o                         
   1 -14   8         35.00         34.55         5.80 o                         
   0 -13   8         60.02         59.17         6.39 o                         
   1 -13   8         54.80         63.78         6.74 o                         
   2 -13   8          2.13          4.27         3.55 o                         
   3 -13   8         28.94         20.12         5.09 o                         
  -4 -12   8          2.12         -3.31         5.80 o                         
   0 -12   8          8.76          9.82         3.55 o                         
   1 -12   8         14.73          9.82         3.90 o                         
   2 -12   8        117.85        117.66        10.53 o                         
   3 -12   8        408.44        418.18        20.35 o                         
   4 -12   8          3.65         15.44         4.38 o                         
  -4 -11   8         22.57         19.17         6.98 o                         
  -3 -11   8          1.60         -4.85         4.85 o                         
  -2 -11   8          2.90         -2.25         4.26 o                         
  -1 -11   8        202.47        216.19         9.35 o                         
   0 -11   8        103.05        102.71         6.98 o                         
   1 -11   8        129.79        136.08         7.93 o                         
   2 -11   8         69.83         76.68         6.63 o                         
   3 -11   8         29.86         41.70        13.08 o                         
   4 -11   8         24.44         28.88         5.56 o                         
   5 -11   8          0.50          2.49         4.61 o                         
  -5 -10   8         12.36          1.66         6.74 o                         
  -4 -10   8          7.42          3.31         5.92 o                         
  -3 -10   8         45.94         49.34         7.57 o                         
  -2 -10   8         21.76         20.23         3.04 o                         
  -1 -10   8          4.28          5.91         2.36 o                         
   0 -10   8         64.98         64.73         5.80 o                         
   1 -10   8        154.90        161.76         8.05 o                         
   2 -10   8          7.16          3.08         2.96 o                         
   3 -10   8         10.46          7.46         2.67 o                         
   4 -10   8        116.93        123.20        10.71 o                         
   5 -10   8          0.11          7.69         3.90 o                         
   6 -10   8          0.17          0.71         4.02 o                         
  -5  -9   8          3.61         -5.92         5.92 o                         
  -4  -9   8          0.10         -4.97         4.97 o                         
  -3  -9   8        178.86        178.56        11.12 o                         
  -2  -9   8         34.57         36.25         3.57 o                         
  -1  -9   8         32.10         37.68         3.53 o                         
   0  -9   8         71.05         76.13         4.23 o                         
   1  -9   8         28.46         27.38         2.92 o                         
   2  -9   8          1.34          0.95         2.60 o                         
   3  -9   8         12.93         15.59         2.86 o                         
   4  -9   8         10.83         15.45         2.99 o                         
   5  -9   8         30.85         46.03         6.86 o                         
   6  -9   8          0.54          2.25         4.26 o                         
   7  -9   8          0.06          2.60         3.43 o                         
  -6  -8   8         18.21          9.11         8.16 o                         
  -5  -8   8          0.47         -5.44         5.44 o                         
  -4  -8   8          1.50          0.95         5.44 o                         
  -3  -8   8          3.01          0.43         3.43 o                         
  -2  -8   8          0.01         -0.24         1.87 o                         
  -1  -8   8          8.15          8.99         2.23 o                         
   0  -8   8          0.41          0.24         1.59 o                         
   1  -8   8        165.54        158.46         5.26 o                         
   2  -8   8        128.31        125.28         4.68 o                         
   3  -8   8         29.34         30.17         4.26 o                         
   4  -8   8          3.98          7.10         3.55 o                         
   5  -8   8          0.61          3.79         3.31 o                         
   6  -8   8          2.17          2.60         3.67 o                         
   7  -8   8          1.11          4.56         2.96 o                         
  -6  -7   8        187.24        168.39        15.26 o                         
  -5  -7   8          5.91         -5.80         5.80 o                         
  -4  -7   8        105.53        102.59         9.70 o                         
  -3  -7   8          9.34         11.26         2.37 o                         
  -2  -7   8         17.94         20.08         2.72 o                         
  -1  -7   8         95.87         85.03         4.31 o                         
   0  -7   8         11.52         10.36         3.02 o                         
   1  -7   8          1.21          4.31         1.65 o                         
   2  -7   8          0.00          0.97         1.83 o                         
   3  -7   8          5.64          6.69         3.67 o                         
   4  -7   8          3.19          2.60         2.96 o                         
   5  -7   8         55.63         68.51         7.10 o                         
   6  -7   8        100.33        112.77         8.52 o                         
   7  -7   8         13.88         12.95         5.80 o                         
   8  -7   8         33.21         27.57         6.03 o                         
  -6  -6   8         15.06         24.49         4.26 o                         
  -5  -6   8         16.98         21.06         7.10 o                         
  -4  -6   8          1.09          0.99         2.07 o                         
  -3  -6   8         10.93         10.26         2.27 o                         
  -2  -6   8         66.44         68.55         3.92 o                         
  -1  -6   8         67.70         72.79         3.85 o                         
   0  -6   8          6.44          7.90         1.30 o                         
   1  -6   8          0.29          1.62         0.96 o                         
   2  -6   8         84.89         59.29         2.35 o                         
   3  -6   8         71.36         63.66         4.73 o                         
   4  -6   8         96.31         96.41         4.31 o                         
   5  -6   8          4.41          9.47         3.67 o                         
   6  -6   8          4.38          4.69         2.30 o                         
   7  -6   8         22.76         27.22         5.44 o                         
   8  -6   8         40.16         42.72         7.10 o                         
  -7  -5   8         41.54         36.80         6.03 o                         
  -6  -5   8          0.25          5.32         2.96 o                         
  -5  -5   8          7.14         16.57         3.79 o                         
  -4  -5   8         32.88         39.04         2.68 o                         
  -3  -5   8        218.72        208.45         4.91 o                         
  -2  -5   8        158.99        168.40         4.16 o                         
  -1  -5   8         14.94         12.78         2.19 o                         
   0  -5   8        317.64        304.46         4.38 o                         
   1  -5   8         24.23         25.02         1.51 o                         
   2  -5   8        290.04        242.90         4.38 o                         
   3  -5   8         75.04         73.37         4.85 o                         
   4  -5   8        122.18        120.23         6.27 o                         
   5  -5   8         13.16         19.47         3.08 o                         
   6  -5   8         77.70         70.53         7.10 o                         
   7  -5   8          7.47          9.82         4.26 o                         
   8  -5   8          6.40         11.12         4.85 o                         
  -7  -4   8          0.50          5.68         3.67 o                         
  -6  -4   8          8.32         10.77         3.55 o                         
  -5  -4   8          4.51          6.11         2.72 o                         
  -4  -4   8          4.65          5.56         2.25 o                         
  -3  -4   8          0.24          1.68         1.24 o                         
  -2  -4   8        161.20        159.10         3.44 o                         
  -1  -4   8        888.51        865.20         9.51 o                         
   0  -4   8          3.31          2.14         0.75 o                         
   1  -4   8         44.57         34.44         1.44 o                         
   2  -4   8         32.01         28.92         1.62 o                         
   3  -4   8        222.34        201.82         5.35 o                         
   4  -4   8          8.47         10.89         2.72 o                         
   5  -4   8         34.95         32.70         3.17 o                         
   6  -4   8         32.57         27.55         5.50 o                         
   7  -4   8          0.01          0.59         1.66 o                         
   8  -4   8         58.76         71.47         7.81 o                         
   9  -4   8         10.50         20.59         5.32 o                         
  -7  -3   8         12.95         11.83         4.38 o                         
  -6  -3   8         31.02         25.91         5.21 o                         
  -5  -3   8         24.27         22.26         2.70 o                         
  -4  -3   8          1.11          0.37         1.77 o                         
  -3  -3   8        278.27        274.02         6.43 o                         
  -2  -3   8        550.25        533.01        10.00 o                         
  -1  -3   8         62.75         66.66         1.89 o                         
   0  -3   8         54.59         51.53         1.52 o                         
   1  -3   8          7.52          8.99         0.99 o                         
   2  -3   8          0.77          1.61         0.80 o                         
   3  -3   8        331.16        304.43         9.70 o                         
   4  -3   8          3.55          5.50         1.51 o                         
   5  -3   8         70.86         65.17         3.03 o                         
   6  -3   8         27.66         31.37         3.27 o                         
   7  -3   8         56.60         56.29         4.41 o                         
   8  -3   8         31.49         31.47        11.54 o                         
   9  -3   8         28.17         44.49         6.98 o                         
  -7  -2   8         18.79         18.22         5.21 o                         
  -6  -2   8          9.37          6.86         2.21 o                         
  -5  -2   8         45.95         46.81         3.52 o                         
  -4  -2   8        389.81        371.57         8.05 o                         
  -3  -2   8          3.27          6.59         1.70 o                         
  -2  -2   8         14.07         11.81         1.36 o                         
  -1  -2   8         40.02         43.59         1.42 o                         
   0  -2   8         40.78         41.69         1.29 o                         
   1  -2   8         12.83         17.18         0.95 o                         
   2  -2   8        748.44        747.46         7.34 o                         
   3  -2   8        416.97        376.36         7.56 o                         
   4  -2   8        469.14        431.37         8.57 o                         
   5  -2   8         22.39         17.63         3.31 o                         
   6  -2   8        171.26        167.12         5.93 o                         
   7  -2   8        163.38        173.03         6.86 o                         
   8  -2   8          4.82          6.60         2.63 o                         
   9  -2   8          0.99         -2.25         4.02 o                         
  -7  -1   8          9.69          6.86         4.61 o                         
  -6  -1   8         39.07         42.24         3.75 o                         
  -5  -1   8         84.81         81.43         4.17 o                         
  -4  -1   8         97.40         94.52         4.18 o                         
  -3  -1   8         64.72         66.72         3.38 o                         
  -2  -1   8          7.79          8.85         2.48 o                         
  -1  -1   8         54.72         55.64         1.51 o                         
   0  -1   8          0.66          1.52         0.57 o                         
   1  -1   8        185.85        174.35         2.32 o                         
   2  -1   8         17.49         13.94         1.01 o                         
   3  -1   8        304.31        292.54         3.78 o                         
   4  -1   8        842.54        760.59         9.90 o                         
   5  -1   8        263.70        238.56         9.11 o                         
   6  -1   8         14.22         17.33         2.75 o                         
   7  -1   8          1.49          4.61         2.26 o                         
   8  -1   8         67.70         78.48        10.29 o                         
   9  -1   8         15.21         14.89         3.30 o                         
  -7   0   8          5.21          3.69         2.36 o                         
  -6   0   8        107.45        117.90         5.80 o                         
  -5   0   8         25.29         23.22         3.37 o                         
  -4   0   8         12.33          9.94         2.12 o                         
  -3   0   8        160.57        151.97         4.85 o                         
  -2   0   8          1.08          2.33         1.31 o                         
  -1   0   8         91.42         91.85         1.76 o                         
   0   0   8         14.22         18.64         1.00 o                         
   1   0   8        293.34        293.71         3.17 o                         
   2   0   8          2.50          5.28         0.81 o                         
   3   0   8        700.67        674.96         6.71 o                         
   4   0   8          5.10          3.96         0.96 o                         
   5   0   8          4.71          7.88         1.62 o                         
   6   0   8         99.15         84.60         4.43 o                         
   7   0   8         71.94         70.92         4.52 o                         
   8   0   8          1.78          2.68         2.47 o                         
   9   0   8         34.25         40.53         4.77 o                         
  -7   1   8          0.04         -0.50         2.13 o                         
  -6   1   8          0.01         -1.90         1.90 o                         
  -5   1   8         86.07         74.57         4.26 o                         
  -4   1   8         40.99         43.10         3.41 o                         
  -3   1   8         88.40         90.62         3.89 o                         
  -2   1   8         19.80         20.78         2.00 o                         
  -1   1   8         22.79         27.55         1.51 o                         
   0   1   8         30.39         31.04         1.12 o                         
   1   1   8         69.12         70.41         1.45 o                         
   2   1   8         68.40         64.70         1.72 o                         
   3   1   8        602.85        574.89         6.09 o                         
   4   1   8         72.97         74.14         2.15 o                         
   5   1   8        393.47        363.77         5.79 o                         
   6   1   8        112.85        112.65         6.86 o                         
   7   1   8         33.08         32.32         3.51 o                         
   8   1   8         20.17         17.41         3.30 o                         
   9   1   8          9.67         12.19         4.50 o                         
  -7   2   8         35.00         34.55         5.09 o                         
  -6   2   8         19.21         16.57         3.55 o                         
  -5   2   8          6.27          6.18         2.15 o                         
  -4   2   8         10.34         15.34         2.42 o                         
  -3   2   8         36.88         36.66         3.37 o                         
  -2   2   8         52.94         53.37         2.29 o                         
  -1   2   8        312.62        310.21         4.37 o                         
   0   2   8         92.66         97.34         1.76 o                         
   1   2   8          2.44          2.24         0.55 o                         
   2   2   8          3.60          3.32         0.75 o                         
   3   2   8        104.42        103.36         2.72 o                         
   4   2   8          2.23          1.66         1.54 o                         
   5   2   8        317.08        294.39         5.04 o                         
   6   2   8        350.26        335.86         7.66 o                         
   7   2   8          0.72          1.57         1.93 o                         
   8   2   8         53.02         62.83         7.22 o                         
   9   2   8        120.03        137.38        10.06 o                         
  -7   3   8        173.93        180.46         9.23 o                         
  -6   3   8          9.10          9.58         3.31 o                         
  -5   3   8          0.06         -2.13         2.13 o                         
  -4   3   8        182.26        177.17         5.88 o                         
  -3   3   8         63.21         65.78         3.53 o                         
  -2   3   8          5.96          8.36         1.46 o                         
  -1   3   8         89.74         90.91         2.40 o                         
   0   3   8          4.18          5.97         0.82 o                         
   1   3   8        153.30        156.80         2.62 o                         
   2   3   8        147.45        133.81         2.44 o                         
   3   3   8         63.83         60.71         2.32 o                         
   4   3   8          2.41          2.04         1.02 o                         
   5   3   8        729.92        648.93        15.26 o                         
   6   3   8         35.09         33.66         3.14 o                         
   7   3   8          7.48         11.89         2.06 o                         
   8   3   8         14.87         20.59         4.97 o                         
   9   3   8         97.44        103.19         9.23 o                         
  -7   4   8        172.60        174.90         9.35 o                         
  -6   4   8         22.02         21.77         4.14 o                         
  -5   4   8         12.94         11.24         3.31 o                         
  -4   4   8         45.53         43.90         4.61 o                         
  -3   4   8          0.48         -0.61         1.05 o                         
  -2   4   8          6.09          6.01         1.41 o                         
  -1   4   8         10.02          8.90         1.19 o                         
   0   4   8         17.46         16.89         1.47 o                         
   1   4   8        188.54        194.67         2.59 o                         
   2   4   8          6.11          9.66         0.96 o                         
   3   4   8        232.55        234.07         4.16 o                         
   4   4   8          8.16          3.41         1.09 o                         
   5   4   8          0.04          0.31         1.47 o                         
   6   4   8         26.16         23.30         2.87 o                         
   7   4   8          0.89          0.83         1.61 o                         
   8   4   8          1.88          5.25         2.78 o                         
   9   4   8         10.26         10.29         4.50 o                         
  -6   5   8          1.02          0.47         2.72 o                         
  -5   5   8          0.53         -1.18         2.37 o                         
  -4   5   8          0.14          0.95         2.13 o                         
  -3   5   8         42.45         38.22         3.79 o                         
  -2   5   8        486.88        474.33         7.41 o                         
  -1   5   8          0.71          0.40         1.13 o                         
   0   5   8         91.79         87.97         2.40 o                         
   1   5   8          0.52          1.09         0.64 o                         
   2   5   8        519.35        513.80         6.82 o                         
   3   5   8          0.66          0.75         0.84 o                         
   4   5   8         10.98         12.73         2.60 o                         
   5   5   8        285.44        278.83         7.18 o                         
   6   5   8          5.46          5.72         2.22 o                         
   7   5   8          0.05          0.24         2.22 o                         
   8   5   8         35.59         44.10         4.31 o                         
   9   5   8         41.97         44.45         5.27 o                         
  -6   6   8          0.03         -1.54         2.84 o                         
  -5   6   8          4.97         10.65         3.31 o                         
  -4   6   8          2.53          2.48         2.60 o                         
  -3   6   8        296.61        279.38         9.11 o                         
  -2   6   8          8.46          8.40         2.72 o                         
  -1   6   8          4.29          3.72         1.05 o                         
   0   6   8        164.18        152.83         3.16 o                         
   1   6   8        146.81        130.44         2.53 o                         
   2   6   8        131.64        136.08         2.63 o                         
   3   6   8         44.47         41.09         2.48 o                         
   4   6   8        123.86        114.50         4.53 o                         
   5   6   8        181.33        181.93         5.98 o                         
   6   6   8         79.23         83.62         4.69 o                         
   7   6   8         19.05         21.53         3.40 o                         
   8   6   8         19.60         21.18        10.12 o                         
   9   6   8          7.13         12.69         3.49 o                         
  -6   7   8          0.13         -0.11         2.72 o                         
  -5   7   8         60.84         68.04         6.39 o                         
  -4   7   8          1.01          1.18         2.96 o                         
  -3   7   8        298.41        301.48         7.19 o                         
  -2   7   8        253.27        233.69         5.98 o                         
  -1   7   8        128.82        126.84         4.30 o                         
   0   7   8         71.22         67.39         2.30 o                         
   1   7   8          0.01          0.56         0.72 o                         
   2   7   8         68.57         69.18         2.03 o                         
   3   7   8         38.70         40.10         3.49 o                         
   4   7   8          0.34          1.60         1.76 o                         
   5   7   8         11.74         13.77         3.79 o                         
   6   7   8        124.94        124.28         8.05 o                         
   7   7   8          0.61         -2.19         2.19 o                         
   8   7   8         25.48         36.69         4.57 o                         
   9   7   8          2.67          3.19         4.38 o                         
  -5   8   8         39.43         37.11         4.06 o                         
  -4   8   8         15.19         14.86         2.64 o                         
  -3   8   8          5.57          5.63         1.96 o                         
  -2   8   8          0.64         -1.44         3.14 o                         
  -1   8   8         73.72         78.01         3.84 o                         
   0   8   8         39.23         35.82         2.89 o                         
   1   8   8          4.38          1.81         0.95 o                         
   2   8   8          7.06          4.16         0.98 o                         
   3   8   8          4.52          4.83         2.00 o                         
   4   8   8          1.03          1.58         3.67 o                         
   5   8   8          0.10          0.33         1.95 o                         
   6   8   8        138.23        131.03         6.05 o                         
   7   8   8          4.25          5.23         2.93 o                         
   8   8   8          0.00         -2.53         3.43 o                         
   9   8   8          1.63          6.63         4.26 o                         
  -5   9   8         37.84         35.85         5.80 o                         
  -4   9   8         34.26         38.28         3.71 o                         
  -3   9   8         68.54         70.53         4.35 o                         
  -2   9   8        288.33        281.42         7.28 o                         
  -1   9   8         25.23         21.02         2.72 o                         
   0   9   8         83.23         86.26         4.91 o                         
   1   9   8         65.72         58.62         3.33 o                         
   2   9   8          5.78          2.37         2.96 o                         
   3   9   8        110.77        108.32         4.89 o                         
   4   9   8        297.44        280.60         8.05 o                         
   5   9   8        146.72        139.84         6.51 o                         
   6   9   8          2.20          1.75         2.54 o                         
   7   9   8         96.48         90.57         6.03 o                         
   8   9   8         11.04          9.92         3.48 o                         
  -4  10   8          0.36          1.74         2.90 o                         
  -3  10   8         38.80         40.31         3.87 o                         
  -2  10   8         14.23         13.81         2.76 o                         
  -1  10   8        146.32        133.30         5.38 o                         
   0  10   8         37.74         36.38         3.33 o                         
   1  10   8         19.89         15.91         2.36 o                         
   3  10   8         55.59         54.79         6.39 o                         
   4  10   8        205.48        209.13        12.07 o                         
   5  10   8         35.60         35.31        10.59 o                         
   6  10   8         52.79         54.53         7.10 o                         
   7  10   8         73.96         62.16         7.99 o                         
   8  10   8         56.05         55.83         5.66 o                         
  -4  11   8          0.03         -0.90         2.66 o                         
  -3  11   8         24.30         31.61         3.75 o                         
  -2  11   8         41.11         45.46         4.14 o                         
  -1  11   8         10.98          6.50         2.42 o                         
   0  11   8          4.20          1.09         2.05 o                         
   1  11   8          4.19          2.01         2.72 o                         
   3  11   8          4.00          1.18         4.14 o                         
   4  11   8         47.14         40.59         6.39 o                         
   5  11   8          2.34          1.96         5.03 o                         
   6  11   8         53.60         54.03         5.24 o                         
   7  11   8          6.80          6.68         3.65 o                         
  -3  12   8         11.06         15.14         6.15 o                         
  -2  12   8          6.67          8.60         2.76 o                         
  -1  12   8         21.00         18.78         3.12 o                         
   0  12   8          1.21         -0.12         2.12 o                         
   1  12   8         11.12         22.60         4.14 o                         
   3  12   8         10.26         -2.13         3.31 o                         
   4  12   8          4.76          1.89         5.09 o                         
   5  12   8         62.70         52.89         7.93 o                         
   6  12   8          0.55          0.76         3.19 o                         
   7  12   8         26.48         11.83         6.98 o                         
  -2  13   8          0.27         -1.43         3.14 o                         
  -1  13   8          0.26         -2.01         3.43 o                         
   0  13   8          4.22          0.16         2.41 o                         
   4  13   8         50.75         46.15         7.69 o                         
   5  13   8         12.79          2.60         5.68 o                         
   6  13   8          0.58         -5.44         5.44 o                         
  -1  14   8          1.54          2.24         3.19 o                         
   0  14   8        135.76        132.66         6.40 o                         
   4  14   8         56.94         14.32         5.44 o                         
   5  14   8         21.47          9.47         7.34 o                         
   0  15   8          0.42          2.01         4.02 o                         
   0 -13   9         11.19          9.70         4.38 o                         
   1 -13   9          0.37         -2.96         3.31 o                         
   2 -13   9          0.52          2.37         3.43 o                         
   0 -12   9         24.52         27.10         4.97 o                         
   1 -12   9         34.17         36.80         5.44 o                         
   2 -12   9         19.56         18.46         4.61 o                         
   3 -12   9         68.94         92.57        13.79 o                         
  -4 -11   9          8.19          5.09         6.63 o                         
  -3 -11   9         40.91         35.14         6.98 o                         
  -2 -11   9         38.39         41.42         6.63 o                         
  -1 -11   9         52.00         73.72         6.51 o                         
   0 -11   9          4.21          4.26         3.19 o                         
   1 -11   9         27.04         19.64         4.50 o                         
   2 -11   9         53.10         48.16         5.92 o                         
   3 -11   9         11.83         19.91         9.70 o                         
   4 -11   9         36.79         39.57         5.62 o                         
  -4 -10   9          0.19         -5.56         5.56 o                         
  -3 -10   9          8.94         15.74         6.27 o                         
  -2 -10   9         28.76         23.69         3.32 o                         
  -1 -10   9         32.97         31.90         3.57 o                         
   0 -10   9          0.00          1.06         2.72 o                         
   1 -10   9          1.18          4.02         3.19 o                         
   2 -10   9         83.13         84.13         6.74 o                         
   3 -10   9         17.21         16.92         4.26 o                         
   4 -10   9         16.48         13.58         6.15 o                         
   5 -10   9         21.86         33.49         6.03 o                         
  -5  -9   9          1.96         -5.68         6.63 o                         
  -4  -9   9         10.28          1.42         5.80 o                         
  -3  -9   9          0.18         -1.89         4.97 o                         
  -2  -9   9         34.81         45.03         4.20 o                         
  -1  -9   9          1.99          3.47         4.20 o                         
   0  -9   9         45.81         53.04         4.10 o                         
   1  -9   9         29.94         30.00         3.09 o                         
   2  -9   9         22.72         22.60         4.14 o                         
   3  -9   9         37.28         29.94         4.73 o                         
   4  -9   9          3.61          3.39         6.33 o                         
   5  -9   9          0.04          4.14         3.79 o                         
   6  -9   9         37.68         46.98         7.22 o                         
  -5  -8   9          8.07          9.94         7.81 o                         
  -4  -8   9         17.01         15.03         6.51 o                         
  -3  -8   9          3.91          0.46         2.11 o                         
  -2  -8   9         10.01         10.82         3.02 o                         
  -1  -8   9         35.61         32.80         3.41 o                         
   0  -8   9         57.85         59.37         4.73 o                         
   1  -8   9         76.00         79.10         4.30 o                         
   2  -8   9          3.27          4.05         1.76 o                         
   3  -8   9         40.00         44.73         5.21 o                         
   4  -8   9         10.23         12.54         4.14 o                         
   5  -8   9         17.28         28.64         5.92 o                         
   6  -8   9          6.75          9.94         4.50 o                         
   7  -8   9          1.58          0.24         3.67 o                         
  -6  -7   9          6.50         18.34         4.14 o                         
  -5  -7   9         29.58         24.66         5.15 o                         
  -4  -7   9         16.79         18.10         6.63 o                         
  -3  -7   9          2.09          1.89         4.50 o                         
  -2  -7   9        111.04        102.19         7.87 o                         
  -1  -7   9          4.49          5.53         2.16 o                         
   0  -7   9          0.47         -1.29         1.73 o                         
   1  -7   9          5.53          6.68         1.39 o                         
   2  -7   9          3.65          2.99         2.66 o                         
   3  -7   9          7.23          7.78         2.48 o                         
   5  -7   9        117.86        128.04         8.99 o                         
   6  -7   9         63.33         71.12         7.57 o                         
   7  -7   9         12.95         11.00         4.85 o                         
  -6  -6   9         62.63         74.31         6.74 o                         
  -5  -6   9         51.93         64.46         5.28 o                         
  -4  -6   9         43.60         54.33         3.22 o                         
  -3  -6   9          2.08          3.58         2.02 o                         
  -2  -6   9        165.67        157.44        11.12 o                         
  -1  -6   9          0.26          2.14         1.81 o                         
   0  -6   9          5.07          9.46         2.13 o                         
   1  -6   9        153.97        149.10         4.18 o                         
   2  -6   9          7.19          7.38         1.11 o                         
   3  -6   9          9.54         13.49         3.08 o                         
   4  -6   9        216.78        215.84         8.76 o                         
   5  -6   9          1.44          4.26         3.55 o                         
   6  -6   9        160.84        155.84         9.82 o                         
   7  -6   9          7.33          8.87         3.90 o                         
   8  -6   9         13.47         13.96         4.73 o                         
  -6  -5   9          3.77          8.40         3.55 o                         
  -5  -5   9         14.39         16.57         3.90 o                         
  -4  -5   9          0.04          0.91         1.46 o                         
  -3  -5   9          1.43          3.19         1.55 o                         
  -2  -5   9        238.03        217.56         6.53 o                         
  -1  -5   9          3.64          8.38         1.99 o                         
   0  -5   9          7.49          5.75         1.79 o                         
   1  -5   9         11.43          5.32         0.96 o                         
   2  -5   9         60.47         54.92         3.21 o                         
   3  -5   9         56.30         56.62         3.30 o                         
   4  -5   9        127.43        127.14         4.77 o                         
   5  -5   9         86.20         78.77         3.53 o                         
   6  -5   9         35.52         33.23         2.85 o                         
   7  -5   9          4.76          2.84         3.90 o                         
   8  -5   9         69.83         85.79         8.87 o                         
  -6  -4   9         98.02         97.51         7.81 o                         
  -5  -4   9         79.91         85.64         4.38 o                         
  -4  -4   9          1.71          3.80         1.68 o                         
  -3  -4   9         53.53         47.60         2.92 o                         
  -2  -4   9        109.21        102.44         2.98 o                         
  -1  -4   9         41.25         36.22         1.95 o                         
   0  -4   9        141.24        142.94         3.18 o                         
   1  -4   9         46.36         31.68         1.90 o                         
   2  -4   9        175.70        147.14         4.65 o                         
   3  -4   9         71.25         61.97         4.50 o                         
   4  -4   9         51.41         46.97         3.22 o                         
   5  -4   9          0.01         -0.30         1.45 o                         
   6  -4   9          0.99          3.70         1.63 o                         
   7  -4   9          2.78          5.61         2.23 o                         
   8  -4   9         33.14         34.08         6.51 o                         
  -6  -3   9         54.33         58.57         7.34 o                         
  -5  -3   9          0.11          1.45         1.82 o                         
  -4  -3   9         56.86         55.13         6.15 o                         
  -3  -3   9         23.03         24.63         2.62 o                         
  -2  -3   9        567.68        533.45         9.66 o                         
  -1  -3   9        306.66        280.35         4.58 o                         
   0  -3   9          8.77          6.68         0.81 o                         
   1  -3   9        270.17        258.61         4.94 o                         
   2  -3   9         77.99         79.13         4.02 o                         
   3  -3   9        296.13        264.89         6.44 o                         
   4  -3   9        269.29        261.65         6.69 o                         
   5  -3   9         21.11         16.21         2.30 o                         
   6  -3   9         18.24         18.96         2.93 o                         
   7  -3   9         63.59         68.63         4.77 o                         
   8  -3   9          2.21          4.58         2.41 o                         
  -6  -2   9         10.51          8.51         2.78 o                         
  -5  -2   9         29.82         27.19         3.12 o                         
  -4  -2   9         16.35         15.12         2.42 o                         
  -3  -2   9         24.66         24.72         2.76 o                         
  -2  -2   9        100.12         94.01         3.84 o                         
  -1  -2   9        192.98        187.14         3.32 o                         
   0  -2   9         39.69         45.50         1.43 o                         
   1  -2   9          0.00          0.36         0.62 o                         
   2  -2   9        270.23        255.01         6.16 o                         
   3  -2   9          2.17          4.85         1.51 o                         
   4  -2   9          0.11          0.95         1.34 o                         
   5  -2   9         20.48         16.44         2.78 o                         
   6  -2   9         21.63         18.10         2.83 o                         
   7  -2   9          4.84          2.80         2.22 o                         
   8  -2   9          0.19          0.37         2.19 o                         
   9  -2   9         33.54         36.56         7.10 o                         
  -6  -1   9          1.84          1.29         2.02 o                         
  -5  -1   9         13.26         10.79         2.38 o                         
  -4  -1   9        130.12        130.40         5.03 o                         
  -3  -1   9         15.92         19.56         2.49 o                         
  -2  -1   9          0.00          0.26         1.36 o                         
  -1  -1   9        137.74        126.78         4.13 o                         
   0  -1   9         44.23         50.33         1.78 o                         
   1  -1   9         13.02         15.63         1.03 o                         
   2  -1   9         42.99         36.54         1.65 o                         
   3  -1   9         17.98         16.02         2.09 o                         
   4  -1   9        193.58        189.97         7.04 o                         
   5  -1   9         31.98         32.52         3.05 o                         
   6  -1   9        162.02        173.59         8.64 o                         
   7  -1   9         10.46          9.08         2.64 o                         
   8  -1   9         73.50         80.24         5.26 o                         
   9  -1   9         23.44         29.39         4.56 o                         
  -7   0   9          0.16          2.84         3.31 o                         
  -6   0   9         39.17         36.32         6.15 o                         
  -5   0   9         31.73         32.92         5.44 o                         
  -4   0   9        132.73        128.45         5.15 o                         
  -3   0   9          3.74          5.77         1.70 o                         
  -2   0   9         11.49         11.17         1.93 o                         
  -1   0   9         43.56         43.80         1.71 o                         
   0   0   9         71.24         78.93         2.01 o                         
   1   0   9         47.23         48.24         1.55 o                         
   2   0   9          1.67          1.96         0.83 o                         
   3   0   9          0.34          0.82         0.86 o                         
   4   0   9          3.73          4.95         1.55 o                         
   5   0   9         30.25         26.62         4.02 o                         
   6   0   9         58.25         68.75         5.80 o                         
   7   0   9         50.13         60.07         5.56 o                         
   8   0   9         44.60         49.45         6.21 o                         
   9   0   9         13.54          8.00         3.03 o                         
  -7   1   9        116.06        114.31         7.81 o                         
  -6   1   9          0.02          3.38         2.22 o                         
  -5   1   9         22.96         19.73         2.91 o                         
  -4   1   9         53.60         51.89         3.74 o                         
  -3   1   9         18.67         15.39         2.38 o                         
  -2   1   9         43.13         38.39         3.61 o                         
  -1   1   9         36.06         34.61         1.85 o                         
   0   1   9       1110.17       1100.42        10.40 o                         
   1   1   9        106.32         95.97         2.08 o                         
   2   1   9         77.08         73.77         2.51 o                         
   3   1   9         41.47         35.35         1.66 o                         
   4   1   9         18.23         19.13         1.43 o                         
   5   1   9          4.68          6.98         2.48 o                         
   6   1   9         14.35          9.82         3.08 o                         
   7   1   9          8.43          5.18         2.44 o                         
   8   1   9         19.57         14.45         3.13 o                         
   9   1   9          0.92         -2.13         3.08 o                         
  -7   2   9         29.95         31.00         4.97 o                         
  -6   2   9          8.41          4.87         3.96 o                         
  -5   2   9         24.06         26.84         4.50 o                         
  -4   2   9        136.83        135.22         6.98 o                         
  -3   2   9        278.81        265.14         6.94 o                         
  -2   2   9        147.49        126.13         9.38 o                         
  -1   2   9        735.90        715.97         8.88 o                         
   0   2   9        581.83        563.41         9.46 o                         
   1   2   9        272.85        265.52         3.33 o                         
   2   2   9        288.67        288.51         4.27 o                         
   3   2   9         11.63         11.43         1.19 o                         
   4   2   9          0.30          0.73         0.83 o                         
   5   2   9         26.90         28.76         1.90 o                         
   6   2   9         30.55         22.74         2.61 o                         
   7   2   9          1.27          0.95         2.84 o                         
   8   2   9         56.10         49.70         6.63 o                         
   9   2   9         98.06         91.47         8.76 o                         
  -6   3   9          2.88          1.18         2.96 o                         
  -5   3   9          8.35          7.61         2.56 o                         
  -4   3   9          1.11          1.02         1.87 o                         
  -3   3   9        132.24        128.90         8.22 o                         
  -2   3   9        195.38        179.02         5.92 o                         
  -1   3   9         96.71         86.34         2.74 o                         
   0   3   9        263.96        251.76         4.36 o                         
   1   3   9        153.71        141.41         2.90 o                         
   2   3   9          7.24          7.30         1.04 o                         
   3   3   9          2.10          2.07         0.82 o                         
   4   3   9          3.80          4.10         1.16 o                         
   5   3   9         45.01         50.29         4.02 o                         
   6   3   9        161.22        141.12         6.33 o                         
   7   3   9          1.50          2.81         1.84 o                         
   8   3   9          0.58         -1.54         3.31 o                         
   9   3   9        109.95        128.75         9.94 o                         
  -6   4   9         64.31         61.18         6.27 o                         
  -5   4   9          2.42          0.59         2.60 o                         
  -4   4   9         12.05         10.82         2.58 o                         
  -3   4   9        112.09        104.50         4.75 o                         
  -2   4   9         86.91         80.08         3.83 o                         
  -1   4   9          8.38          9.05         1.93 o                         
   0   4   9         52.20         50.16         1.99 o                         
   1   4   9          1.63          1.07         0.79 o                         
   2   4   9        114.88        111.20         2.65 o                         
   3   4   9        796.10        755.19        13.53 o                         
   4   4   9        143.60        122.15         3.55 o                         
   5   4   9          0.05          1.52         2.13 o                         
   6   4   9         15.44         23.45         2.93 o                         
   7   4   9          0.06          2.46         1.79 o                         
   8   4   9         37.71         52.61         5.17 o                         
   9   4   9         12.58         11.48         4.50 o                         
  -6   5   9          1.96          5.56         3.31 o                         
  -5   5   9         10.94         10.18         3.55 o                         
  -4   5   9         75.93         72.77         5.80 o                         
  -3   5   9         55.54         57.15         6.74 o                         
  -2   5   9          2.42          2.24         1.79 o                         
  -1   5   9        125.32        120.91         3.78 o                         
   0   5   9         15.50         15.09         1.40 o                         
   1   5   9          0.14          0.54         1.53 o                         
   2   5   9         42.54         43.88         2.24 o                         
   3   5   9        316.72        299.37         4.57 o                         
   4   5   9         29.98         29.39         2.83 o                         
   5   5   9         36.29         37.20         3.23 o                         
   6   5   9          2.86          4.56         2.19 o                         
   7   5   9          1.50          4.27         2.38 o                         
   8   5   9         24.04         21.49         4.59 o                         
   9   5   9         56.34         71.35         8.64 o                         
  -5   6   9          0.74         -2.13         2.48 o                         
  -4   6   9         11.64         13.37         3.79 o                         
  -3   6   9          7.77          6.15         2.48 o                         
  -2   6   9          1.13          0.52         1.70 o                         
  -1   6   9        208.88        196.52         5.65 o                         
   0   6   9        157.95        139.86         3.14 o                         
   1   6   9        159.63        166.41         4.26 o                         
   2   6   9          3.35          0.99         0.89 o                         
   3   6   9          3.27          5.43         1.12 o                         
   4   6   9          0.10          0.35         1.58 o                         
   5   6   9         21.17         14.38         2.61 o                         
   6   6   9        102.36        102.42        10.00 o                         
   7   6   9          5.69          3.88         2.58 o                         
   8   6   9        148.34        163.96         7.11 o                         
   9   6   9         29.13         33.72         5.92 o                         
  -5   7   9         54.55         64.14         9.35 o                         
  -4   7   9          2.77          9.23         3.55 o                         
  -3   7   9          0.01          0.78         1.66 o                         
  -2   7   9        197.75        189.29         5.52 o                         
  -1   7   9         20.22         18.20         2.17 o                         
   0   7   9         26.20         31.08         1.91 o                         
   1   7   9         56.04         64.17         2.90 o                         
   2   7   9         17.62         10.45         1.27 o                         
   3   7   9         68.37         60.76         3.77 o                         
   4   7   9        126.09        130.19         5.17 o                         
   5   7   9         26.38         29.64         3.35 o                         
   6   7   9         57.19         61.04         4.61 o                         
   7   7   9          2.83         -0.43         2.53 o                         
   8   7   9         26.12         27.68         5.50 o                         
   9   7   9         10.59         14.44         4.85 o                         
  -5   8   9         20.39         19.88         5.09 o                         
  -4   8   9          7.59          5.09         3.43 o                         
  -3   8   9          5.04          7.60         5.32 o                         
  -2   8   9        169.09        162.24         8.58 o                         
  -1   8   9        160.99        159.42         5.25 o                         
   0   8   9         11.83         19.26         2.11 o                         
   1   8   9         51.68         47.92         3.81 o                         
   2   8   9         53.56         49.34         3.64 o                         
   3   8   9          0.05          0.54         1.87 o                         
   4   8   9         99.18         89.17         4.75 o                         
   5   8   9          0.30          0.44         2.10 o                         
   6   8   9          6.24          2.80         3.14 o                         
   7   8   9        106.45        109.82        10.47 o                         
   8   8   9          0.33          1.39         3.67 o                         
  -4   9   9         12.04         13.96         4.50 o                         
  -3   9   9          6.81         16.24         2.76 o                         
  -2   9   9          1.07          0.90         1.90 o                         
  -1   9   9          5.95          8.22         2.18 o                         
   0   9   9         31.37         41.73         3.40 o                         
   1   9   9         48.00         54.91         5.44 o                         
   2   9   9         54.63         48.89         4.26 o                         
   3   9   9         14.51         17.09         2.84 o                         
   4   9   9        155.07        139.18        14.73 o                         
   5   9   9          4.11          1.41         3.02 o                         
   6   9   9         60.59         59.63         5.05 o                         
   7   9   9         51.90         58.44        12.01 o                         
   8   9   9          7.98          7.42         3.98 o                         
  -4  10   9          3.41          3.82         2.24 o                         
  -3  10   9          3.15          4.13         3.19 o                         
  -2  10   9         17.29         19.62         3.01 o                         
  -1  10   9         37.97         45.83         3.93 o                         
   0  10   9         27.03         18.52         2.79 o                         
   1  10   9          7.40          5.92         3.19 o                         
   3  10   9        143.83        128.56         9.35 o                         
   4  10   9          6.76          7.92         5.62 o                         
   5  10   9          1.80          2.32         2.81 o                         
   6  10   9          0.75          0.43         5.74 o                         
   7  10   9          1.30         -0.83         6.21 o                         
  -4  11   9         14.91         22.84         4.61 o                         
  -3  11   9         41.46         48.81        10.24 o                         
  -2  11   9         48.76         50.71         4.43 o                         
  -1  11   9          7.26          7.71         3.43 o                         
   0  11   9         97.73         97.58         9.23 o                         
   1  11   9          6.20          5.09         3.43 o                         
   4  11   9        163.20        160.49        11.66 o                         
   5  11   9         62.94         73.51         8.82 o                         
   6  11   9          5.01          1.32         2.86 o                         
   7  11   9          2.90          3.56         3.64 o                         
  -3  12   9         15.10         14.84         5.92 o                         
  -2  12   9          2.35          2.88         2.46 o                         
  -1  12   9         28.55         20.69         3.39 o                         
   0  12   9         80.18         65.11        10.29 o                         
   1  12   9          0.70          1.30         3.43 o                         
   4  12   9         94.29         74.79         8.52 o                         
   5  12   9          0.01         -0.92         6.09 o                         
   6  12   9          5.18          4.76         8.28 o                         
  -2  13   9          1.51         -2.11         3.61 o                         
  -1  13   9         13.68         16.39         3.30 o                         
   0  13   9         30.91         32.78         5.68 o                         
   5  13   9          0.53         -4.73         4.73 o                         
   6  13   9        117.50        102.12        11.60 o                         
  -1  14   9          1.23          7.22         4.38 o                         
   0  14   9          2.67          0.95         4.14 o                         
   5  14   9          0.09         -4.85         4.85 o                         
   0 -12  10          0.03          3.08         3.79 o                         
   1 -12  10          1.26          2.60         3.79 o                         
   2 -12  10          2.93          5.09         4.38 o                         
  -3 -11  10         53.26         66.15         8.64 o                         
  -2 -11  10         40.12         38.34         6.74 o                         
  -1 -11  10          1.49          6.27         3.31 o                         
   0 -11  10          4.21          8.52         4.02 o                         
   1 -11  10          0.62          2.37         3.67 o                         
   2 -11  10         71.26         76.32         7.57 o                         
   3 -11  10         14.49         15.03         4.73 o                         
  -3 -10  10          5.94          3.90         5.09 o                         
  -2 -10  10         77.20         86.06         5.74 o                         
  -1 -10  10          2.38          7.44         2.64 o                         
   0 -10  10         40.45         47.81         5.80 o                         
   1 -10  10          0.78         -2.84         2.84 o                         
   2 -10  10         83.10         94.43         7.45 o                         
   3 -10  10        342.29        339.73        12.90 o                         
   4 -10  10          9.76         11.43         3.38 o                         
  -4  -9  10         19.77         -1.42         6.15 o                         
  -3  -9  10          1.58          3.31         5.32 o                         
  -2  -9  10          0.07          1.89         2.37 o                         
  -1  -9  10        118.26        125.84         5.88 o                         
   0  -9  10         41.35         60.70         5.80 o                         
   1  -9  10          2.52          9.99         5.09 o                         
   2  -9  10         25.28         29.46         4.85 o                         
   3  -9  10         67.86         64.85         6.63 o                         
   5  -9  10         51.90         49.82         7.69 o                         
  -4  -8  10         61.94         77.03        10.06 o                         
  -3  -8  10        129.40        135.35         7.34 o                         
  -2  -8  10          3.74          4.73         2.96 o                         
  -1  -8  10         73.51         78.42         4.89 o                         
   0  -8  10         43.82         53.77         7.04 o                         
   1  -8  10         36.19         44.06         3.76 o                         
   2  -8  10         49.41         52.40         2.98 o                         
   3  -8  10          6.66         10.41         3.43 o                         
   5  -8  10         44.71         61.89         8.16 o                         
   6  -8  10         23.22         27.79         5.21 o                         
  -5  -7  10         27.24         23.90         8.40 o                         
  -4  -7  10         40.24         38.34         8.40 o                         
  -3  -7  10          3.72          5.35         5.15 o                         
  -2  -7  10        147.94        152.64         6.04 o                         
  -1  -7  10        158.12        150.57         5.88 o                         
   0  -7  10          2.72          3.22         2.07 o                         
   1  -7  10         30.94         29.92         5.86 o                         
   2  -7  10          1.43          3.82         1.43 o                         
   3  -7  10          6.35          8.61         3.14 o                         
   4  -7  10         30.00         37.98         5.09 o                         
   5  -7  10          2.36          4.48         2.34 o                         
   6  -7  10          2.66          4.24         2.25 o                         
   7  -7  10          0.76          1.43         2.47 o                         
  -5  -6  10          4.96          1.48         3.02 o                         
  -4  -6  10          6.86          5.92         2.54 o                         
  -3  -6  10         46.17         43.86         6.33 o                         
  -2  -6  10          0.31         -1.89         1.96 o                         
  -1  -6  10        132.95        137.54         5.57 o                         
   0  -6  10         12.06         16.07         2.66 o                         
   1  -6  10          1.66          1.21         1.36 o                         
   2  -6  10         32.09         29.86         2.33 o                         
   3  -6  10        122.68        119.13         4.77 o                         
   4  -6  10        174.26        171.68         5.77 o                         
   5  -6  10          0.40          3.94         1.70 o                         
   6  -6  10         11.93         12.49         2.98 o                         
   7  -6  10          0.02         -0.24         2.21 o                         
  -6  -5  10          0.84          4.50         3.67 o                         
  -5  -5  10         17.10         19.29         4.61 o                         
  -4  -5  10        114.52        118.50         4.65 o                         
  -3  -5  10         16.33         19.23         5.09 o                         
  -2  -5  10         85.77         86.63         4.79 o                         
  -1  -5  10         80.52         73.62         4.35 o                         
   0  -5  10        169.22        167.00         5.79 o                         
   1  -5  10         62.55         53.67         2.72 o                         
   2  -5  10         11.46          7.60         1.87 o                         
   3  -5  10          6.91          7.50         1.95 o                         
   4  -5  10          1.41          4.81         1.80 o                         
   5  -5  10        600.37        559.65        11.46 o                         
   6  -5  10         16.19         20.01         3.51 o                         
   7  -5  10         39.15         42.13         6.86 o                         
  -6  -4  10          2.63          4.97         4.02 o                         
  -5  -4  10          7.13          4.32         2.25 o                         
  -4  -4  10          0.23          2.17         1.84 o                         
  -3  -4  10         28.40         27.57         2.98 o                         
  -2  -4  10          0.41          1.33         1.46 o                         
  -1  -4  10         46.38         42.73         3.43 o                         
   0  -4  10        253.79        241.11         6.67 o                         
   1  -4  10        222.72        188.74         4.45 o                         
   2  -4  10         26.11         13.05         2.16 o                         
   3  -4  10         56.51         55.37         3.45 o                         
   4  -4  10         45.94         40.36         3.25 o                         
   5  -4  10          0.31          0.75         1.58 o                         
   6  -4  10          0.11          0.38         1.53 o                         
   7  -4  10        112.53        116.54         5.85 o                         
   8  -4  10         60.19         55.02         8.16 o                         
  -6  -3  10         13.54         21.42         5.68 o                         
  -5  -3  10          0.30         -0.16         1.99 o                         
  -4  -3  10         11.41         11.69         2.53 o                         
  -3  -3  10         37.34         40.13         3.42 o                         
  -2  -3  10         15.09         20.15         3.02 o                         
  -1  -3  10        180.24        171.86         4.44 o                         
   0  -3  10         24.24         24.56         2.50 o                         
   1  -3  10        127.95        130.08         4.49 o                         
   2  -3  10        181.43        163.90         5.16 o                         
   3  -3  10          0.00          1.48         1.77 o                         
   4  -3  10          0.54          0.65         1.51 o                         
   5  -3  10         20.46         24.15         2.84 o                         
   6  -3  10          9.12         11.48         2.38 o                         
   7  -3  10         41.66         44.26         4.26 o                         
   8  -3  10         23.78         26.25         3.74 o                         
  -6  -2  10         22.38         27.06         3.65 o                         
  -5  -2  10         17.61         15.79         2.84 o                         
  -4  -2  10         40.51         38.21         3.61 o                         
  -3  -2  10        205.94        195.16         5.98 o                         
  -2  -2  10         57.79         54.05         3.37 o                         
  -1  -2  10         28.79         27.61         2.67 o                         
   0  -2  10        163.83        168.85         2.68 o                         
   1  -2  10         87.03         80.93         3.93 o                         
   2  -2  10         40.33         47.92         3.13 o                         
   3  -2  10         10.60          8.33         1.80 o                         
   4  -2  10          6.81          9.20         2.04 o                         
   5  -2  10          5.59          7.76         2.05 o                         
   6  -2  10          0.00         -0.99         1.77 o                         
   7  -2  10         23.88         27.46         4.56 o                         
   8  -2  10         36.44         45.01         4.66 o                         
   9  -2  10         43.65         34.32         5.92 o                         
  -6  -1  10          1.38          1.67         2.60 o                         
  -5  -1  10         26.21         25.48         3.32 o                         
  -4  -1  10         41.42         40.21         3.69 o                         
  -3  -1  10        159.65        148.94        10.77 o                         
  -2  -1  10        440.95        430.44         8.81 o                         
  -1  -1  10          4.36          6.27         1.73 o                         
   0  -1  10        263.39        275.57         4.03 o                         
   1  -1  10        158.02        152.94         3.22 o                         
   2  -1  10         39.22         37.91         3.90 o                         
   3  -1  10         25.86         21.11         2.38 o                         
   4  -1  10         15.41         15.20         2.32 o                         
   5  -1  10          0.07          1.28         1.67 o                         
   6  -1  10         19.34         21.18         4.14 o                         
   7  -1  10          3.20          6.99         2.50 o                         
   8  -1  10         80.84         92.27         5.72 o                         
   9  -1  10          0.03          3.43         3.90 o                         
  -6   0  10         55.89         45.29         8.40 o                         
  -5   0  10         67.50         61.10         4.40 o                         
  -4   0  10          0.22          0.21         1.83 o                         
  -3   0  10         87.20         90.43         4.41 o                         
  -2   0  10          0.31          0.45         1.55 o                         
  -1   0  10        118.21        118.54         4.38 o                         
   0   0  10         77.75         75.10         2.39 o                         
   1   0  10         10.16          8.07         1.27 o                         
   2   0  10        440.88        418.00         6.74 o                         
   3   0  10        420.17        382.04        10.83 o                         
   4   0  10        125.90        109.37         4.56 o                         
   5   0  10         13.73         11.29         2.48 o                         
   6   0  10         16.47         16.80         3.90 o                         
   7   0  10         21.86         17.63         4.14 o                         
   8   0  10          3.74          3.25         3.55 o                         
   9   0  10          7.69         13.25         4.26 o                         
  -6   1  10          6.80          6.02         2.42 o                         
  -5   1  10         56.01         59.96         4.64 o                         
  -4   1  10          0.02         -0.99         2.60 o                         
  -3   1  10        211.85        205.45         8.99 o                         
  -2   1  10          1.20          0.62         1.58 o                         
  -1   1  10          2.33          3.40         1.47 o                         
   0   1  10          3.34          3.77         1.01 o                         
   1   1  10         49.11         44.95         2.14 o                         
   2   1  10        240.72        233.49         4.56 o                         
   3   1  10        263.83        250.15         5.73 o                         
   4   1  10        493.30        429.09         9.06 o                         
   5   1  10        139.66        130.25         5.17 o                         
   6   1  10        121.27        118.10         7.57 o                         
   7   1  10         57.98         63.19         6.74 o                         
   8   1  10          1.06          1.71         2.44 o                         
   9   1  10          9.31          8.05         4.02 o                         
  -6   2  10          0.00         -2.17         2.17 o                         
  -5   2  10         70.63         70.49         4.97 o                         
  -4   2  10        102.96         97.01         4.98 o                         
  -3   2  10        277.55        266.18        12.07 o                         
  -2   2  10         34.57         32.45         3.13 o                         
  -1   2  10         30.68         32.98         2.78 o                         
   0   2  10          0.09         -0.07         0.89 o                         
   1   2  10         93.92         89.99         2.85 o                         
   2   2  10         78.30         77.43         2.73 o                         
   3   2  10         81.81         85.42         3.49 o                         
   4   2  10          1.23          3.14         1.36 o                         
   5   2  10         99.78         80.88        12.96 o                         
   6   2  10        100.73        101.65         7.22 o                         
   7   2  10         48.90         36.92         5.68 o                         
   8   2  10          9.38         19.05         4.61 o                         
   9   2  10         41.52         40.00         6.74 o                         
  -6   3  10          0.38         -2.18         2.96 o                         
  -5   3  10         16.56         21.66         3.52 o                         
  -4   3  10         28.19         25.01         6.39 o                         
  -3   3  10         33.87         41.94         3.55 o                         
  -2   3  10        108.13         99.04         7.34 o                         
  -1   3  10        160.64        158.78         5.92 o                         
   0   3  10        195.82        186.58         4.69 o                         
   1   3  10         15.31         17.47         2.25 o                         
   2   3  10         11.97         14.94         1.62 o                         
   3   3  10        134.77        125.58         4.33 o                         
   4   3  10         75.49         73.25         2.64 o                         
   5   3  10        105.87         97.62         5.32 o                         
   6   3  10          2.83          4.56         1.82 o                         
   7   3  10          0.60          0.35         2.96 o                         
   8   3  10          8.64         18.74         3.64 o                         
   9   3  10         15.41         14.79         5.21 o                         
  -6   4  10          6.21          3.08         2.72 o                         
  -5   4  10         20.79         21.04         3.50 o                         
  -4   4  10         67.31         64.81         4.60 o                         
  -3   4  10         31.29         28.87         5.68 o                         
  -2   4  10         16.51         21.31         2.63 o                         
  -1   4  10          5.94          4.85         1.86 o                         
   0   4  10         73.20         65.54         3.60 o                         
   1   4  10        116.73        120.99         4.43 o                         
   2   4  10         64.00         61.21         5.84 o                         
   3   4  10        255.04        225.58         4.54 o                         
   4   4  10         88.47         86.74         4.43 o                         
   5   4  10         15.99         14.20         2.96 o                         
   6   4  10         56.10         56.32         4.61 o                         
   7   4  10         50.63         54.97         7.18 o                         
   8   4  10        255.58        294.28         9.83 o                         
   9   4  10         73.04         50.76         7.57 o                         
  -5   5  10         16.66         14.20         3.79 o                         
  -4   5  10         93.00         88.68         6.69 o                         
  -3   5  10         72.22         72.06         8.16 o                         
  -2   5  10          0.23         -1.23         1.70 o                         
  -1   5  10         55.73         54.76         3.64 o                         
   0   5  10          4.92          3.95         1.24 o                         
   1   5  10         81.04         85.30         4.01 o                         
   2   5  10         94.00         74.23         2.94 o                         
   3   5  10         13.58         15.09         1.44 o                         
   4   5  10         12.12         10.09         2.05 o                         
   5   5  10         21.38         19.02         2.71 o                         
   6   5  10         22.10         29.38         3.38 o                         
   7   5  10          8.72          7.47         2.79 o                         
   8   5  10          0.84          9.11         5.21 o                         
  -5   6  10         42.39         38.10         5.32 o                         
  -3   6  10         18.43         13.37         4.85 o                         
  -2   6  10         11.82         12.79         3.14 o                         
  -1   6  10         78.63         80.53         3.44 o                         
   0   6  10         54.75         52.62         3.69 o                         
   1   6  10          1.47          1.56         1.82 o                         
   2   6  10          1.47          2.79         1.89 o                         
   3   6  10         15.71         13.71         1.89 o                         
   4   6  10         15.08         17.47         3.31 o                         
   5   6  10         12.06         15.04         2.58 o                         
   6   6  10          3.94          4.70         2.30 o                         
   7   6  10         10.15         10.96         4.67 o                         
   8   6  10         17.88         17.42         3.44 o                         
  -5   7  10         32.15         30.57         3.66 o                         
  -4   7  10          0.65          9.23         3.43 o                         
  -3   7  10         29.18         44.26         5.32 o                         
  -2   7  10         65.07         63.45         4.50 o                         
  -1   7  10        163.45        161.93         5.37 o                         
   0   7  10        137.10        123.89         5.13 o                         
   1   7  10          5.86          4.79         2.04 o                         
   2   7  10         29.45         31.03         3.21 o                         
   3   7  10          0.85          1.30         1.54 o                         
   4   7  10          2.76          1.82         2.04 o                         
   5   7  10          4.87          5.15         2.33 o                         
   6   7  10        165.09        187.99         6.97 o                         
   7   7  10         34.11         35.86         4.46 o                         
   8   7  10         10.79         10.59         4.97 o                         
  -4   8  10          1.63          6.27         3.55 o                         
  -3   8  10         17.96         18.96         3.43 o                         
  -2   8  10         20.88         21.63         2.96 o                         
  -1   8  10         53.99         54.12         3.32 o                         
   0   8  10         23.79         27.59         3.21 o                         
   1   8  10         45.58         37.80         3.45 o                         
   2   8  10          0.26          1.21         1.88 o                         
   3   8  10         84.53         62.12         5.68 o                         
   4   8  10         37.01         50.35         4.10 o                         
   5   8  10         47.68         56.00         4.53 o                         
   6   8  10        108.96        107.72         5.96 o                         
   7   8  10          9.68          9.41         4.91 o                         
   8   8  10          0.63          1.75         2.90 o                         
  -4   9  10          0.16         -0.59         3.79 o                         
  -3   9  10        240.43        234.56         7.19 o                         
  -2   9  10          6.14          4.96         3.85 o                         
  -1   9  10         17.02         17.79         2.79 o                         
   0   9  10          4.99          4.38         3.08 o                         
   1   9  10         38.99         40.35         3.77 o                         
   2   9  10          1.30          1.65         2.04 o                         
   3   9  10        143.43        159.87         8.76 o                         
   4   9  10          0.88         -0.44         5.27 o                         
   5   9  10         91.88        102.82         7.28 o                         
   6   9  10        240.42        243.46         9.23 o                         
   7   9  10          8.89         13.88         3.69 o                         
   8   9  10          6.75          3.67         4.02 o                         
  -3  10  10          0.14          2.62         2.36 o                         
  -2  10  10         77.97         71.48         4.72 o                         
  -1  10  10         46.19         53.77         5.15 o                         
   0  10  10         56.09         50.88         6.03 o                         
   1  10  10         46.51         47.33         5.80 o                         
   2  10  10          2.40          2.58         2.30 o                         
   3  10  10         33.40         39.17         6.15 o                         
   4  10  10         72.70         80.21        10.71 o                         
   5  10  10          1.42          0.13         3.90 o                         
   6  10  10         39.11         48.53         8.22 o                         
   7  10  10          4.57          4.52         4.32 o                         
  -3  11  10         13.25          9.07         6.45 o                         
  -2  11  10          0.00         -0.99         2.32 o                         
  -1  11  10          4.28          3.37         2.43 o                         
   0  11  10         53.78         73.96         6.98 o                         
   1  11  10         21.75         34.67         5.44 o                         
   3  11  10        262.95        272.28        11.83 o                         
   4  11  10          4.25          9.35         4.02 o                         
   5  11  10          6.37         10.18         9.35 o                         
   6  11  10         12.75         12.06         7.04 o                         
   7  11  10          9.89          3.19         5.80 o                         
  -2  12  10          0.72          1.44         2.38 o                         
  -1  12  10          6.92          2.37         3.67 o                         
   0  12  10        127.22        145.19         9.11 o                         
   1  12  10         21.62         19.29         4.73 o                         
   4  12  10          0.39          9.11         4.26 o                         
   5  12  10         28.68         27.74         4.45 o                         
   6  12  10         54.70         39.24         5.14 o                         
   0  13  10          7.56          6.74         3.79 o                         
   1  13  10        143.31        152.29         9.94 o                         
  -1 -11  11         13.62         10.89         4.02 o                         
   0 -11  11          0.50          4.85         3.90 o                         
   1 -11  11         50.71         50.76         6.51 o                         
   2 -11  11          0.95         -0.24         3.90 o                         
  -2 -10  11          0.01          5.57         2.63 o                         
  -1 -10  11         34.65         44.04         4.21 o                         
   0 -10  11         11.93          9.13         3.49 o                         
   1 -10  11          3.24          2.13         3.55 o                         
   2 -10  11          2.74          2.37         3.67 o                         
   3 -10  11        183.93        186.49        10.18 o                         
   4 -10  11         95.39         84.13         6.98 o                         
  -3  -9  11          6.44          9.82         5.68 o                         
  -2  -9  11         12.60          9.72         2.87 o                         
  -1  -9  11          0.12          2.21         2.25 o                         
   0  -9  11        153.19        165.73         6.62 o                         
   1  -9  11          6.25          9.73         2.54 o                         
   2  -9  11         11.88         13.13         4.14 o                         
   3  -9  11         91.31         83.22         4.88 o                         
   4  -9  11         45.03         35.38         4.97 o                         
   5  -9  11         60.64         65.79         6.51 o                         
  -3  -8  11         65.73         63.10         4.94 o                         
  -2  -8  11         76.90         85.62         5.38 o                         
  -1  -8  11          4.58         10.91         4.26 o                         
   0  -8  11         45.12         56.66         5.32 o                         
   1  -8  11         77.76         76.26         4.80 o                         
   2  -8  11          0.65          4.61         2.09 o                         
   3  -8  11         38.82         33.03         3.44 o                         
   4  -8  11         71.02         72.06         6.39 o                         
   5  -8  11         47.55         43.55         5.80 o                         
   6  -8  11         17.14         14.67         4.14 o                         
  -4  -7  11          1.96         -5.80         6.15 o                         
  -3  -7  11         79.39         71.61         4.98 o                         
  -2  -7  11         18.33         24.52         3.46 o                         
  -1  -7  11          0.59          3.32         2.44 o                         
   0  -7  11         11.54         22.37         3.37 o                         
   1  -7  11        112.02        114.59         5.68 o                         
   2  -7  11         18.16         21.69         2.69 o                         
   3  -7  11          0.07          2.59         1.77 o                         
   4  -7  11         10.01          7.34         3.19 o                         
   5  -7  11         15.99         11.24         3.55 o                         
   6  -7  11         13.85         17.91         3.38 o                         
  -4  -6  11         35.49         39.90         4.21 o                         
  -3  -6  11          3.12          3.14         2.46 o                         
  -2  -6  11          3.71          4.16         2.32 o                         
  -1  -6  11        129.15        129.12         5.77 o                         
   0  -6  11          2.00          1.45         2.16 o                         
   1  -6  11         37.49         49.72         3.97 o                         
   2  -6  11         17.80         16.13         2.13 o                         
   3  -6  11         71.73         73.08         5.62 o                         
   4  -6  11        165.98        170.15         6.02 o                         
   5  -6  11         46.32         50.13         3.97 o                         
   6  -6  11          0.23          0.47         2.96 o                         
   7  -6  11         24.57         16.95         3.27 o                         
  -5  -5  11          6.23         -0.83         2.72 o                         
  -4  -5  11         22.94         22.48         4.02 o                         
  -3  -5  11         27.27         29.64         3.67 o                         
  -2  -5  11         17.35         21.63         9.41 o                         
  -1  -5  11          0.18          1.60         2.01 o                         
   0  -5  11          8.05          8.50         3.25 o                         
   1  -5  11          6.59          8.11         2.24 o                         
   2  -5  11        127.48        125.47         9.47 o                         
   3  -5  11        102.49        105.63         4.70 o                         
   4  -5  11         18.29         25.15         2.97 o                         
   5  -5  11         11.28         13.54         3.96 o                         
   6  -5  11         67.02         51.48         4.16 o                         
   7  -5  11          0.01          1.59         2.64 o                         
  -5  -4  11         24.97         24.92         3.38 o                         
  -4  -4  11          0.51          0.97         2.60 o                         
  -3  -4  11         26.15         24.38         3.90 o                         
  -2  -4  11          3.47          2.79         2.17 o                         
  -1  -4  11         75.08         78.83         8.28 o                         
   0  -4  11         83.56         75.53         4.38 o                         
   1  -4  11          2.58          2.91         1.36 o                         
   2  -4  11         18.60         27.75         2.95 o                         
   3  -4  11         17.43         23.72         2.80 o                         
   4  -4  11          8.02         11.89         5.09 o                         
   5  -4  11         49.02         47.12         3.97 o                         
   6  -4  11         38.56         43.15         3.97 o                         
   7  -4  11         71.34         78.22         4.26 o                         
  -5  -3  11          2.38          2.20         2.32 o                         
  -4  -3  11         15.93         13.24         3.49 o                         
  -3  -3  11         46.15         50.33         3.86 o                         
  -2  -3  11        164.81        162.64         5.48 o                         
  -1  -3  11         17.17         16.47         2.63 o                         
   0  -3  11         36.09         35.94         3.40 o                         
   1  -3  11         86.72         76.00         3.80 o                         
   2  -3  11        226.75        222.76         6.32 o                         
   3  -3  11          7.99          7.98         2.60 o                         
   4  -3  11         20.92         24.71         2.91 o                         
   5  -3  11          1.98         -0.08         4.32 o                         
   6  -3  11         38.27         38.18         3.76 o                         
   7  -3  11         52.55         43.07         5.68 o                         
   8  -3  11         18.15         23.38         3.77 o                         
  -5  -2  11          8.01          7.88         7.04 o                         
  -4  -2  11          3.31          3.12         3.67 o                         
  -3  -2  11         12.23         10.47         3.02 o                         
  -2  -2  11          3.68          4.99         1.99 o                         
  -1  -2  11          0.12         -0.53         1.48 o                         
   0  -2  11          1.24          1.98         1.70 o                         
   1  -2  11         82.22         72.80         3.78 o                         
   2  -2  11          8.36          6.62         1.82 o                         
   3  -2  11          6.11          4.52         1.80 o                         
   4  -2  11          3.14          4.18         1.84 o                         
   5  -2  11          8.12          9.02         2.21 o                         
   6  -2  11         27.80         21.98         3.14 o                         
   7  -2  11         89.69         82.83         7.22 o                         
   8  -2  11          4.71          8.38         3.67 o                         
  -6  -1  11         31.18         31.36         5.09 o                         
  -5  -1  11         31.62         31.79         3.72 o                         
  -4  -1  11         29.12         30.26         5.50 o                         
  -3  -1  11         69.66         64.01         4.32 o                         
  -2  -1  11        312.79        308.45         7.69 o                         
  -1  -1  11        101.00         91.83         6.09 o                         
   0  -1  11        256.27        237.45         5.74 o                         
   1  -1  11         14.25         22.60         3.19 o                         
   2  -1  11        116.83        106.80         4.38 o                         
   3  -1  11         48.57         46.22         4.32 o                         
   4  -1  11         12.01         13.46         4.67 o                         
   5  -1  11          0.66          1.75         1.80 o                         
   6  -1  11         11.20         11.93         2.59 o                         
   7  -1  11          0.55          0.24         2.60 o                         
   8  -1  11          0.38          1.46         2.49 o                         
  -6   0  11         86.66         78.22         6.51 o                         
  -5   0  11         78.04         78.38         5.09 o                         
  -4   0  11         74.67         74.08         4.85 o                         
  -3   0  11          0.43         -0.62         1.90 o                         
  -2   0  11        120.06        119.79         7.45 o                         
  -1   0  11        101.15         97.71         5.38 o                         
   0   0  11         83.17         70.14         3.49 o                         
   1   0  11        120.10        123.11         3.41 o                         
   2   0  11         36.35         32.19         3.79 o                         
   3   0  11        189.92        175.06         8.28 o                         
   4   0  11         10.62          8.76         2.09 o                         
   5   0  11          8.90          7.78         3.08 o                         
   6   0  11         34.73         32.07         5.09 o                         
   7   0  11         30.45         33.96         5.32 o                         
   8   0  11          4.91          8.87         4.14 o                         
  -5   1  11         12.26          9.36         2.85 o                         
  -4   1  11         10.36         12.20         2.86 o                         
  -3   1  11         20.91         22.82         3.12 o                         
  -2   1  11          5.33          2.17         1.90 o                         
  -1   1  11          0.76          2.84         3.08 o                         
   0   1  11         49.72         40.10         3.73 o                         
   1   1  11         68.46         60.95         3.34 o                         
   2   1  11         30.71         30.44         2.58 o                         
   3   1  11        319.75        315.71        10.41 o                         
   4   1  11         81.60         77.30         4.14 o                         
   5   1  11        161.68        141.18         5.55 o                         
   6   1  11          7.11         12.07         3.79 o                         
   7   1  11          7.70          7.45         3.67 o                         
   8   1  11         16.58         17.51         4.73 o                         
  -5   2  11         23.53         26.60         3.86 o                         
  -4   2  11        448.43        433.57        11.95 o                         
  -3   2  11          9.73         10.17         2.58 o                         
  -2   2  11         53.15         53.84         6.74 o                         
  -1   2  11         13.42          9.11         3.55 o                         
   0   2  11          4.74          2.60         1.70 o                         
   1   2  11         23.75         21.18         2.51 o                         
   2   2  11         45.13         47.23         3.52 o                         
   3   2  11        302.31        280.06         8.22 o                         
   4   2  11         10.01          8.71         1.89 o                         
   5   2  11         16.99         16.58         2.59 o                         
   6   2  11         26.48         30.06         4.97 o                         
   7   2  11          3.41          2.37         3.19 o                         
   8   2  11          0.17          1.66         3.67 o                         
  -5   3  11          0.33         -0.65         5.09 o                         
  -4   3  11          0.01         -2.13         2.13 o                         
  -3   3  11        113.05        115.27         5.40 o                         
  -2   3  11         10.60          5.92         4.14 o                         
  -1   3  11         44.75         38.67         3.35 o                         
   0   3  11         83.79         75.88         3.86 o                         
   1   3  11         10.27          9.90         1.99 o                         
   2   3  11        134.20        136.69         4.26 o                         
   3   3  11         56.92         53.83         3.25 o                         
   4   3  11         10.86         13.54         2.48 o                         
   5   3  11         53.22         45.68         4.14 o                         
   6   3  11          0.74          2.48         2.72 o                         
   7   3  11         22.18         24.61         5.09 o                         
   8   3  11         65.41         82.36         8.16 o                         
  -5   4  11         16.16         19.38         4.44 o                         
  -4   4  11          4.54          0.14         4.91 o                         
  -3   4  11         98.24         99.52         8.52 o                         
  -2   4  11        113.50         96.56         7.69 o                         
  -1   4  11         30.09         30.68         3.16 o                         
   0   4  11         20.83         20.70         3.19 o                         
   1   4  11          9.06         11.33         2.25 o                         
   2   4  11        362.76        343.72         7.74 o                         
   3   4  11        109.93        109.60         4.38 o                         
   4   4  11          8.14          8.92         2.09 o                         
   5   4  11         29.67         30.77         4.14 o                         
   6   4  11         56.06         55.02         4.85 o                         
   7   4  11        148.95        168.74        10.29 o                         
   8   4  11          0.70         11.25         6.86 o                         
  -5   5  11         12.80          4.46         3.02 o                         
  -4   5  11          4.06          3.82         3.55 o                         
  -3   5  11          8.89          9.11         4.61 o                         
  -2   5  11          0.09          0.35         3.55 o                         
  -1   5  11        142.20        143.71         5.80 o                         
   0   5  11          0.03         -1.12         1.79 o                         
   1   5  11          0.40          0.17         1.75 o                         
   2   5  11         26.44         19.22         3.25 o                         
   3   5  11         13.71         20.22         2.09 o                         
   4   5  11          0.33          2.33         1.51 o                         
   5   5  11        145.33        152.67         5.65 o                         
   6   5  11        498.14        485.21        13.90 o                         
   7   5  11          9.48         12.35         2.99 o                         
   8   5  11         35.03         35.50         7.45 o                         
  -4   6  11         31.98         31.00         6.63 o                         
  -3   6  11          0.04         -3.90         3.90 o                         
  -2   6  11          0.48          1.18         2.43 o                         
  -1   6  11         38.80         40.01         3.67 o                         
   0   6  11          4.75          4.60         2.22 o                         
   1   6  11        132.72        120.83         5.06 o                         
   2   6  11        119.04        108.59         4.81 o                         
   3   6  11          6.77         10.20         2.34 o                         
   4   6  11          0.95          1.18         2.15 o                         
   5   6  11        305.93        326.52         8.61 o                         
   6   6  11         93.03         92.03        10.41 o                         
   7   6  11          0.14          1.11         3.43 o                         
   8   6  11         58.16         84.61        10.18 o                         
  -4   7  11          0.41          3.90         3.43 o                         
  -3   7  11          8.88          7.27         2.75 o                         
  -2   7  11         22.13         24.28         4.41 o                         
  -1   7  11         31.60         25.24         3.33 o                         
   0   7  11          0.21          1.52         2.17 o                         
   1   7  11          0.01          4.04         2.21 o                         
   2   7  11        107.85        104.03         4.85 o                         
   3   7  11         37.45         33.97         3.45 o                         
   4   7  11          0.17          2.76         2.05 o                         
   5   7  11         24.91         24.43         3.37 o                         
   6   7  11          3.84          3.79         3.14 o                         
   7   7  11          0.10         -0.36         2.52 o                         
   8   7  11          4.92          7.43         3.17 o                         
  -4   8  11          0.01          0.12         3.31 o                         
  -3   8  11          0.65         -1.77         2.96 o                         
  -2   8  11         35.26         30.97         2.95 o                         
  -1   8  11          3.42          2.93         2.49 o                         
   0   8  11         28.79         30.74         3.57 o                         
   1   8  11         45.52         50.66         6.92 o                         
   2   8  11          4.88          8.68         2.55 o                         
   3   8  11          7.23         11.78         2.72 o                         
   4   8  11          0.35          3.43         2.25 o                         
   5   8  11         94.06         91.73         5.49 o                         
   6   8  11         67.48         78.67        11.66 o                         
   7   8  11          3.52          7.27         2.95 o                         
   8   8  11          8.09          9.35         4.14 o                         
  -3   9  11         51.60         48.87         6.27 o                         
  -2   9  11        547.72        551.92        11.89 o                         
  -1   9  11          6.96         10.89         3.79 o                         
   0   9  11         44.08         49.75         4.35 o                         
   1   9  11        117.99        118.03         5.56 o                         
   2   9  11          0.50          4.91         2.38 o                         
   3   9  11          7.54          6.19         3.25 o                         
   4   9  11         20.64         34.32         5.32 o                         
   5   9  11        255.95        257.48         8.39 o                         
   6   9  11          0.13          3.15         5.21 o                         
   7   9  11          2.28          3.25         4.50 o                         
  -3  10  11         65.67         73.84         7.93 o                         
  -2  10  11         66.95         57.26         7.16 o                         
  -1  10  11         25.40         16.21         4.38 o                         
   0  10  11         11.06         13.02         4.14 o                         
   1  10  11         20.07         26.30         3.63 o                         
   2  10  11          0.11          6.40         7.04 o                         
   3  10  11         15.00         15.86         4.50 o                         
   4  10  11          9.17         17.75         4.73 o                         
   5  10  11         39.78         33.72         6.63 o                         
   6  10  11         35.32         39.24         4.78 o                         
   7  10  11          6.65          3.32        11.42 o                         
  -2  11  11         19.12         12.66         4.26 o                         
  -1  11  11          0.70         -1.30         3.55 o                         
   0  11  11          0.67         -2.84         3.19 o                         
   1  11  11         43.53         52.66         6.51 o                         
   2  11  11          1.84          8.60         3.55 o                         
   3  11  11          0.00          4.26         3.67 o                         
   4  11  11         96.56        110.64         8.28 o                         
   5  11  11          3.88          8.05         3.79 o                         
   6  11  11          8.13          6.25         7.10 o                         
  -1  12  11         15.24         14.67         4.97 o                         
   0  12  11        124.97        144.13         9.35 o                         
   1  12  11         24.46         36.68         5.92 o                         
   2  12  11        166.27        185.43        10.29 o                         
   3  12  11         27.32         33.96         5.68 o                         
   4  12  11         16.22         22.13         5.44 o                         
   5  12  11          1.84          9.58         4.50 o                         
  -1 -10  12          0.01          6.48         5.44 o                         
   0 -10  12          0.25         -0.47         3.43 o                         
   1 -10  12         14.55         13.49         4.50 o                         
   2 -10  12         46.26         40.23         6.03 o                         
  -2  -9  12          1.29          4.37         2.78 o                         
  -1  -9  12          2.84          9.68         3.19 o                         
   0  -9  12         39.90         48.61         4.58 o                         
   1  -9  12          0.58          5.50         7.93 o                         
   2  -9  12         83.51         86.97         7.69 o                         
   3  -9  12         39.05         40.23         6.03 o                         
   4  -9  12         17.97         21.06         4.38 o                         
  -3  -8  12          6.99          3.31         3.19 o                         
  -2  -8  12        128.33        127.80        10.71 o                         
  -1  -8  12        238.97        253.83         9.76 o                         
   0  -8  12         56.18         67.75         7.81 o                         
   1  -8  12         85.61         93.75         5.39 o                         
   2  -8  12        456.92        472.86        11.00 o                         
   3  -8  12        319.52        204.24         9.35 o                         
   4  -8  12         40.65         33.01         5.21 o                         
   5  -8  12         31.90         24.26         5.09 o                         
  -3  -7  12         34.29         38.59        10.41 o                         
  -2  -7  12        167.17        158.18         6.89 o                         
  -1  -7  12        156.48        185.22         7.28 o                         
   0  -7  12        108.36        126.60         6.05 o                         
   1  -7  12         17.10         22.89         3.33 o                         
   2  -7  12         73.67         78.88         4.98 o                         
   3  -7  12         29.48         30.71         4.14 o                         
   4  -7  12         18.53         12.31         3.67 o                         
   5  -7  12          3.73          2.01         2.84 o                         
  -4  -6  12         43.20         45.20         5.44 o                         
  -3  -6  12          4.92          6.77         2.68 o                         
  -2  -6  12         12.90         21.01         3.46 o                         
  -1  -6  12          1.59          3.49         2.84 o                         
   0  -6  12        117.03        126.07         5.97 o                         
   1  -6  12         49.57         52.07         4.28 o                         
   2  -6  12          0.73          2.07         2.09 o                         
   3  -6  12          1.46          3.61         4.56 o                         
   4  -6  12        268.42        243.42        17.99 o                         
   5  -6  12         75.52         81.24         4.81 o                         
   6  -6  12          4.56          2.96         3.19 o                         
  -4  -5  12          0.74         -1.77         2.60 o                         
  -3  -5  12         10.59         13.68         3.05 o                         
  -2  -5  12          1.65          2.84         2.84 o                         
  -1  -5  12         35.30         45.04         4.23 o                         
   0  -5  12         13.83         17.26         3.04 o                         
   1  -5  12        104.12        112.06         5.53 o                         
   2  -5  12          1.29          4.06         1.88 o                         
   3  -5  12         58.01         62.00         4.61 o                         
   4  -5  12          0.98          4.65         3.85 o                         
   5  -5  12         27.23         35.93         8.16 o                         
   6  -5  12          5.84         10.72         2.44 o                         
  -4  -4  12        104.38        114.43         7.34 o                         
  -3  -4  12         19.78         17.99         3.67 o                         
  -2  -4  12         12.67         17.24         4.73 o                         
  -1  -4  12          5.02          9.54         3.96 o                         
   0  -4  12          0.24         -0.14         1.97 o                         
   1  -4  12         46.36         57.19         4.26 o                         
   2  -4  12        156.35        154.54         5.62 o                         
   3  -4  12         73.09         82.99         5.80 o                         
   4  -4  12         53.57         63.47         7.63 o                         
   5  -4  12          8.85         11.63         2.63 o                         
   6  -4  12          0.51          0.98         1.82 o                         
   7  -4  12          7.46         13.77         2.73 o                         
  -5  -3  12         26.76         28.42         3.78 o                         
  -4  -3  12         32.42         34.35         5.92 o                         
  -3  -3  12         60.13         61.30         5.68 o                         
  -2  -3  12          2.30          3.67         2.60 o                         
  -1  -3  12          0.85          4.01         3.19 o
[truncated: 51,679 more chars]
